# Supplementary material for: Whole-exome sequencing reveals genetic variants in ERC1 and KCNG4 associated with complete hydatidiform mole in Chinese Han women
Source: Oncotarget. 2017 Sep 8;8(43):75264–71. doi: 10.18632/oncotarget.20769 (PMC5650418; doi:10.18632/oncotarget.20769)
Supplement: Supplementary file 3 [file oncotarget-08-75264-s003.xls]

## Sheet: multiple_variants_by_pmedian
order	refGene.gene.sysmbol	p_ASCORE	p_ASCORE.nt	p_ASSU	p_ASSU.nt	p_ASSUW	p_ASSUW.nt	p_ASUM	p_ASUM.nt	p_CALPHA	p_CALPHA.nt	p_CMC	p_CMC.nt	p_RARECOVER	p_RARECOVER.nt	p_RBT	p_RBT.nt	p_RVT1	p_RVT1.nt	p_RVT2	p_RVT2.nt	p_RWAS	p_RWAS.nt	p_SCORE	p_SCORE.nt	p_SEQSUM	p_SEQSUM.nt	p_SSUW	p_SSUW.nt	p_WSS	p_WSS.nt	p_BST	p_BST.nt	p_CARV	p_CARV.nt	p_CMAT	p_CMAT.nt	p_SKAT	p_SKAT.nt	p_SSU	p_SSU.nt	p_SUM	p_SUM.nt	p_UMINP	p_UMINP.nt	p.median	p.average	chrom_pos	refGene.region
1	CASP10	0.00043	100	0.000365	100	0.000805	100	0.00015	100	0.000815	100	0.00074	100	0.000285	100	0	100	0.00015	100	0.000145	100	0	100	0.000385	100	0.000355	100	0.000795	100	0.00045	100	0.000835	100	0.00057	100	0.00016	100	0.00076	100	0.00091	100	0	100	0.478235	100	0.0004075	0.000455278	2_202050561	exonic
2	CASP10	0.00043	100	0.000365	100	0.000805	100	0.00015	100	0.000815	100	0.00074	100	0.000285	100	0	100	0.00015	100	0.000145	100	0	100	0.000385	100	0.000355	100	0.000795	100	0.00045	100	0.000835	100	0.00057	100	0.00016	100	0.00076	100	0.00091	100	0	100	0.478235	100	0.0004075	0.000455278	2_202073822	exonic
3	ESYT3	0.002725	100	0.991585	100	0.99165	100	0.99428	100	0.00287	100	0.00818	100	0.00315	100	0.00041	100	0.002975	100	0.003	100	0.00041	100	0.00295	100	0.002895	100	0.003025	100	0.00579	100	0.002945	100	0.008415	100	0.003045	100	0.003235	100	0.00296	100	0.00046	100	0.00295	100	0.0029875	0.0585086	3_138186996	exonic
4	ESYT3	0.002725	100	0.991585	100	0.99165	100	0.99428	100	0.00287	100	0.00818	100	0.00315	100	0.00041	100	0.002975	100	0.003	100	0.00041	100	0.00295	100	0.002895	100	0.003025	100	0.00579	100	0.002945	100	0.008415	100	0.003045	100	0.003235	100	0.00296	100	0.00046	100	0.00295	100	0.0029875	0.0585086	3_138186998	exonic
5	OR4N4	0.00174	100	0.15787	100	0.005205	100	0.00153	100	0.003	100	0.00517	100	0.003925	100	0.000505	100	0.0014	100	0.001415	100	0.025575	100	0.004085	100	0.0041	100	0.005315	100	0.00316	100	0.003025	100	0.004145	100	0.001595	100	0.00311	100	0.003115	100	0.000335	100	0.6062	100	0.0031375	0.00447833	15_22382795	exonic
6	OR4N4	0.00174	100	0.15787	100	0.005205	100	0.00153	100	0.003	100	0.00517	100	0.003925	100	0.000505	100	0.0014	100	0.001415	100	0.025575	100	0.004085	100	0.0041	100	0.005315	100	0.00316	100	0.003025	100	0.004145	100	0.001595	100	0.00311	100	0.003115	100	0.000335	100	0.6062	100	0.0031375	0.00447833	15_22382828	exonic
7	EXOC8	0.004015	100	0.003905	100	0.002015	100	0.00292	100	0.00198	100	0.00303	100	0.003925	100	0.001825	100	0.013545	100	0.012795	100	0.521025	100	0.003845	100	0.00385	100	0.00203	100	0.00421	100	0.00208	100	0.00515	100	0.01357	100	NA	0	0.001975	100	0.001965	100	0.002095	100	0.003845	0.00431559	1_231472668	exonic
8	EXOC8	0.004015	100	0.003905	100	0.002015	100	0.00292	100	0.00198	100	0.00303	100	0.003925	100	0.001825	100	0.013545	100	0.012795	100	0.521025	100	0.003845	100	0.00385	100	0.00203	100	0.00421	100	0.00208	100	0.00515	100	0.01357	100	NA	0	0.001975	100	0.001965	100	0.002095	100	0.003845	0.00431559	1_231473214	exonic
9	ASH1L	0.006555	100	0.301245	100	0.004385	100	0.003035	100	0.006785	100	NA	0	0.00403	100	0.00201	100	0.01314	100	0.013075	100	0.26949	100	0.00643	100	0.006435	100	0.00697	100	0.006295	100	0.00698	100	0.00564	100	0.017485	100	NA	0	0.006955	100	0.001935	100	0.00441	100	0.006495	0.00741281	1_155311839	exonic
10	ASH1L	0.006555	100	0.301245	100	0.004385	100	0.003035	100	0.006785	100	NA	0	0.00403	100	0.00201	100	0.01314	100	0.013075	100	0.26949	100	0.00643	100	0.006435	100	0.00697	100	0.006295	100	0.00698	100	0.00564	100	0.017485	100	NA	0	0.006955	100	0.001935	100	0.00441	100	0.006495	0.00741281	1_155330150	exonic
11	ASH1L	0.006555	100	0.301245	100	0.004385	100	0.003035	100	0.006785	100	NA	0	0.00403	100	0.00201	100	0.01314	100	0.013075	100	0.26949	100	0.00643	100	0.006435	100	0.00697	100	0.006295	100	0.00698	100	0.00564	100	0.017485	100	NA	0	0.006955	100	0.001935	100	0.00441	100	0.006495	0.00741281	1_155491249	exonic
12	PCNT	0.007855	100	0.243275	100	0.00756	100	0.005535	100	0.007835	100	0.01613	100	0.006185	100	0.001285	100	0.005345	100	0.00614	100	0.001345	100	0.012375	100	0.012205	100	0.00784	100	0.00964	100	0.007465	100	0.01313	100	0.00553	100	0.00781	100	0.00757	100	0.001465	100	0.481195	100	0.00769	0.00820083	21_47809163	exonic
13	PCNT	0.007855	100	0.243275	100	0.00756	100	0.005535	100	0.007835	100	0.01613	100	0.006185	100	0.001285	100	0.005345	100	0.00614	100	0.001345	100	0.012375	100	0.012205	100	0.00784	100	0.00964	100	0.007465	100	0.01313	100	0.00553	100	0.00781	100	0.00757	100	0.001465	100	0.481195	100	0.00769	0.00820083	21_47817989	exonic
14	MIIP	0.006885	100	0.13555	100	0.00428	100	0.002835	100	0.00885	100	NA	0	0.00622	100	0.016395	100	0.013085	100	0.01289	100	0.140185	100	0.0088	100	0.028015	100	0.00903	100	0.00656	100	0.00859	100	0.00949	100	0.01298	100	0.008485	100	0.00833	100	0.002065	100	0.00467	100	0.0088	0.0102091	1_12089845	exonic
15	MIIP	0.006885	100	0.13555	100	0.00428	100	0.002835	100	0.00885	100	NA	0	0.00622	100	0.016395	100	0.013085	100	0.01289	100	0.140185	100	0.0088	100	0.028015	100	0.00903	100	0.00656	100	0.00859	100	0.00949	100	0.01298	100	0.008485	100	0.00833	100	0.002065	100	0.00467	100	0.0088	0.0102091	1_12091402	exonic
16	OLFM4	0.010195	100	0.33228	100	0.00997	100	0.00085	100	0.025645	100	NA	0	0.008495	100	0	100	0.00081	100	0.00088	100	0	100	0.009985	100	0.01021	100	0.025445	100	0.002015	100	0.02569	100	0.00272	100	0.0009	100	0.02542	100	0.02494	100	0	100	0.010375	100	0.00997	0.00993265	13_53608522	exonic
17	OLFM4	0.010195	100	0.33228	100	0.00997	100	0.00085	100	0.025645	100	NA	0	0.008495	100	0	100	0.00081	100	0.00088	100	0	100	0.009985	100	0.01021	100	0.025445	100	0.002015	100	0.02569	100	0.00272	100	0.0009	100	0.02542	100	0.02494	100	0	100	0.010375	100	0.00997	0.00993265	13_53616164	exonic
18	OLFM4	0.010195	100	0.33228	100	0.00997	100	0.00085	100	0.025645	100	NA	0	0.008495	100	0	100	0.00081	100	0.00088	100	0	100	0.009985	100	0.01021	100	0.025445	100	0.002015	100	0.02569	100	0.00272	100	0.0009	100	0.02542	100	0.02494	100	0	100	0.010375	100	0.00997	0.00993265	13_53616185	exonic
19	OLFM4	0.010195	100	0.33228	100	0.00997	100	0.00085	100	0.025645	100	NA	0	0.008495	100	0	100	0.00081	100	0.00088	100	0	100	0.009985	100	0.01021	100	0.025445	100	0.002015	100	0.02569	100	0.00272	100	0.0009	100	0.02542	100	0.02494	100	0	100	0.010375	100	0.00997	0.00993265	13_53624380	exonic
20	SLC12A1	0.007255	100	0.265165	100	0.01157	100	0.00241	100	0.01213	100	0.016085	100	0.00615	100	0.00192	100	0.00598	100	0.006055	100	0.13742	100	0.00855	100	0.007105	100	0.01159	100	0.011325	100	0.01157	100	0.011415	100	0.006295	100	0.01303	100	0.011595	100	0.00155	100	0.47956	100	0.01137	0.0165294	15_48512873	exonic
21	SLC12A1	0.007255	100	0.265165	100	0.01157	100	0.00241	100	0.01213	100	0.016085	100	0.00615	100	0.00192	100	0.00598	100	0.006055	100	0.13742	100	0.00855	100	0.007105	100	0.01159	100	0.011325	100	0.01157	100	0.011415	100	0.006295	100	0.01303	100	0.011595	100	0.00155	100	0.47956	100	0.01137	0.0165294	15_48559762	exonic
22	SLC12A1	0.007255	100	0.265165	100	0.01157	100	0.00241	100	0.01213	100	0.016085	100	0.00615	100	0.00192	100	0.00598	100	0.006055	100	0.13742	100	0.00855	100	0.007105	100	0.01159	100	0.011325	100	0.01157	100	0.011415	100	0.006295	100	0.01303	100	0.011595	100	0.00155	100	0.47956	100	0.01137	0.0165294	15_48566800	exonic
23	SLC12A1	0.007255	100	0.265165	100	0.01157	100	0.00241	100	0.01213	100	0.016085	100	0.00615	100	0.00192	100	0.00598	100	0.006055	100	0.13742	100	0.00855	100	0.007105	100	0.01159	100	0.011325	100	0.01157	100	0.011415	100	0.006295	100	0.01303	100	0.011595	100	0.00155	100	0.47956	100	0.01137	0.0165294	15_48595000	exonic
24	GC	0.02879	100	0.26466	100	0.01314	100	0.01063	100	0.01327	100	0.047395	100	0.01024	100	0.0038	100	0.00868	100	0.010055	100	0.394195	100	0.01344	100	0.00526	100	0.006445	100	0.011165	100	0.012715	100	0.01371	100	0.008775	100	0.013555	100	0.013055	100	0.00275	100	0	100	0.01194	0.0135622	4_72631182	exonic
25	GC	0.02879	100	0.26466	100	0.01314	100	0.01063	100	0.01327	100	0.047395	100	0.01024	100	0.0038	100	0.00868	100	0.010055	100	0.394195	100	0.01344	100	0.00526	100	0.006445	100	0.011165	100	0.012715	100	0.01371	100	0.008775	100	0.013555	100	0.013055	100	0.00275	100	0	100	0.01194	0.0135622	4_72631239	exonic
26	GC	0.02879	100	0.26466	100	0.01314	100	0.01063	100	0.01327	100	0.047395	100	0.01024	100	0.0038	100	0.00868	100	0.010055	100	0.394195	100	0.01344	100	0.00526	100	0.006445	100	0.011165	100	0.012715	100	0.01371	100	0.008775	100	0.013555	100	0.013055	100	0.00275	100	0	100	0.01194	0.0135622	4_72635115	exonic
27	SLA	0.011765	100	0.24391	100	0.012415	100	0.007175	100	0.01348	100	0.03542	100	0.01231	100	0.009855	100	0.02977	100	0.006275	100	0.269405	100	0.004	100	0.00421	100	0.01395	100	0.011015	100	0.01336	100	0.0533	100	0.02988	100	0.013885	100	0.01381	100	0.009985	100	0	100	0.0128875	0.01677	8_134050911	exonic
28	SLA	0.011765	100	0.24391	100	0.012415	100	0.007175	100	0.01348	100	0.03542	100	0.01231	100	0.009855	100	0.02977	100	0.006275	100	0.269405	100	0.004	100	0.00421	100	0.01395	100	0.011015	100	0.01336	100	0.0533	100	0.02988	100	0.013885	100	0.01381	100	0.009985	100	0	100	0.0128875	0.01677	8_134057327	exonic
29	SLA	0.011765	100	0.24391	100	0.012415	100	0.007175	100	0.01348	100	0.03542	100	0.01231	100	0.009855	100	0.02977	100	0.006275	100	0.269405	100	0.004	100	0.00421	100	0.01395	100	0.011015	100	0.01336	100	0.0533	100	0.02988	100	0.013885	100	0.01381	100	0.009985	100	0	100	0.0128875	0.01677	8_134060158	exonic
30	ASTN1	0.01529	100	0.204645	100	0.00954	100	0.003395	100	0.0146	100	NA	0	0.010535	100	0.01203	100	0.04502	100	0.04521	100	0.583855	100	0.008325	100	0.00811	100	0.009775	100	0.01341	100	0.014875	100	0.01807	100	0.04482	100	0.01492	100	0.014875	100	0.01128	100	0.225615	100	0.014875	0.0298365	1_176833481	exonic
31	ASTN1	0.01529	100	0.204645	100	0.00954	100	0.003395	100	0.0146	100	NA	0	0.010535	100	0.01203	100	0.04502	100	0.04521	100	0.583855	100	0.008325	100	0.00811	100	0.009775	100	0.01341	100	0.014875	100	0.01807	100	0.04482	100	0.01492	100	0.014875	100	0.01128	100	0.225615	100	0.014875	0.0298365	1_176853553	exonic
32	ASTN1	0.01529	100	0.204645	100	0.00954	100	0.003395	100	0.0146	100	NA	0	0.010535	100	0.01203	100	0.04502	100	0.04521	100	0.583855	100	0.008325	100	0.00811	100	0.009775	100	0.01341	100	0.014875	100	0.01807	100	0.04482	100	0.01492	100	0.014875	100	0.01128	100	0.225615	100	0.014875	0.0298365	1_176903324	exonic
33	ASTN1	0.01529	100	0.204645	100	0.00954	100	0.003395	100	0.0146	100	NA	0	0.010535	100	0.01203	100	0.04502	100	0.04521	100	0.583855	100	0.008325	100	0.00811	100	0.009775	100	0.01341	100	0.014875	100	0.01807	100	0.04482	100	0.01492	100	0.014875	100	0.01128	100	0.225615	100	0.014875	0.0298365	1_177030344	exonic
34	FCGR2C	0.018595	100	0.02944	100	0.003705	100	0.003995	100	0.004065	100	NA	0	0.01544	100	0.006215	100	0.11252	100	0.111835	100	0.165685	100	0.00562	100	0.00514	100	0.004095	100	0.03595	100	0.00412	100	0.01832	100	0.11283	100	0.004355	100	0.004225	100	0.03487	100	0.480075	100	0.01544	0.0310374	1_161559398	exonic
35	FCGR2C	0.018595	100	0.02944	100	0.003705	100	0.003995	100	0.004065	100	NA	0	0.01544	100	0.006215	100	0.11252	100	0.111835	100	0.165685	100	0.00562	100	0.00514	100	0.004095	100	0.03595	100	0.00412	100	0.01832	100	0.11283	100	0.004355	100	0.004225	100	0.03487	100	0.480075	100	0.01544	0.0310374	1_161560945	exonic
36	FCGR2C	0.018595	100	0.02944	100	0.003705	100	0.003995	100	0.004065	100	NA	0	0.01544	100	0.006215	100	0.11252	100	0.111835	100	0.165685	100	0.00562	100	0.00514	100	0.004095	100	0.03595	100	0.00412	100	0.01832	100	0.11283	100	0.004355	100	0.004225	100	0.03487	100	0.480075	100	0.01544	0.0310374	1_161561013	exonic
37	FCGR2C	0.018595	100	0.02944	100	0.003705	100	0.003995	100	0.004065	100	NA	0	0.01544	100	0.006215	100	0.11252	100	0.111835	100	0.165685	100	0.00562	100	0.00514	100	0.004095	100	0.03595	100	0.00412	100	0.01832	100	0.11283	100	0.004355	100	0.004225	100	0.03487	100	0.480075	100	0.01544	0.0310374	1_161561967	exonic
38	MYO3B	0.01174	100	0.149855	100	0.043445	100	0.00171	100	0.02656	100	NA	0	0.01579	100	0.0015	100	0.00274	100	0.0029	100	0.00347	100	0.020145	100	0.036495	100	0.050365	100	0.00231	100	0.02659	100	0.002055	100	0.002805	100	0.026	100	0.02644	100	0.00046	100	0.47704	100	0.01579	0.0177388	2_171191900	exonic
39	MYO3B	0.01174	100	0.149855	100	0.043445	100	0.00171	100	0.02656	100	NA	0	0.01579	100	0.0015	100	0.00274	100	0.0029	100	0.00347	100	0.020145	100	0.036495	100	0.050365	100	0.00231	100	0.02659	100	0.002055	100	0.002805	100	0.026	100	0.02644	100	0.00046	100	0.47704	100	0.01579	0.0177388	2_171258164	exonic
40	MYO3B	0.01174	100	0.149855	100	0.043445	100	0.00171	100	0.02656	100	NA	0	0.01579	100	0.0015	100	0.00274	100	0.0029	100	0.00347	100	0.020145	100	0.036495	100	0.050365	100	0.00231	100	0.02659	100	0.002055	100	0.002805	100	0.026	100	0.02644	100	0.00046	100	0.47704	100	0.01579	0.0177388	2_171260910	exonic
41	MYO3B	0.01174	100	0.149855	100	0.043445	100	0.00171	100	0.02656	100	NA	0	0.01579	100	0.0015	100	0.00274	100	0.0029	100	0.00347	100	0.020145	100	0.036495	100	0.050365	100	0.00231	100	0.02659	100	0.002055	100	0.002805	100	0.026	100	0.02644	100	0.00046	100	0.47704	100	0.01579	0.0177388	2_171264271	exonic
42	MYO3B	0.01174	100	0.149855	100	0.043445	100	0.00171	100	0.02656	100	NA	0	0.01579	100	0.0015	100	0.00274	100	0.0029	100	0.00347	100	0.020145	100	0.036495	100	0.050365	100	0.00231	100	0.02659	100	0.002055	100	0.002805	100	0.026	100	0.02644	100	0.00046	100	0.47704	100	0.01579	0.0177388	2_171319954	exonic
43	SLC5A7	0.015215	100	0.35899	100	0.010175	100	0.0105	100	0.02148	100	0.033875	100	0.01821	100	0.009305	100	0.00644	100	0.00803	100	0.06934	100	0.05101	100	0.045005	100	0.041295	100	0.011465	100	0.02205	100	0.01227	100	0.006645	100	0.021685	100	0.022055	100	0.00263	100	0.010225	100	0.0167125	0.0205831	2_108622620	exonic
44	SLC5A7	0.015215	100	0.35899	100	0.010175	100	0.0105	100	0.02148	100	0.033875	100	0.01821	100	0.009305	100	0.00644	100	0.00803	100	0.06934	100	0.05101	100	0.045005	100	0.041295	100	0.011465	100	0.02205	100	0.01227	100	0.006645	100	0.021685	100	0.022055	100	0.00263	100	0.010225	100	0.0167125	0.0205831	2_108627103	exonic
45	SLC5A7	0.015215	100	0.35899	100	0.010175	100	0.0105	100	0.02148	100	0.033875	100	0.01821	100	0.009305	100	0.00644	100	0.00803	100	0.06934	100	0.05101	100	0.045005	100	0.041295	100	0.011465	100	0.02205	100	0.01227	100	0.006645	100	0.021685	100	0.022055	100	0.00263	100	0.010225	100	0.0167125	0.0205831	2_108627223	exonic
46	SLC5A7	0.015215	100	0.35899	100	0.010175	100	0.0105	100	0.02148	100	0.033875	100	0.01821	100	0.009305	100	0.00644	100	0.00803	100	0.06934	100	0.05101	100	0.045005	100	0.041295	100	0.011465	100	0.02205	100	0.01227	100	0.006645	100	0.021685	100	0.022055	100	0.00263	100	0.010225	100	0.0167125	0.0205831	2_108627231	exonic
47	ITGB8	0.15673	100	0.135005	100	0.01265	100	0.017385	100	0.020295	100	0.0522	100	0.021985	100	0.002745	100	0.009385	100	0.0121	100	0.00194	100	0.0405	100	0.027775	100	0.013055	100	0.010285	100	0.019475	100	0.01412	100	0.009195	100	0.020545	100	0.019975	100	0.002575	100	0.04851	100	0.01843	0.0206767	7_20441504	exonic
48	ITGB8	0.15673	100	0.135005	100	0.01265	100	0.017385	100	0.020295	100	0.0522	100	0.021985	100	0.002745	100	0.009385	100	0.0121	100	0.00194	100	0.0405	100	0.027775	100	0.013055	100	0.010285	100	0.019475	100	0.01412	100	0.009195	100	0.020545	100	0.019975	100	0.002575	100	0.04851	100	0.01843	0.0206767	7_20444299	exonic
49	ARNT	0.128985	100	0.17475	100	0.031725	100	0.019445	100	0.02084	100	0.050985	100	0.050355	100	0.007725	100	0.009065	100	0.01971	100	0.00581	100	0.05059	100	0.02986	100	0.01701	100	0.01431	100	0.02087	100	0.01541	100	0.009315	100	0.020425	100	0.02113	100	0.003395	100	0.02371	100	0.0206325	0.0240267	1_150808863	exonic
50	ARNT	0.128985	100	0.17475	100	0.031725	100	0.019445	100	0.02084	100	0.050985	100	0.050355	100	0.007725	100	0.009065	100	0.01971	100	0.00581	100	0.05059	100	0.02986	100	0.01701	100	0.01431	100	0.02087	100	0.01541	100	0.009315	100	0.020425	100	0.02113	100	0.003395	100	0.02371	100	0.0206325	0.0240267	1_150808899	exonic
51	NSMCE2	0.022055	100	0.288525	100	0.013335	100	0.0161	100	0.012895	100	0.02189	100	0.02157	100	0.01125	100	0.044615	100	0.045445	100	0.52234	100	0.0221	100	0.022455	100	0.01246	100	0.060415	100	0.01276	100	0.05524	100	0.04564	100	0.01309	100	0.013585	100	0.01116	100	0.012775	100	0.02173	0.0260236	8_126114663	exonic
52	NSMCE2	0.022055	100	0.288525	100	0.013335	100	0.0161	100	0.012895	100	0.02189	100	0.02157	100	0.01125	100	0.044615	100	0.045445	100	0.52234	100	0.0221	100	0.022455	100	0.01246	100	0.060415	100	0.01276	100	0.05524	100	0.04564	100	0.01309	100	0.013585	100	0.01116	100	0.012775	100	0.02173	0.0260236	8_126163472	exonic
53	PRTFDC1	0.02188	100	0.353175	100	0.05283	100	0.00185	100	0.05261	100	NA	0	0.01895	100	0	100	0.00187	100	0.001885	100	0	100	0.022225	100	0.02291	100	0.05404	100	0.00378	100	0.05194	100	0.00581	100	0.00183	100	0.053425	100	0.053615	100	0	100	0.480755	100	0.02188	0.0247912	10_25144247	exonic
54	PRTFDC1	0.02188	100	0.353175	100	0.05283	100	0.00185	100	0.05261	100	NA	0	0.01895	100	0	100	0.00187	100	0.001885	100	0	100	0.022225	100	0.02291	100	0.05404	100	0.00378	100	0.05194	100	0.00581	100	0.00183	100	0.053425	100	0.053615	100	0	100	0.480755	100	0.02188	0.0247912	10_25160934	exonic
55	PRTFDC1	0.02188	100	0.353175	100	0.05283	100	0.00185	100	0.05261	100	NA	0	0.01895	100	0	100	0.00187	100	0.001885	100	0	100	0.022225	100	0.02291	100	0.05404	100	0.00378	100	0.05194	100	0.00581	100	0.00183	100	0.053425	100	0.053615	100	0	100	0.480755	100	0.02188	0.0247912	10_25226265	exonic
56	PRTFDC1	0.02188	100	0.353175	100	0.05283	100	0.00185	100	0.05261	100	NA	0	0.01895	100	0	100	0.00187	100	0.001885	100	0	100	0.022225	100	0.02291	100	0.05404	100	0.00378	100	0.05194	100	0.00581	100	0.00183	100	0.053425	100	0.053615	100	0	100	0.480755	100	0.02188	0.0247912	10_25226282	exonic
57	PPL	0.022605	100	0.35312	100	0.05285	100	0.001915	100	0.053845	100	NA	0	0.01833	100	0	100	0.00186	100	0.001965	100	0	100	0.02232	100	0.02217	100	0.052805	100	0.004105	100	0.0533	100	0.005935	100	0.001955	100	0.05312	100	0.052585	100	0	100	0.480885	100	0.02217	0.0248038	16_4934119	exonic
58	PPL	0.022605	100	0.35312	100	0.05285	100	0.001915	100	0.053845	100	NA	0	0.01833	100	0	100	0.00186	100	0.001965	100	0	100	0.02232	100	0.02217	100	0.052805	100	0.004105	100	0.0533	100	0.005935	100	0.001955	100	0.05312	100	0.052585	100	0	100	0.480885	100	0.02217	0.0248038	16_4943350	exonic
59	PPL	0.022605	100	0.35312	100	0.05285	100	0.001915	100	0.053845	100	NA	0	0.01833	100	0	100	0.00186	100	0.001965	100	0	100	0.02232	100	0.02217	100	0.052805	100	0.004105	100	0.0533	100	0.005935	100	0.001955	100	0.05312	100	0.052585	100	0	100	0.480885	100	0.02217	0.0248038	16_4944505	exonic
60	PPL	0.022605	100	0.35312	100	0.05285	100	0.001915	100	0.053845	100	NA	0	0.01833	100	0	100	0.00186	100	0.001965	100	0	100	0.02232	100	0.02217	100	0.052805	100	0.004105	100	0.0533	100	0.005935	100	0.001955	100	0.05312	100	0.052585	100	0	100	0.480885	100	0.02217	0.0248038	16_4952487	exonic
61	FLII	0.022605	100	0.184335	100	0.022985	100	0.022565	100	0.0224	100	NA	0	0.02215	100	0	100	0.02211	100	0.02294	100	0	100	0.08535	100	0.0492	100	0.0221	100	0.03419	100	0.022745	100	0.05742	100	0.022255	100	0.022475	100	0.02268	100	0	100	0.4788	100	0.022605	0.0291865	17_18149644	exonic
62	FLII	0.022605	100	0.184335	100	0.022985	100	0.022565	100	0.0224	100	NA	0	0.02215	100	0	100	0.02211	100	0.02294	100	0	100	0.08535	100	0.0492	100	0.0221	100	0.03419	100	0.022745	100	0.05742	100	0.022255	100	0.022475	100	0.02268	100	0	100	0.4788	100	0.022605	0.0291865	17_18155100	exonic
63	ACVR1B	0.041915	100	0.29848	100	0.026135	100	0.021175	100	0.02669	100	0.082985	100	0.02659	100	0.00397	100	0.02184	100	0.026735	100	0.004205	100	0.09047	100	0.041315	100	0.021905	100	0.029595	100	0.026445	100	0.04847	100	0.021085	100	0.026355	100	0.026155	100	0.004095	100	0.02726	100	0.0265175	0.0303808	12_52377812	exonic
64	ACVR1B	0.041915	100	0.29848	100	0.026135	100	0.021175	100	0.02669	100	0.082985	100	0.02659	100	0.00397	100	0.02184	100	0.026735	100	0.004205	100	0.09047	100	0.041315	100	0.021905	100	0.029595	100	0.026445	100	0.04847	100	0.021085	100	0.026355	100	0.026155	100	0.004095	100	0.02726	100	0.0265175	0.0303808	12_52377816	exonic
65	MYOM1	0.026795	100	0.357635	100	0.02258	100	0.00576	100	0.039865	100	NA	0	0.018745	100	0.00389	100	0.02593	100	0.026825	100	0.136205	100	0.027365	100	0.02687	100	0.04044	100	0.01732	100	0.04087	100	0.012535	100	0.026455	100	0.04067	100	0.04075	100	0.003795	100	0.023195	100	0.026795	0.0272335	18_3071878	exonic
66	MYOM1	0.026795	100	0.357635	100	0.02258	100	0.00576	100	0.039865	100	NA	0	0.018745	100	0.00389	100	0.02593	100	0.026825	100	0.136205	100	0.027365	100	0.02687	100	0.04044	100	0.01732	100	0.04087	100	0.012535	100	0.026455	100	0.04067	100	0.04075	100	0.003795	100	0.023195	100	0.026795	0.0272335	18_3075736	exonic
67	MYOM1	0.026795	100	0.357635	100	0.02258	100	0.00576	100	0.039865	100	NA	0	0.018745	100	0.00389	100	0.02593	100	0.026825	100	0.136205	100	0.027365	100	0.02687	100	0.04044	100	0.01732	100	0.04087	100	0.012535	100	0.026455	100	0.04067	100	0.04075	100	0.003795	100	0.023195	100	0.026795	0.0272335	18_3164344	exonic
68	MYOM1	0.026795	100	0.357635	100	0.02258	100	0.00576	100	0.039865	100	NA	0	0.018745	100	0.00389	100	0.02593	100	0.026825	100	0.136205	100	0.027365	100	0.02687	100	0.04044	100	0.01732	100	0.04087	100	0.012535	100	0.026455	100	0.04067	100	0.04075	100	0.003795	100	0.023195	100	0.026795	0.0272335	18_3187557	exonic
69	NOTCH1	0.030405	100	0.253215	100	0.01965	100	0.024265	100	0.01977	100	0.028385	100	0.035585	100	0.051195	100	0.04817	100	0.048605	100	0.526315	100	0.03014	100	0.03043	100	0.0194	100	0.06331	100	0.019375	100	0.092915	100	0.05785	100	NA	0	0.019705	100	0.017285	100	0	100	0.030405	0.0375974	9_139391253	exonic
70	NOTCH1	0.030405	100	0.253215	100	0.01965	100	0.024265	100	0.01977	100	0.028385	100	0.035585	100	0.051195	100	0.04817	100	0.048605	100	0.526315	100	0.03014	100	0.03043	100	0.0194	100	0.06331	100	0.019375	100	0.092915	100	0.05785	100	NA	0	0.019705	100	0.017285	100	0	100	0.030405	0.0375974	9_139413211	exonic
71	GPRC5A	0.031205	100	0.36183	100	0.021885	100	0.012835	100	0.03159	100	NA	0	0.015525	100	0.0085	100	0.051805	100	0.05289	100	0.269055	100	0.030875	100	0.024175	100	0.031505	100	0.026245	100	0.031315	100	0.02766	100	0.052915	100	0.03065	100	0.03139	100	0.00791	100	0	100	0.030875	0.0301744	12_13061355	exonic
72	GPRC5A	0.031205	100	0.36183	100	0.021885	100	0.012835	100	0.03159	100	NA	0	0.015525	100	0.0085	100	0.051805	100	0.05289	100	0.269055	100	0.030875	100	0.024175	100	0.031505	100	0.026245	100	0.031315	100	0.02766	100	0.052915	100	0.03065	100	0.03139	100	0.00791	100	0	100	0.030875	0.0301744	12_13061553	exonic
73	GPRC5A	0.031205	100	0.36183	100	0.021885	100	0.012835	100	0.03159	100	NA	0	0.015525	100	0.0085	100	0.051805	100	0.05289	100	0.269055	100	0.030875	100	0.024175	100	0.031505	100	0.026245	100	0.031315	100	0.02766	100	0.052915	100	0.03065	100	0.03139	100	0.00791	100	0	100	0.030875	0.0301744	12_13061700	exonic
74	ANKZF1	0.030685	100	0.36344	100	0.04047	100	0.012925	100	0.031175	100	NA	0	0.01581	100	0.0086	100	0.052355	100	0.05235	100	0.26768	100	0.03993	100	0.135755	100	0.03182	100	0.02562	100	0.03208	100	0.02713	100	0.05293	100	0.04067	100	0.03123	100	0.00831	100	0.477425	100	0.03208	0.0541538	2_220098028	exonic
75	ANKZF1	0.030685	100	0.36344	100	0.04047	100	0.012925	100	0.031175	100	NA	0	0.01581	100	0.0086	100	0.052355	100	0.05235	100	0.26768	100	0.03993	100	0.135755	100	0.03182	100	0.02562	100	0.03208	100	0.02713	100	0.05293	100	0.04067	100	0.03123	100	0.00831	100	0.477425	100	0.03208	0.0541538	2_220098506	exonic
76	ANKZF1	0.030685	100	0.36344	100	0.04047	100	0.012925	100	0.031175	100	NA	0	0.01581	100	0.0086	100	0.052355	100	0.05235	100	0.26768	100	0.03993	100	0.135755	100	0.03182	100	0.02562	100	0.03208	100	0.02713	100	0.05293	100	0.04067	100	0.03123	100	0.00831	100	0.477425	100	0.03208	0.0541538	2_220100228	exonic
77	AGBL1	0.04011	100	0.039615	100	0.02258	100	0.02739	100	0.022835	100	NA	0	0.03927	100	0.017	100	0.101365	100	0.10112	100	0.519615	100	0.039445	100	0.040045	100	0.02299	100	0.03431	100	0.02289	100	0.0562	100	0.101875	100	0.022615	100	0.02261	100	0.017205	100	0.022625	100	0.03431	0.0398832	15_86822926	exonic
78	AGBL1	0.04011	100	0.039615	100	0.02258	100	0.02739	100	0.022835	100	NA	0	0.03927	100	0.017	100	0.101365	100	0.10112	100	0.519615	100	0.039445	100	0.040045	100	0.02299	100	0.03431	100	0.02289	100	0.0562	100	0.101875	100	0.022615	100	0.02261	100	0.017205	100	0.022625	100	0.03431	0.0398832	15_86940623	exonic
79	WDR72	0.04029	100	0.381425	100	0.022295	100	0.02703	100	0.022245	100	NA	0	0.03903	100	0.01717	100	0.08911	100	0.10167	100	0.269535	100	0.101105	100	0.06726	100	0.021935	100	0.034735	100	0.02276	100	0.05657	100	0.08867	100	0.022345	100	0.021845	100	0.016865	100	0.02264	100	0.034735	0.0471491	15_53901720	exonic
80	WDR72	0.04029	100	0.381425	100	0.022295	100	0.02703	100	0.022245	100	NA	0	0.03903	100	0.01717	100	0.08911	100	0.10167	100	0.269535	100	0.101105	100	0.06726	100	0.021935	100	0.034735	100	0.02276	100	0.05657	100	0.08867	100	0.022345	100	0.021845	100	0.016865	100	0.02264	100	0.034735	0.0471491	15_53908014	exonic
81	WDR72	0.04029	100	0.381425	100	0.022295	100	0.02703	100	0.022245	100	NA	0	0.03903	100	0.01717	100	0.08911	100	0.10167	100	0.269535	100	0.101105	100	0.06726	100	0.021935	100	0.034735	100	0.02276	100	0.05657	100	0.08867	100	0.022345	100	0.021845	100	0.016865	100	0.02264	100	0.034735	0.0471491	15_54007541	exonic
82	SLC6A19	0.019515	100	0.03815	100	0.02093	100	0.03793	100	0.03243	100	NA	0	0.0516	100	0.024035	100	0.06435	100	0.065105	100	0.49816	100	0.036865	100	0.063015	100	0.042385	100	0.031	100	0.03165	100	0.043055	100	0.10964	100	NA	0	0.032435	100	0.01991	100	0	100	0.0373975	0.0396778	5_1212538	exonic
83	SLC6A19	0.019515	100	0.03815	100	0.02093	100	0.03793	100	0.03243	100	NA	0	0.0516	100	0.024035	100	0.06435	100	0.065105	100	0.49816	100	0.036865	100	0.063015	100	0.042385	100	0.031	100	0.03165	100	0.043055	100	0.10964	100	NA	0	0.032435	100	0.01991	100	0	100	0.0373975	0.0396778	5_1221267	exonic
84	SLC6A19	0.019515	100	0.03815	100	0.02093	100	0.03793	100	0.03243	100	NA	0	0.0516	100	0.024035	100	0.06435	100	0.065105	100	0.49816	100	0.036865	100	0.063015	100	0.042385	100	0.031	100	0.03165	100	0.043055	100	0.10964	100	NA	0	0.032435	100	0.01991	100	0	100	0.0373975	0.0396778	5_1221889	exonic
85	SGCG	0.023405	100	0.33266	100	0.01232	100	0.018745	100	0.021915	100	0.06343	100	0.02753	100	0.120865	100	0.110955	100	0.06068	100	0.411435	100	0.026415	100	0.019445	100	0.082915	100	0.05583	100	0.022115	100	0.17841	100	0.11085	100	0.02198	100	0.02185	100	0.049475	100	0.01214	100	0.0385025	0.0576006	13_23777927	exonic
86	SGCG	0.023405	100	0.33266	100	0.01232	100	0.018745	100	0.021915	100	0.06343	100	0.02753	100	0.120865	100	0.110955	100	0.06068	100	0.411435	100	0.026415	100	0.019445	100	0.082915	100	0.05583	100	0.022115	100	0.17841	100	0.11085	100	0.02198	100	0.02185	100	0.049475	100	0.01214	100	0.0385025	0.0576006	13_23808789	exonic
87	SGCG	0.023405	100	0.33266	100	0.01232	100	0.018745	100	0.021915	100	0.06343	100	0.02753	100	0.120865	100	0.110955	100	0.06068	100	0.411435	100	0.026415	100	0.019445	100	0.082915	100	0.05583	100	0.022115	100	0.17841	100	0.11085	100	0.02198	100	0.02185	100	0.049475	100	0.01214	100	0.0385025	0.0576006	13_23853609	exonic
88	SGCG	0.023405	100	0.33266	100	0.01232	100	0.018745	100	0.021915	100	0.06343	100	0.02753	100	0.120865	100	0.110955	100	0.06068	100	0.411435	100	0.026415	100	0.019445	100	0.082915	100	0.05583	100	0.022115	100	0.17841	100	0.11085	100	0.02198	100	0.02185	100	0.049475	100	0.01214	100	0.0385025	0.0576006	13_23898507	exonic
89	SGCG	0.023405	100	0.33266	100	0.01232	100	0.018745	100	0.021915	100	0.06343	100	0.02753	100	0.120865	100	0.110955	100	0.06068	100	0.411435	100	0.026415	100	0.019445	100	0.082915	100	0.05583	100	0.022115	100	0.17841	100	0.11085	100	0.02198	100	0.02185	100	0.049475	100	0.01214	100	0.0385025	0.0576006	13_23898636	exonic
90	PHLDB1	0.02286	100	0.150845	100	0.022185	100	0.027315	100	0.040555	100	NA	0	0.04065	100	0.086375	100	0.088435	100	0.10226	100	0.190915	100	0.070865	100	0.054295	100	0.039645	100	0.035185	100	0.0395	100	0.05779	100	0.089325	100	0.03919	100	0.039795	100	0.01648	100	0.022585	100	0.040555	0.0527426	11_118485376	exonic
91	PHLDB1	0.02286	100	0.150845	100	0.022185	100	0.027315	100	0.040555	100	NA	0	0.04065	100	0.086375	100	0.088435	100	0.10226	100	0.190915	100	0.070865	100	0.054295	100	0.039645	100	0.035185	100	0.0395	100	0.05779	100	0.089325	100	0.03919	100	0.039795	100	0.01648	100	0.022585	100	0.040555	0.0527426	11_118516292	exonic
92	LRBA	0.02636	100	0.38831	100	0.104745	100	0.01776	100	0.030675	100	0.090105	100	0.02578	100	0.037535	100	0.02729	100	0.04319	100	0.102705	100	0.071455	100	0.040165	100	0.07581	100	0.06338	100	0.030925	100	0.04386	100	0.04511	100	NA	0	0.032705	100	0.01222	100	0.47866	100	0.04319	0.0524585	4_151357970	exonic
93	LRBA	0.02636	100	0.38831	100	0.104745	100	0.01776	100	0.030675	100	0.090105	100	0.02578	100	0.037535	100	0.02729	100	0.04319	100	0.102705	100	0.071455	100	0.040165	100	0.07581	100	0.06338	100	0.030925	100	0.04386	100	0.04511	100	NA	0	0.032705	100	0.01222	100	0.47866	100	0.04319	0.0524585	4_151727540	exonic
94	LRBA	0.02636	100	0.38831	100	0.104745	100	0.01776	100	0.030675	100	0.090105	100	0.02578	100	0.037535	100	0.02729	100	0.04319	100	0.102705	100	0.071455	100	0.040165	100	0.07581	100	0.06338	100	0.030925	100	0.04386	100	0.04511	100	NA	0	0.032705	100	0.01222	100	0.47866	100	0.04319	0.0524585	4_151770617	exonic
95	LRBA	0.02636	100	0.38831	100	0.104745	100	0.01776	100	0.030675	100	0.090105	100	0.02578	100	0.037535	100	0.02729	100	0.04319	100	0.102705	100	0.071455	100	0.040165	100	0.07581	100	0.06338	100	0.030925	100	0.04386	100	0.04511	100	NA	0	0.032705	100	0.01222	100	0.47866	100	0.04319	0.0524585	4_151792589	exonic
96	LRBA	0.02636	100	0.38831	100	0.104745	100	0.01776	100	0.030675	100	0.090105	100	0.02578	100	0.037535	100	0.02729	100	0.04319	100	0.102705	100	0.071455	100	0.040165	100	0.07581	100	0.06338	100	0.030925	100	0.04386	100	0.04511	100	NA	0	0.032705	100	0.01222	100	0.47866	100	0.04319	0.0524585	4_151821300	exonic
97	LRBA	0.02636	100	0.38831	100	0.104745	100	0.01776	100	0.030675	100	0.090105	100	0.02578	100	0.037535	100	0.02729	100	0.04319	100	0.102705	100	0.071455	100	0.040165	100	0.07581	100	0.06338	100	0.030925	100	0.04386	100	0.04511	100	NA	0	0.032705	100	0.01222	100	0.47866	100	0.04319	0.0524585	4_151827481	exonic
98	LRBA	0.02636	100	0.38831	100	0.104745	100	0.01776	100	0.030675	100	0.090105	100	0.02578	100	0.037535	100	0.02729	100	0.04319	100	0.102705	100	0.071455	100	0.040165	100	0.07581	100	0.06338	100	0.030925	100	0.04386	100	0.04511	100	NA	0	0.032705	100	0.01222	100	0.47866	100	0.04319	0.0524585	4_151837566	exonic
99	CAD	0.04822	100	0.18881	100	0.026835	100	0.016395	100	0.02485	100	NA	0	0.029605	100	0.031425	100	0.189195	100	0.18814	100	0.139435	100	0.045025	100	0.062605	100	0.04298	100	0.06565	100	0.02434	100	0.07612	100	0.187975	100	0.025215	100	0.024565	100	0.06167	100	0.022735	100	0.045025	0.0649797	2_27448600	exonic
100	CAD	0.04822	100	0.18881	100	0.026835	100	0.016395	100	0.02485	100	NA	0	0.029605	100	0.031425	100	0.189195	100	0.18814	100	0.139435	100	0.045025	100	0.062605	100	0.04298	100	0.06565	100	0.02434	100	0.07612	100	0.187975	100	0.025215	100	0.024565	100	0.06167	100	0.022735	100	0.045025	0.0649797	2_27455023	exonic
101	CAD	0.04822	100	0.18881	100	0.026835	100	0.016395	100	0.02485	100	NA	0	0.029605	100	0.031425	100	0.189195	100	0.18814	100	0.139435	100	0.045025	100	0.062605	100	0.04298	100	0.06565	100	0.02434	100	0.07612	100	0.187975	100	0.025215	100	0.024565	100	0.06167	100	0.022735	100	0.045025	0.0649797	2_27462245	exonic
102	XDH	0.023045	100	0.22138	100	0.03381	100	0.01975	100	0.028235	100	0.07563	100	0.025175	100	0.072	100	0.047955	100	0.04797	100	0.329985	100	0.054215	100	0.07228	100	0.04924	100	0.027925	100	0.028035	100	0.054085	100	0.04804	100	0.028405	100	0.02918	100	0.017735	100	0.47953	100	0.0479625	0.0537003	2_31564244	exonic
103	XDH	0.023045	100	0.22138	100	0.03381	100	0.01975	100	0.028235	100	0.07563	100	0.025175	100	0.072	100	0.047955	100	0.04797	100	0.329985	100	0.054215	100	0.07228	100	0.04924	100	0.027925	100	0.028035	100	0.054085	100	0.04804	100	0.028405	100	0.02918	100	0.017735	100	0.47953	100	0.0479625	0.0537003	2_31569660	exonic
104	XDH	0.023045	100	0.22138	100	0.03381	100	0.01975	100	0.028235	100	0.07563	100	0.025175	100	0.072	100	0.047955	100	0.04797	100	0.329985	100	0.054215	100	0.07228	100	0.04924	100	0.027925	100	0.028035	100	0.054085	100	0.04804	100	0.028405	100	0.02918	100	0.017735	100	0.47953	100	0.0479625	0.0537003	2_31572927	exonic
105	XDH	0.023045	100	0.22138	100	0.03381	100	0.01975	100	0.028235	100	0.07563	100	0.025175	100	0.072	100	0.047955	100	0.04797	100	0.329985	100	0.054215	100	0.07228	100	0.04924	100	0.027925	100	0.028035	100	0.054085	100	0.04804	100	0.028405	100	0.02918	100	0.017735	100	0.47953	100	0.0479625	0.0537003	2_31588927	exonic
106	VCL	0.04816	100	0.18921	100	0.073775	100	0.01662	100	0.02488	100	NA	0	0.029725	100	0.03167	100	0.188675	100	0.188485	100	0.1376	100	0.044965	100	0.046635	100	0.042815	100	0.064045	100	0.02559	100	0.075635	100	0.187945	100	0.024585	100	0.02489	100	0.060785	100	0.478575	100	0.04816	0.0762515	10_75860784	exonic
107	VCL	0.04816	100	0.18921	100	0.073775	100	0.01662	100	0.02488	100	NA	0	0.029725	100	0.03167	100	0.188675	100	0.188485	100	0.1376	100	0.044965	100	0.046635	100	0.042815	100	0.064045	100	0.02559	100	0.075635	100	0.187945	100	0.024585	100	0.02489	100	0.060785	100	0.478575	100	0.04816	0.0762515	10_75867074	exonic
108	VCL	0.04816	100	0.18921	100	0.073775	100	0.01662	100	0.02488	100	NA	0	0.029725	100	0.03167	100	0.188675	100	0.188485	100	0.1376	100	0.044965	100	0.046635	100	0.042815	100	0.064045	100	0.02559	100	0.075635	100	0.187945	100	0.024585	100	0.02489	100	0.060785	100	0.478575	100	0.04816	0.0762515	10_75874006	exonic
109	GALNT12	0.04891	100	0.049645	100	0.04954	100	0.02222	100	0.084895	100	NA	0	0.022265	100	0	100	0.02288	100	0.022545	100	0	100	0.04848	100	0.049295	100	0.084145	100	0.03365	100	0.08369	100	0.056495	100	0.022815	100	0.0848	100	0.08313	100	0	100	0.04839	100	0.04848	0.0440056	9_101589211	exonic
110	GALNT12	0.04891	100	0.049645	100	0.04954	100	0.02222	100	0.084895	100	NA	0	0.022265	100	0	100	0.02288	100	0.022545	100	0	100	0.04848	100	0.049295	100	0.084145	100	0.03365	100	0.08369	100	0.056495	100	0.022815	100	0.0848	100	0.08313	100	0	100	0.04839	100	0.04848	0.0440056	9_101597641	exonic
111	RTTN	0.04846	100	0.3784	100	0.022765	100	0.030095	100	0.02262	100	NA	0	0.048125	100	0.069635	100	0.25506	100	0.254325	100	0.772095	100	0.04848	100	0.049365	100	0.02302	100	0.07834	100	0.022065	100	0.129585	100	0.25536	100	0.022435	100	0.021785	100	0.06988	100	0	100	0.04848	0.0852715	18_67753862	exonic
112	RTTN	0.04846	100	0.3784	100	0.022765	100	0.030095	100	0.02262	100	NA	0	0.048125	100	0.069635	100	0.25506	100	0.254325	100	0.772095	100	0.04848	100	0.049365	100	0.02302	100	0.07834	100	0.022065	100	0.129585	100	0.25536	100	0.022435	100	0.021785	100	0.06988	100	0	100	0.04848	0.0852715	18_67817290	exonic
113	RTTN	0.04846	100	0.3784	100	0.022765	100	0.030095	100	0.02262	100	NA	0	0.048125	100	0.069635	100	0.25506	100	0.254325	100	0.772095	100	0.04848	100	0.049365	100	0.02302	100	0.07834	100	0.022065	100	0.129585	100	0.25536	100	0.022435	100	0.021785	100	0.06988	100	0	100	0.04848	0.0852715	18_67863773	exonic
114	DDX24	0.050335	100	0.04906	100	0.08412	100	0.022175	100	0.083745	100	NA	0	0.0225	100	0	100	0.022655	100	0.022165	100	0	100	0.048435	100	0.048965	100	0.085165	100	0.03457	100	0.083625	100	0.057365	100	0.02295	100	0.084275	100	0.084725	100	0	100	0.480515	100	0.048965	0.0483332	14_94517728	exonic
115	DDX24	0.050335	100	0.04906	100	0.08412	100	0.022175	100	0.083745	100	NA	0	0.0225	100	0	100	0.022655	100	0.022165	100	0	100	0.048435	100	0.048965	100	0.085165	100	0.03457	100	0.083625	100	0.057365	100	0.02295	100	0.084275	100	0.084725	100	0	100	0.480515	100	0.048965	0.0483332	14_94546058	exonic
116	PRTG	0.03478	100	0.30317	100	0.08578	100	0.045865	100	0.04314	100	0.07912	100	0.052315	100	0.04318	100	0.04515	100	0.04471	100	0.18173	100	0.060795	100	0.08656	100	0.08636	100	0.06024	100	0.04312	100	0.0949	100	0.04544	100	0.043085	100	0.0438	100	0.01127	100	0.496185	100	0.04909	0.0658494	15_55912307	exonic
117	PRTG	0.03478	100	0.30317	100	0.08578	100	0.045865	100	0.04314	100	0.07912	100	0.052315	100	0.04318	100	0.04515	100	0.04471	100	0.18173	100	0.060795	100	0.08656	100	0.08636	100	0.06024	100	0.04312	100	0.0949	100	0.04544	100	0.043085	100	0.0438	100	0.01127	100	0.496185	100	0.04909	0.0658494	15_55931898	exonic
118	KIAA1462	0.04959	100	0.327285	100	0.100685	100	0.009825	100	0.102265	100	NA	0	0.03442	100	0	100	0.010565	100	0.009955	100	0	100	0.04934	100	0.049345	100	0.10111	100	0.017195	100	0.101925	100	0.027665	100	0.01029	100	0.10131	100	0.10035	100	0	100	0.481555	100	0.04934	0.0515197	10_30315269	exonic
119	KIAA1462	0.04959	100	0.327285	100	0.100685	100	0.009825	100	0.102265	100	NA	0	0.03442	100	0	100	0.010565	100	0.009955	100	0	100	0.04934	100	0.049345	100	0.10111	100	0.017195	100	0.101925	100	0.027665	100	0.01029	100	0.10131	100	0.10035	100	0	100	0.481555	100	0.04934	0.0515197	10_30316500	exonic
120	KIAA1462	0.04959	100	0.327285	100	0.100685	100	0.009825	100	0.102265	100	NA	0	0.03442	100	0	100	0.010565	100	0.009955	100	0	100	0.04934	100	0.049345	100	0.10111	100	0.017195	100	0.101925	100	0.027665	100	0.01029	100	0.10131	100	0.10035	100	0	100	0.481555	100	0.04934	0.0515197	10_30336710	exonic
121	PRRG2	0.084035	100	0.0496	100	0.049445	100	0.05719	100	0.04866	100	NA	0	0.08421	100	0.034405	100	0.19053	100	0.191325	100	0.521015	100	0.049595	100	0.08388	100	0.04902	100	0.069005	100	0.04884	100	0.1182	100	0.19304	100	0.0486	100	0.04928	100	0.034505	100	0.04946	100	0.0496	0.0776985	19_50086931	exonic
122	PRRG2	0.084035	100	0.0496	100	0.049445	100	0.05719	100	0.04866	100	NA	0	0.08421	100	0.034405	100	0.19053	100	0.191325	100	0.521015	100	0.049595	100	0.08388	100	0.04902	100	0.069005	100	0.04884	100	0.1182	100	0.19304	100	0.0486	100	0.04928	100	0.034505	100	0.04946	100	0.0496	0.0776985	19_50091762	exonic
123	RPL19	0.1768	100	0.17553	100	0.048585	100	0.04981	100	0.04851	100	NA	0	0.048525	100	0	100	0.05028	100	0.048775	100	0	100	0.17654	100	0.04979	100	0.049155	100	0.137235	100	0.049525	100	0.118795	100	0.10767	100	NA	0	0.048335	100	0	100	0.05006	100	0.0496575	0.0675363	17_37357491	exonic
124	RPL19	0.1768	100	0.17553	100	0.048585	100	0.04981	100	0.04851	100	NA	0	0.048525	100	0	100	0.05028	100	0.048775	100	0	100	0.17654	100	0.04979	100	0.049155	100	0.137235	100	0.049525	100	0.118795	100	0.10767	100	NA	0	0.048335	100	0	100	0.05006	100	0.0496575	0.0675363	17_37357494	exonic
125	COLEC12	0.08323	100	0.048155	100	0.04923	100	0.05719	100	0.05022	100	NA	0	0.084155	100	0.035035	100	0.18903	100	0.19298	100	0.51892	100	0.050045	100	0.08331	100	0.04952	100	0.069035	100	0.049275	100	0.11882	100	0.193055	100	0.049175	100	0.04992	100	0.034375	100	0	100	0.05022	0.0769603	18_321680	exonic
126	COLEC12	0.08323	100	0.048155	100	0.04923	100	0.05719	100	0.05022	100	NA	0	0.084155	100	0.035035	100	0.18903	100	0.19298	100	0.51892	100	0.050045	100	0.08331	100	0.04952	100	0.069035	100	0.049275	100	0.11882	100	0.193055	100	0.049175	100	0.04992	100	0.034375	100	0	100	0.05022	0.0769603	18_331689	exonic
127	TSSK2	0.085145	100	0.049775	100	0.04901	100	0.05806	100	0.04885	100	NA	0	0.083985	100	0.03499	100	0.188555	100	0.19183	100	0.52007	100	0.04925	100	0.084475	100	0.05032	100	0.06822	100	0.049295	100	0.119875	100	0.19144	100	0.0485	100	0.04925	100	0.0347	100	0.049385	100	0.05032	0.0778465	22_19119502	exonic
128	TSSK2	0.085145	100	0.049775	100	0.04901	100	0.05806	100	0.04885	100	NA	0	0.083985	100	0.03499	100	0.188555	100	0.19183	100	0.52007	100	0.04925	100	0.084475	100	0.05032	100	0.06822	100	0.049295	100	0.119875	100	0.19144	100	0.0485	100	0.04925	100	0.0347	100	0.049385	100	0.05032	0.0778465	22_19119522	exonic
129	SLC43A2	0.052115	100	0.347	100	0.05296	100	0.03067	100	0.08337	100	NA	0	0.03088	100	0.008915	100	0.026565	100	0.02606	100	0.004045	100	0.05252	100	0.051415	100	0.082725	100	0.03818	100	0.083665	100	0.054145	100	0.026655	100	0.083555	100	0.083565	100	0.00376	100	0.053445	100	0.052115	0.0492788	17_1486511	exonic
130	SLC43A2	0.052115	100	0.347	100	0.05296	100	0.03067	100	0.08337	100	NA	0	0.03088	100	0.008915	100	0.026565	100	0.02606	100	0.004045	100	0.05252	100	0.051415	100	0.082725	100	0.03818	100	0.083665	100	0.054145	100	0.026655	100	0.083555	100	0.083565	100	0.00376	100	0.053445	100	0.052115	0.0492788	17_1494173	exonic
131	TIE1	0.05285	100	0.345495	100	0.052735	100	0.03093	100	0.083855	100	NA	0	0.03101	100	0.008635	100	0.026665	100	0.026195	100	0.003985	100	0.052255	100	0.052175	100	0.083795	100	0.03888	100	0.083685	100	0.05525	100	0.026395	100	0.084445	100	0.084085	100	0.00389	100	0.05228	100	0.052255	0.0495103	1_43779544	exonic
132	TIE1	0.05285	100	0.345495	100	0.052735	100	0.03093	100	0.083855	100	NA	0	0.03101	100	0.008635	100	0.026665	100	0.026195	100	0.003985	100	0.052255	100	0.052175	100	0.083795	100	0.03888	100	0.083685	100	0.05525	100	0.026395	100	0.084445	100	0.084085	100	0.00389	100	0.05228	100	0.052255	0.0495103	1_43779623	exonic
133	ARPC4-TTLL3,TTLL3	0.05234	100	0.345075	100	0.05365	100	0.030435	100	0.083085	100	NA	0	0.03034	100	0.008455	100	0.02631	100	0.02622	100	0.004035	100	0.052075	100	0.053135	100	0.083	100	0.03796	100	0.083505	100	0.05407	100	0.02673	100	0.08373	100	0.083445	100	0.00387	100	0.05258	100	0.05234	0.049255	3_9870862	exonic
134	ARPC4-TTLL3,TTLL3	0.05234	100	0.345075	100	0.05365	100	0.030435	100	0.083085	100	NA	0	0.03034	100	0.008455	100	0.02631	100	0.02622	100	0.004035	100	0.052075	100	0.053135	100	0.083	100	0.03796	100	0.083505	100	0.05407	100	0.02673	100	0.08373	100	0.083445	100	0.00387	100	0.05258	100	0.05234	0.049255	3_9870888	exonic
135	XPNPEP1	0.05371	100	0.345405	100	0.083615	100	0.030225	100	0.084205	100	NA	0	0.030855	100	0.008495	100	0.02694	100	0.025855	100	0.01839	100	0.051425	100	0.05336	100	0.08403	100	0.03798	100	0.08259	100	0.05406	100	0.043475	100	NA	0	0.083385	100	0.003835	100	0.47877	100	0.0523925	0.0527562	10_111629769	exonic
136	XPNPEP1	0.05371	100	0.345405	100	0.083615	100	0.030225	100	0.084205	100	NA	0	0.030855	100	0.008495	100	0.02694	100	0.025855	100	0.01839	100	0.051425	100	0.05336	100	0.08403	100	0.03798	100	0.08259	100	0.05406	100	0.043475	100	NA	0	0.083385	100	0.003835	100	0.47877	100	0.0523925	0.0527562	10_111667525	exonic
137	SDK2	0.0893	100	0.420375	100	0.042365	100	0.020115	100	0.03593	100	NA	0	0.08298	100	0.03629	100	0.18818	100	0.18805	100	0.181515	100	0.05641	100	0.049855	100	0.03771	100	0.06892	100	0.035405	100	0.07363	100	0.18846	100	0.036075	100	0.04046	100	0.060535	100	0	100	0.05641	0.0766829	17_71334848	exonic
138	SDK2	0.0893	100	0.420375	100	0.042365	100	0.020115	100	0.03593	100	NA	0	0.08298	100	0.03629	100	0.18818	100	0.18805	100	0.181515	100	0.05641	100	0.049855	100	0.03771	100	0.06892	100	0.035405	100	0.07363	100	0.18846	100	0.036075	100	0.04046	100	0.060535	100	0	100	0.05641	0.0766829	17_71344769	exonic
139	SDK2	0.0893	100	0.420375	100	0.042365	100	0.020115	100	0.03593	100	NA	0	0.08298	100	0.03629	100	0.18818	100	0.18805	100	0.181515	100	0.05641	100	0.049855	100	0.03771	100	0.06892	100	0.035405	100	0.07363	100	0.18846	100	0.036075	100	0.04046	100	0.060535	100	0	100	0.05641	0.0766829	17_71357970	exonic
140	SDK2	0.0893	100	0.420375	100	0.042365	100	0.020115	100	0.03593	100	NA	0	0.08298	100	0.03629	100	0.18818	100	0.18805	100	0.181515	100	0.05641	100	0.049855	100	0.03771	100	0.06892	100	0.035405	100	0.07363	100	0.18846	100	0.036075	100	0.04046	100	0.060535	100	0	100	0.05641	0.0766829	17_71394211	exonic
141	SDK2	0.0893	100	0.420375	100	0.042365	100	0.020115	100	0.03593	100	NA	0	0.08298	100	0.03629	100	0.18818	100	0.18805	100	0.181515	100	0.05641	100	0.049855	100	0.03771	100	0.06892	100	0.035405	100	0.07363	100	0.18846	100	0.036075	100	0.04046	100	0.060535	100	0	100	0.05641	0.0766829	17_71452127	exonic
142	SDK2	0.0893	100	0.420375	100	0.042365	100	0.020115	100	0.03593	100	NA	0	0.08298	100	0.03629	100	0.18818	100	0.18805	100	0.181515	100	0.05641	100	0.049855	100	0.03771	100	0.06892	100	0.035405	100	0.07363	100	0.18846	100	0.036075	100	0.04046	100	0.060535	100	0	100	0.05641	0.0766829	17_71468335	exonic
143	MYO1F	0.05976	100	0.32885	100	0.026655	100	0.05562	100	0.026955	100	NA	0	0.064015	100	0.069635	100	0.344515	100	0.34398	100	0.36829	100	0.033415	100	0.03258	100	0.026825	100	0.13244	100	0.02647	100	0.22707	100	0.34387	100	0.026435	100	0.027105	100	0.29753	100	0.479385	100	0.064015	0.143578	19_8601203	exonic
144	MYO1F	0.05976	100	0.32885	100	0.026655	100	0.05562	100	0.026955	100	NA	0	0.064015	100	0.069635	100	0.344515	100	0.34398	100	0.36829	100	0.033415	100	0.03258	100	0.026825	100	0.13244	100	0.02647	100	0.22707	100	0.34387	100	0.026435	100	0.027105	100	0.29753	100	0.479385	100	0.064015	0.143578	19_8615512	exonic
145	MYO1F	0.05976	100	0.32885	100	0.026655	100	0.05562	100	0.026955	100	NA	0	0.064015	100	0.069635	100	0.344515	100	0.34398	100	0.36829	100	0.033415	100	0.03258	100	0.026825	100	0.13244	100	0.02647	100	0.22707	100	0.34387	100	0.026435	100	0.027105	100	0.29753	100	0.479385	100	0.064015	0.143578	19_8618034	exonic
146	ROBO2	0.066465	100	0.50569	100	0.048445	100	0.045575	100	0.066865	100	NA	0	0.053015	100	0.017195	100	0.08854	100	0.100565	100	0.136175	100	0.208235	100	0.09205	100	0.066515	100	0.053205	100	0.06651	100	0.056735	100	0.08904	100	0.066535	100	0.066755	100	0.01696	100	0.48009	100	0.066535	0.0806603	3_77614161	exonic
147	ROBO2	0.066465	100	0.50569	100	0.048445	100	0.045575	100	0.066865	100	NA	0	0.053015	100	0.017195	100	0.08854	100	0.100565	100	0.136175	100	0.208235	100	0.09205	100	0.066515	100	0.053205	100	0.06651	100	0.056735	100	0.08904	100	0.066535	100	0.066755	100	0.01696	100	0.48009	100	0.066535	0.0806603	3_77645831	exonic
148	ROBO2	0.066465	100	0.50569	100	0.048445	100	0.045575	100	0.066865	100	NA	0	0.053015	100	0.017195	100	0.08854	100	0.100565	100	0.136175	100	0.208235	100	0.09205	100	0.066515	100	0.053205	100	0.06651	100	0.056735	100	0.08904	100	0.066535	100	0.066755	100	0.01696	100	0.48009	100	0.066535	0.0806603	3_77651394	exonic
149	ROBO2	0.066465	100	0.50569	100	0.048445	100	0.045575	100	0.066865	100	NA	0	0.053015	100	0.017195	100	0.08854	100	0.100565	100	0.136175	100	0.208235	100	0.09205	100	0.066515	100	0.053205	100	0.06651	100	0.056735	100	0.08904	100	0.066535	100	0.066755	100	0.01696	100	0.48009	100	0.066535	0.0806603	3_77657044	exonic
150	PRAMEF2	0.084235	100	0.084815	100	0.049835	100	0.05679	100	0.048595	100	NA	0	0.08335	100	0.034105	100	0.18993	100	0.190365	100	0.538965	100	0.084385	100	0.08446	100	0.049225	100	0.068495	100	0.049365	100	0.118205	100	0.342705	100	NA	0	0.04898	100	0.03422	100	0.049175	100	0.0759225	0.0837628	1_12919041	exonic
151	PRAMEF2	0.084235	100	0.084815	100	0.049835	100	0.05679	100	0.048595	100	NA	0	0.08335	100	0.034105	100	0.18993	100	0.190365	100	0.538965	100	0.084385	100	0.08446	100	0.049225	100	0.068495	100	0.049365	100	0.118205	100	0.342705	100	NA	0	0.04898	100	0.03422	100	0.049175	100	0.0759225	0.0837628	1_12919574	exonic
152	OR4N2	0.08282	100	0.34928	100	0.0831	100	0.05624	100	0.122685	100	0.084385	100	0.05484	100	0.021145	100	0.044805	100	0.045585	100	0.00962	100	0.08235	100	0.083385	100	0.12374	100	0.05126	100	0.1244	100	0.07817	100	0.04447	100	0.12388	100	0.123155	100	0.011355	100	0.083725	100	0.082585	0.0772078	14_20296058	exonic
153	OR4N2	0.08282	100	0.34928	100	0.0831	100	0.05624	100	0.122685	100	0.084385	100	0.05484	100	0.021145	100	0.044805	100	0.045585	100	0.00962	100	0.08235	100	0.083385	100	0.12374	100	0.05126	100	0.1244	100	0.07817	100	0.04447	100	0.12388	100	0.123155	100	0.011355	100	0.083725	100	0.082585	0.0772078	14_20296113	exonic
154	MYH14	0.266825	100	0.73711	100	0.226085	100	0.0175	100	0.935655	100	NA	0	0.07561	100	0.01675	100	0.081715	100	0.08296	100	0.069875	100	0.48479	100	0.292395	100	0.433075	100	0.0694	100	0.431515	100	0.036185	100	0.08334	100	0.455665	100	0.433015	100	0.02121	100	0	100	0.08334	0.20948	19_50713780	exonic
155	MYH14	0.266825	100	0.73711	100	0.226085	100	0.0175	100	0.935655	100	NA	0	0.07561	100	0.01675	100	0.081715	100	0.08296	100	0.069875	100	0.48479	100	0.292395	100	0.433075	100	0.0694	100	0.431515	100	0.036185	100	0.08334	100	0.455665	100	0.433015	100	0.02121	100	0	100	0.08334	0.20948	19_50747517	exonic
156	MYH14	0.266825	100	0.73711	100	0.226085	100	0.0175	100	0.935655	100	NA	0	0.07561	100	0.01675	100	0.081715	100	0.08296	100	0.069875	100	0.48479	100	0.292395	100	0.433075	100	0.0694	100	0.431515	100	0.036185	100	0.08334	100	0.455665	100	0.433015	100	0.02121	100	0	100	0.08334	0.20948	19_50750351	exonic
157	MYH14	0.266825	100	0.73711	100	0.226085	100	0.0175	100	0.935655	100	NA	0	0.07561	100	0.01675	100	0.081715	100	0.08296	100	0.069875	100	0.48479	100	0.292395	100	0.433075	100	0.0694	100	0.431515	100	0.036185	100	0.08334	100	0.455665	100	0.433015	100	0.02121	100	0	100	0.08334	0.20948	19_50766675	exonic
158	MYH14	0.266825	100	0.73711	100	0.226085	100	0.0175	100	0.935655	100	NA	0	0.07561	100	0.01675	100	0.081715	100	0.08296	100	0.069875	100	0.48479	100	0.292395	100	0.433075	100	0.0694	100	0.431515	100	0.036185	100	0.08334	100	0.455665	100	0.433015	100	0.02121	100	0	100	0.08334	0.20948	19_50775169	exonic
159	MYH14	0.266825	100	0.73711	100	0.226085	100	0.0175	100	0.935655	100	NA	0	0.07561	100	0.01675	100	0.081715	100	0.08296	100	0.069875	100	0.48479	100	0.292395	100	0.433075	100	0.0694	100	0.431515	100	0.036185	100	0.08334	100	0.455665	100	0.433015	100	0.02121	100	0	100	0.08334	0.20948	19_50795539	exonic
160	MYH14	0.266825	100	0.73711	100	0.226085	100	0.0175	100	0.935655	100	NA	0	0.07561	100	0.01675	100	0.081715	100	0.08296	100	0.069875	100	0.48479	100	0.292395	100	0.433075	100	0.0694	100	0.431515	100	0.036185	100	0.08334	100	0.455665	100	0.433015	100	0.02121	100	0	100	0.08334	0.20948	19_50795606	exonic
161	MYH14	0.266825	100	0.73711	100	0.226085	100	0.0175	100	0.935655	100	NA	0	0.07561	100	0.01675	100	0.081715	100	0.08296	100	0.069875	100	0.48479	100	0.292395	100	0.433075	100	0.0694	100	0.431515	100	0.036185	100	0.08334	100	0.455665	100	0.433015	100	0.02121	100	0	100	0.08334	0.20948	19_50796927	exonic
162	ARMC8	0.02579	100	0.026405	100	0.0834	100	0.05751	100	0.084315	100	NA	0	0.08315	100	0.03408	100	0.08361	100	0.191845	100	0.034795	100	0.04949	100	0.08375	100	0.08432	100	0.06857	100	0.084515	100	0.118485	100	0.083475	100	0.08336	100	0.08431	100	0.033865	100	0.189875	100	0.0834	0.0726471	3_137982625	exonic
163	ARMC8	0.02579	100	0.026405	100	0.0834	100	0.05751	100	0.084315	100	NA	0	0.08315	100	0.03408	100	0.08361	100	0.191845	100	0.034795	100	0.04949	100	0.08375	100	0.08432	100	0.06857	100	0.084515	100	0.118485	100	0.083475	100	0.08336	100	0.08431	100	0.033865	100	0.189875	100	0.0834	0.0726471	3_137982627	exonic
164	ATRNL1	0.066655	100	0.235145	100	0.06682	100	0.027345	100	0.082915	100	NA	0	0.066815	100	0.0874	100	0.102415	100	0.10307	100	0.087955	100	0.08364	100	0.19706	100	0.08286	100	0.05212	100	0.084425	100	0.08721	100	0.101115	100	0.08302	100	0.0836	100	0.016835	100	0.0493	100	0.0836	0.0806668	10_117075031	exonic
165	ATRNL1	0.066655	100	0.235145	100	0.06682	100	0.027345	100	0.082915	100	NA	0	0.066815	100	0.0874	100	0.102415	100	0.10307	100	0.087955	100	0.08364	100	0.19706	100	0.08286	100	0.05212	100	0.084425	100	0.08721	100	0.101115	100	0.08302	100	0.0836	100	0.016835	100	0.0493	100	0.0836	0.0806668	10_117075092	exonic
166	INPP5J	0.209135	100	0.399285	100	0.04915	100	0.05843	100	0.04967	100	NA	0	0.1114	100	0.0343	100	0.109315	100	0.191555	100	0.271485	100	0.208415	100	0.083975	100	0.04951	100	0.104035	100	0.04974	100	0.11921	100	0.11012	100	0.049585	100	0.04979	100	0.035415	100	0	100	0.083975	0.0963794	22_31523368	exonic
167	INPP5J	0.209135	100	0.399285	100	0.04915	100	0.05843	100	0.04967	100	NA	0	0.1114	100	0.0343	100	0.109315	100	0.191555	100	0.271485	100	0.208415	100	0.083975	100	0.04951	100	0.104035	100	0.04974	100	0.11921	100	0.11012	100	0.049585	100	0.04979	100	0.035415	100	0	100	0.083975	0.0963794	22_31529121	exonic
168	INPP5J	0.209135	100	0.399285	100	0.04915	100	0.05843	100	0.04967	100	NA	0	0.1114	100	0.0343	100	0.109315	100	0.191555	100	0.271485	100	0.208415	100	0.083975	100	0.04951	100	0.104035	100	0.04974	100	0.11921	100	0.11012	100	0.049585	100	0.04979	100	0.035415	100	0	100	0.083975	0.0963794	22_31529124	exonic
169	MYOC	0.138795	100	0.086255	100	0.08579	100	0.02286	100	0.086325	100	NA	0	0.022505	100	0	100	0.022565	100	0.02247	100	0	100	0.08678	100	0.086555	100	0.086735	100	0.034125	100	0.08581	100	0.057075	100	0.02205	100	0.08576	100	0.084575	100	0	100	0.228595	100	0.084575	0.0575432	1_171621594	exonic
170	MYOC	0.138795	100	0.086255	100	0.08579	100	0.02286	100	0.086325	100	NA	0	0.022505	100	0	100	0.022565	100	0.02247	100	0	100	0.08678	100	0.086555	100	0.086735	100	0.034125	100	0.08581	100	0.057075	100	0.02205	100	0.08576	100	0.084575	100	0	100	0.228595	100	0.084575	0.0575432	1_171621616	exonic
171	DNASE2B	0.13922	100	0.085525	100	0.14008	100	0.02333	100	0.08624	100	NA	0	0.02237	100	0	100	0.0229	100	0.02249	100	0	100	0.086095	100	0.085785	100	0.08509	100	0.03501	100	0.086295	100	0.056315	100	0.02261	100	0.085495	100	0.08598	100	0	100	0.108525	100	0.08509	0.0588268	1_84864371	exonic
172	DNASE2B	0.13922	100	0.085525	100	0.14008	100	0.02333	100	0.08624	100	NA	0	0.02237	100	0	100	0.0229	100	0.02249	100	0	100	0.086095	100	0.085785	100	0.08509	100	0.03501	100	0.086295	100	0.056315	100	0.02261	100	0.085495	100	0.08598	100	0	100	0.108525	100	0.08509	0.0588268	1_84880348	exonic
173	SYNJ1	0.140365	100	0.0867	100	0.139945	100	0.022405	100	0.08654	100	NA	0	0.022835	100	0	100	0.022345	100	0.02263	100	0	100	0.08511	100	0.0864	100	0.086175	100	0.03434	100	0.085235	100	0.05725	100	0.022395	100	0.086795	100	0.087335	100	0	100	0.10653	100	0.08511	0.0588835	21_34018908	exonic
174	SYNJ1	0.140365	100	0.0867	100	0.139945	100	0.022405	100	0.08654	100	NA	0	0.022835	100	0	100	0.022345	100	0.02263	100	0	100	0.08511	100	0.0864	100	0.086175	100	0.03434	100	0.085235	100	0.05725	100	0.022395	100	0.086795	100	0.087335	100	0	100	0.10653	100	0.08511	0.0588835	21_34045841	exonic
175	BBS9	0.126685	100	0.28134	100	0.300235	100	0.0723	100	0.08444	100	NA	0	0.096205	100	0.05379	100	0.0696	100	0.083495	100	0.09589	100	0.190505	100	0.13023	100	0.16417	100	0.083045	100	0.085005	100	0.130845	100	0.06863	100	0.08506	100	0.085185	100	0.05219	100	0.60767	100	0.085185	0.113684	7_33427727	exonic
176	BBS9	0.126685	100	0.28134	100	0.300235	100	0.0723	100	0.08444	100	NA	0	0.096205	100	0.05379	100	0.0696	100	0.083495	100	0.09589	100	0.190505	100	0.13023	100	0.16417	100	0.083045	100	0.085005	100	0.130845	100	0.06863	100	0.08506	100	0.085185	100	0.05219	100	0.60767	100	0.085185	0.113684	7_33573737	exonic
177	GABRP	0.166405	100	0.325965	100	0.16297	100	0.080685	100	0.65002	100	0.08621	100	0.086415	100	0.02015	100	0.04769	100	0.04771	100	0.01148	100	0.086095	100	0.086395	100	0.13186	100	0.04275	100	0.163735	100	0.042875	100	0.049005	100	NA	0	0.163245	100	0.017075	100	0.137665	100	0.08621	0.0942271	5_170222264	exonic
178	GABRP	0.166405	100	0.325965	100	0.16297	100	0.080685	100	0.65002	100	0.08621	100	0.086415	100	0.02015	100	0.04769	100	0.04771	100	0.01148	100	0.086095	100	0.086395	100	0.13186	100	0.04275	100	0.163735	100	0.042875	100	0.049005	100	NA	0	0.163245	100	0.017075	100	0.137665	100	0.08621	0.0942271	5_170236616	exonic
179	ATP6V0A2	0.09884	100	0.32648	100	0.03236	100	0.08623	100	0.05296	100	NA	0	0.096125	100	0.070585	100	0.304305	100	0.30553	100	0.68046	100	0.048295	100	0.04683	100	0.032545	100	0.11448	100	0.05182	100	0.260255	100	0.30247	100	0.052505	100	0.052525	100	0.27196	100	0	100	0.08623	0.132251	12_124232221	exonic
180	ATP6V0A2	0.09884	100	0.32648	100	0.03236	100	0.08623	100	0.05296	100	NA	0	0.096125	100	0.070585	100	0.304305	100	0.30553	100	0.68046	100	0.048295	100	0.04683	100	0.032545	100	0.11448	100	0.05182	100	0.260255	100	0.30247	100	0.052505	100	0.052525	100	0.27196	100	0	100	0.08623	0.132251	12_124233295	exonic
181	SLC44A5	0.16615	100	0.324745	100	0.302755	100	0.079675	100	0.652575	100	0.10374	100	0.087565	100	0.01988	100	0.04814	100	0.04844	100	0.017215	100	0.08508	100	0.086785	100	0.131245	100	0.04413	100	0.163165	100	0.04969	100	0.058835	100	NA	0	0.164035	100	0.01708	100	0.22732	100	0.086785	0.109802	1_75679409	exonic
182	SLC44A5	0.16615	100	0.324745	100	0.302755	100	0.079675	100	0.652575	100	0.10374	100	0.087565	100	0.01988	100	0.04814	100	0.04844	100	0.017215	100	0.08508	100	0.086785	100	0.131245	100	0.04413	100	0.163165	100	0.04969	100	0.058835	100	NA	0	0.164035	100	0.01708	100	0.22732	100	0.086785	0.109802	1_75684185	exonic
183	ATMIN	0.090165	100	0.30574	100	0.12664	100	0.06465	100	0.405035	100	0.091765	100	0.112645	100	0.029945	100	0.064305	100	0.06457	100	0.014045	100	0.08965	100	0.09048	100	0.12901	100	0.053515	100	0.12685	100	0.075515	100	0.052365	100	0.127655	100	0.12658	100	0.017465	100	0.47936	100	0.0903225	0.101225	16_81077005	exonic
184	ATMIN	0.090165	100	0.30574	100	0.12664	100	0.06465	100	0.405035	100	0.091765	100	0.112645	100	0.029945	100	0.064305	100	0.06457	100	0.014045	100	0.08965	100	0.09048	100	0.12901	100	0.053515	100	0.12685	100	0.075515	100	0.052365	100	0.127655	100	0.12658	100	0.017465	100	0.47936	100	0.0903225	0.101225	16_81077016	exonic
185	DYSF	0.10623	100	0.30219	100	0.170405	100	0.02873	100	0.095855	100	NA	0	0.049545	100	0.019995	100	0.012065	100	0.01225	100	0.03383	100	0.11122	100	0.090355	100	0.126725	100	0.01459	100	0.09617	100	0.0117	100	0.012125	100	0.09653	100	0.09507	100	0.003015	100	0.480475	100	0.090355	0.0689229	2_71783179	exonic
186	DYSF	0.10623	100	0.30219	100	0.170405	100	0.02873	100	0.095855	100	NA	0	0.049545	100	0.019995	100	0.012065	100	0.01225	100	0.03383	100	0.11122	100	0.090355	100	0.126725	100	0.01459	100	0.09617	100	0.0117	100	0.012125	100	0.09653	100	0.09507	100	0.003015	100	0.480475	100	0.090355	0.0689229	2_71827854	exonic
187	DYSF	0.10623	100	0.30219	100	0.170405	100	0.02873	100	0.095855	100	NA	0	0.049545	100	0.019995	100	0.012065	100	0.01225	100	0.03383	100	0.11122	100	0.090355	100	0.126725	100	0.01459	100	0.09617	100	0.0117	100	0.012125	100	0.09653	100	0.09507	100	0.003015	100	0.480475	100	0.090355	0.0689229	2_71838677	exonic
188	DYSF	0.10623	100	0.30219	100	0.170405	100	0.02873	100	0.095855	100	NA	0	0.049545	100	0.019995	100	0.012065	100	0.01225	100	0.03383	100	0.11122	100	0.090355	100	0.126725	100	0.01459	100	0.09617	100	0.0117	100	0.012125	100	0.09653	100	0.09507	100	0.003015	100	0.480475	100	0.090355	0.0689229	2_71883293	exonic
189	TENM4	0.053185	100	0.163415	100	NA	0	0.0093	100	0.01898	100	NA	0	0.16737	100	0.14666	100	0.5335	100	0.221615	100	0.3411	100	0.052105	100	0.0388	100	0.01869	100	0.129205	100	0.018735	100	0.202005	100	0.5331	100	0.01956	100	0.019255	100	0.23982	100	0	100	0.091195	0.115656	11_78380138	exonic
190	TENM4	0.053185	100	0.163415	100	NA	0	0.0093	100	0.01898	100	NA	0	0.16737	100	0.14666	100	0.5335	100	0.221615	100	0.3411	100	0.052105	100	0.0388	100	0.01869	100	0.129205	100	0.018735	100	0.202005	100	0.5331	100	0.01956	100	0.019255	100	0.23982	100	0	100	0.091195	0.115656	11_78380749	exonic
191	TENM4	0.053185	100	0.163415	100	NA	0	0.0093	100	0.01898	100	NA	0	0.16737	100	0.14666	100	0.5335	100	0.221615	100	0.3411	100	0.052105	100	0.0388	100	0.01869	100	0.129205	100	0.018735	100	0.202005	100	0.5331	100	0.01956	100	0.019255	100	0.23982	100	0	100	0.091195	0.115656	11_78380765	exonic
192	TENM4	0.053185	100	0.163415	100	NA	0	0.0093	100	0.01898	100	NA	0	0.16737	100	0.14666	100	0.5335	100	0.221615	100	0.3411	100	0.052105	100	0.0388	100	0.01869	100	0.129205	100	0.018735	100	0.202005	100	0.5331	100	0.01956	100	0.019255	100	0.23982	100	0	100	0.091195	0.115656	11_78380766	exonic
193	TENM4	0.053185	100	0.163415	100	NA	0	0.0093	100	0.01898	100	NA	0	0.16737	100	0.14666	100	0.5335	100	0.221615	100	0.3411	100	0.052105	100	0.0388	100	0.01869	100	0.129205	100	0.018735	100	0.202005	100	0.5331	100	0.01956	100	0.019255	100	0.23982	100	0	100	0.091195	0.115656	11_78380981	exonic
194	TENM4	0.053185	100	0.163415	100	NA	0	0.0093	100	0.01898	100	NA	0	0.16737	100	0.14666	100	0.5335	100	0.221615	100	0.3411	100	0.052105	100	0.0388	100	0.01869	100	0.129205	100	0.018735	100	0.202005	100	0.5331	100	0.01956	100	0.019255	100	0.23982	100	0	100	0.091195	0.115656	11_78381230	exonic
195	TENM4	0.053185	100	0.163415	100	NA	0	0.0093	100	0.01898	100	NA	0	0.16737	100	0.14666	100	0.5335	100	0.221615	100	0.3411	100	0.052105	100	0.0388	100	0.01869	100	0.129205	100	0.018735	100	0.202005	100	0.5331	100	0.01956	100	0.019255	100	0.23982	100	0	100	0.091195	0.115656	11_78413267	exonic
196	TENM4	0.053185	100	0.163415	100	NA	0	0.0093	100	0.01898	100	NA	0	0.16737	100	0.14666	100	0.5335	100	0.221615	100	0.3411	100	0.052105	100	0.0388	100	0.01869	100	0.129205	100	0.018735	100	0.202005	100	0.5331	100	0.01956	100	0.019255	100	0.23982	100	0	100	0.091195	0.115656	11_78419498	exonic
197	TENM4	0.053185	100	0.163415	100	NA	0	0.0093	100	0.01898	100	NA	0	0.16737	100	0.14666	100	0.5335	100	0.221615	100	0.3411	100	0.052105	100	0.0388	100	0.01869	100	0.129205	100	0.018735	100	0.202005	100	0.5331	100	0.01956	100	0.019255	100	0.23982	100	0	100	0.091195	0.115656	11_78601063	exonic
198	TENM4	0.053185	100	0.163415	100	NA	0	0.0093	100	0.01898	100	NA	0	0.16737	100	0.14666	100	0.5335	100	0.221615	100	0.3411	100	0.052105	100	0.0388	100	0.01869	100	0.129205	100	0.018735	100	0.202005	100	0.5331	100	0.01956	100	0.019255	100	0.23982	100	0	100	0.091195	0.115656	11_78601064	exonic
199	NCOR1	0.30173	100	0.389015	100	0.12204	100	0.08891	100	0.091255	100	0.34105	100	0.125405	100	0.051775	100	0.082485	100	0.100225	100	0.15752	100	0.338805	100	0.15709	100	0.10894	100	0.05348	100	0.091295	100	0.084875	100	0.082245	100	0.090215	100	0.0899	100	0.0271	100	0.49665	100	0.09576	0.139304	17_15983784	exonic
200	NCOR1	0.30173	100	0.389015	100	0.12204	100	0.08891	100	0.091255	100	0.34105	100	0.125405	100	0.051775	100	0.082485	100	0.100225	100	0.15752	100	0.338805	100	0.15709	100	0.10894	100	0.05348	100	0.091295	100	0.084875	100	0.082245	100	0.090215	100	0.0899	100	0.0271	100	0.49665	100	0.09576	0.139304	17_16097786	exonic
201	NCOR1	0.30173	100	0.389015	100	0.12204	100	0.08891	100	0.091255	100	0.34105	100	0.125405	100	0.051775	100	0.082485	100	0.100225	100	0.15752	100	0.338805	100	0.15709	100	0.10894	100	0.05348	100	0.091295	100	0.084875	100	0.082245	100	0.090215	100	0.0899	100	0.0271	100	0.49665	100	0.09576	0.139304	17_16097808	exonic
202	MFSD6	0.290885	100	0.25967	100	0.11606	100	0.06966	100	0.100065	100	0.287385	100	0.10131	100	0.0286	100	0.06353	100	0.188185	100	0.027925	100	0.341355	100	0.20295	100	0.06699	100	0.075305	100	0.09927	100	0.05413	100	0.06918	100	NA	0	0.10059	100	0.028515	100	0.187235	100	0.100065	0.121771	2_191334519	exonic
203	MFSD6	0.290885	100	0.25967	100	0.11606	100	0.06966	100	0.100065	100	0.287385	100	0.10131	100	0.0286	100	0.06353	100	0.188185	100	0.027925	100	0.341355	100	0.20295	100	0.06699	100	0.075305	100	0.09927	100	0.05413	100	0.06918	100	NA	0	0.10059	100	0.028515	100	0.187235	100	0.100065	0.121771	2_191334521	exonic
204	MFSD6	0.290885	100	0.25967	100	0.11606	100	0.06966	100	0.100065	100	0.287385	100	0.10131	100	0.0286	100	0.06353	100	0.188185	100	0.027925	100	0.341355	100	0.20295	100	0.06699	100	0.075305	100	0.09927	100	0.05413	100	0.06918	100	NA	0	0.10059	100	0.028515	100	0.187235	100	0.100065	0.121771	2_191334522	exonic
205	C3	0.10109	100	0.421815	100	0.10193	100	0.061625	100	0.15439	100	NA	0	0.061275	100	0.017095	100	0.051945	100	0.052745	100	0.008425	100	0.101265	100	0.10248	100	0.15404	100	0.06981	100	0.154565	100	0.09837	100	0.052305	100	0.15254	100	0.15488	100	0.008355	100	0.100635	100	0.100635	0.0934179	19_6679165	exonic
206	C3	0.10109	100	0.421815	100	0.10193	100	0.061625	100	0.15439	100	NA	0	0.061275	100	0.017095	100	0.051945	100	0.052745	100	0.008425	100	0.101265	100	0.10248	100	0.15404	100	0.06981	100	0.154565	100	0.09837	100	0.052305	100	0.15254	100	0.15488	100	0.008355	100	0.100635	100	0.100635	0.0934179	19_6714018	exonic
207	CCDC168	0.101795	100	0.42142	100	0.10176	100	0.06098	100	0.15448	100	NA	0	0.06147	100	0.01742	100	0.051545	100	0.0525	100	0.00864	100	0.102935	100	0.10182	100	0.153835	100	0.06944	100	0.152975	100	0.099135	100	0.052465	100	0.15503	100	0.154475	100	0.00812	100	0.100875	100	0.100875	0.0935238	13_103389556	exonic
208	CCDC168	0.101795	100	0.42142	100	0.10176	100	0.06098	100	0.15448	100	NA	0	0.06147	100	0.01742	100	0.051545	100	0.0525	100	0.00864	100	0.102935	100	0.10182	100	0.153835	100	0.06944	100	0.152975	100	0.099135	100	0.052465	100	0.15503	100	0.154475	100	0.00812	100	0.100875	100	0.100875	0.0935238	13_103393581	exonic
209	HAVCR2	0.10247	100	0.42219	100	0.154105	100	0.0618	100	0.153715	100	NA	0	0.060985	100	0.01712	100	0.052745	100	0.05308	100	0.008215	100	0.1017	100	0.10189	100	0.15385	100	0.069345	100	0.153585	100	0.10063	100	0.053375	100	0.15487	100	0.153985	100	0.008065	100	0.4795	100	0.1017	0.0999559	5_156522371	exonic
210	HAVCR2	0.10247	100	0.42219	100	0.154105	100	0.0618	100	0.153715	100	NA	0	0.060985	100	0.01712	100	0.052745	100	0.05308	100	0.008215	100	0.1017	100	0.10189	100	0.15385	100	0.069345	100	0.153585	100	0.10063	100	0.053375	100	0.15487	100	0.153985	100	0.008065	100	0.4795	100	0.1017	0.0999559	5_156533787	exonic
211	KAT2B	0.241275	100	0.3726	100	0.17125	100	0.07392	100	0.71103	100	NA	0	0.087835	100	0.05219	100	0.057705	100	0.024325	100	0.03766	100	0.276185	100	0.23491	100	0.347355	100	0.03365	100	0.2644	100	0.08852	100	0.05736	100	0.265705	100	0.264105	100	0.02044	100	0.101785	100	0.101785	0.156224	3_20113855	exonic
212	KAT2B	0.241275	100	0.3726	100	0.17125	100	0.07392	100	0.71103	100	NA	0	0.087835	100	0.05219	100	0.057705	100	0.024325	100	0.03766	100	0.276185	100	0.23491	100	0.347355	100	0.03365	100	0.2644	100	0.08852	100	0.05736	100	0.265705	100	0.264105	100	0.02044	100	0.101785	100	0.101785	0.156224	3_20113860	exonic
213	KAT2B	0.241275	100	0.3726	100	0.17125	100	0.07392	100	0.71103	100	NA	0	0.087835	100	0.05219	100	0.057705	100	0.024325	100	0.03766	100	0.276185	100	0.23491	100	0.347355	100	0.03365	100	0.2644	100	0.08852	100	0.05736	100	0.265705	100	0.264105	100	0.02044	100	0.101785	100	0.101785	0.156224	3_20164252	exonic
214	KAT2B	0.241275	100	0.3726	100	0.17125	100	0.07392	100	0.71103	100	NA	0	0.087835	100	0.05219	100	0.057705	100	0.024325	100	0.03766	100	0.276185	100	0.23491	100	0.347355	100	0.03365	100	0.2644	100	0.08852	100	0.05736	100	0.265705	100	0.264105	100	0.02044	100	0.101785	100	0.101785	0.156224	3_20189472	exonic
215	KRT6A	0.748575	100	0.929725	100	0.22551	100	0.044825	100	0.912915	100	NA	0	0.07731	100	0.016665	100	0.08944	100	0.101315	100	0.03488	100	0.98229	100	0.4769	100	0.407165	100	0.10518	100	0.408925	100	0.056625	100	0.088435	100	0.408685	100	0.40861	100	0.016765	100	0	100	0.10518	0.271298	12_52881871	exonic
216	KRT6A	0.748575	100	0.929725	100	0.22551	100	0.044825	100	0.912915	100	NA	0	0.07731	100	0.016665	100	0.08944	100	0.101315	100	0.03488	100	0.98229	100	0.4769	100	0.407165	100	0.10518	100	0.408925	100	0.056625	100	0.088435	100	0.408685	100	0.40861	100	0.016765	100	0	100	0.10518	0.271298	12_52882139	exonic
217	KRT6A	0.748575	100	0.929725	100	0.22551	100	0.044825	100	0.912915	100	NA	0	0.07731	100	0.016665	100	0.08944	100	0.101315	100	0.03488	100	0.98229	100	0.4769	100	0.407165	100	0.10518	100	0.408925	100	0.056625	100	0.088435	100	0.408685	100	0.40861	100	0.016765	100	0	100	0.10518	0.271298	12_52882208	exonic
218	KRT6A	0.748575	100	0.929725	100	0.22551	100	0.044825	100	0.912915	100	NA	0	0.07731	100	0.016665	100	0.08944	100	0.101315	100	0.03488	100	0.98229	100	0.4769	100	0.407165	100	0.10518	100	0.408925	100	0.056625	100	0.088435	100	0.408685	100	0.40861	100	0.016765	100	0	100	0.10518	0.271298	12_52882292	exonic
219	KRT6A	0.748575	100	0.929725	100	0.22551	100	0.044825	100	0.912915	100	NA	0	0.07731	100	0.016665	100	0.08944	100	0.101315	100	0.03488	100	0.98229	100	0.4769	100	0.407165	100	0.10518	100	0.408925	100	0.056625	100	0.088435	100	0.408685	100	0.40861	100	0.016765	100	0	100	0.10518	0.271298	12_52883807	exonic
220	KRT6A	0.748575	100	0.929725	100	0.22551	100	0.044825	100	0.912915	100	NA	0	0.07731	100	0.016665	100	0.08944	100	0.101315	100	0.03488	100	0.98229	100	0.4769	100	0.407165	100	0.10518	100	0.408925	100	0.056625	100	0.088435	100	0.408685	100	0.40861	100	0.016765	100	0	100	0.10518	0.271298	12_52884709	exonic
221	OR2S2	0.10611	100	0.17537	100	0.10657	100	0.050525	100	0.174095	100	NA	0	0.049875	100	0	100	0.04944	100	0.05006	100	0	100	0.173685	100	0.17543	100	0.17503	100	0.06915	100	0.17401	100	0.11737	100	0.04956	100	0.174035	100	0.174295	100	0	100	0.105165	100	0.10611	0.105822	9_35957662	exonic
222	OR2S2	0.10611	100	0.17537	100	0.10657	100	0.050525	100	0.174095	100	NA	0	0.049875	100	0	100	0.04944	100	0.05006	100	0	100	0.173685	100	0.17543	100	0.17503	100	0.06915	100	0.17401	100	0.11737	100	0.04956	100	0.174035	100	0.174295	100	0	100	0.105165	100	0.10611	0.105822	9_35957724	exonic
223	WNT11	0.106815	100	0.267265	100	0.106795	100	0.02262	100	0.208685	100	NA	0	0.076245	100	0	100	0.02234	100	0.02268	100	0	100	0.139065	100	0.140575	100	0.207405	100	0.035285	100	0.20787	100	0.05761	100	0.022765	100	0.21072	100	0.20718	100	0	100	0.106425	100	0.106425	0.0994329	11_75898156	exonic
224	WNT11	0.106815	100	0.267265	100	0.106795	100	0.02262	100	0.208685	100	NA	0	0.076245	100	0	100	0.02234	100	0.02268	100	0	100	0.139065	100	0.140575	100	0.207405	100	0.035285	100	0.20787	100	0.05761	100	0.022765	100	0.21072	100	0.20718	100	0	100	0.106425	100	0.106425	0.0994329	11_75902735	exonic
225	WNT11	0.106815	100	0.267265	100	0.106795	100	0.02262	100	0.208685	100	NA	0	0.076245	100	0	100	0.02234	100	0.02268	100	0	100	0.139065	100	0.140575	100	0.207405	100	0.035285	100	0.20787	100	0.05761	100	0.022765	100	0.21072	100	0.20718	100	0	100	0.106425	100	0.106425	0.0994329	11_75907629	exonic
226	GRIA1	0.361525	100	0.357785	100	0.106815	100	0.106505	100	0.107915	100	NA	0	0.106105	100	0	100	0.106235	100	0.106225	100	0	100	0.357235	100	0.106085	100	0.10535	100	0.136335	100	0.10688	100	0.244775	100	0.107195	100	0.10646	100	0.10647	100	0	100	0.105635	100	0.10647	0.124836	5_153030028	exonic
227	GRIA1	0.361525	100	0.357785	100	0.106815	100	0.106505	100	0.107915	100	NA	0	0.106105	100	0	100	0.106235	100	0.106225	100	0	100	0.357235	100	0.106085	100	0.10535	100	0.136335	100	0.10688	100	0.244775	100	0.107195	100	0.10646	100	0.10647	100	0	100	0.105635	100	0.10647	0.124836	5_153030031	exonic
228	PM20D2	0.10595	100	0.176475	100	0.10707	100	0.04885	100	0.17504	100	NA	0	0.04948	100	0	100	0.04927	100	0.04969	100	0	100	0.173655	100	0.174535	100	0.174475	100	0.06946	100	0.17431	100	0.119335	100	0.04955	100	0.17253	100	0.17466	100	0	100	0.10649	100	0.10649	0.105842	6_89858991	exonic
229	PM20D2	0.10595	100	0.176475	100	0.10707	100	0.04885	100	0.17504	100	NA	0	0.04948	100	0	100	0.04927	100	0.04969	100	0	100	0.173655	100	0.174535	100	0.174475	100	0.06946	100	0.17431	100	0.119335	100	0.04955	100	0.17253	100	0.17466	100	0	100	0.10649	100	0.10649	0.105842	6_89864536	exonic
230	POLE	0.106595	100	0.22998	100	0.10719	100	0.02259	100	0.210105	100	NA	0	0.0761	100	0	100	0.02217	100	0.022405	100	0	100	0.20892	100	0.13991	100	0.20851	100	0.035225	100	0.2099	100	0.05613	100	0.022515	100	0.20858	100	0.20803	100	0	100	0.106535	100	0.106535	0.103606	12_133202740	exonic
231	POLE	0.106595	100	0.22998	100	0.10719	100	0.02259	100	0.210105	100	NA	0	0.0761	100	0	100	0.02217	100	0.022405	100	0	100	0.20892	100	0.13991	100	0.20851	100	0.035225	100	0.2099	100	0.05613	100	0.022515	100	0.20858	100	0.20803	100	0	100	0.106535	100	0.106535	0.103606	12_133218901	exonic
232	POLE	0.106595	100	0.22998	100	0.10719	100	0.02259	100	0.210105	100	NA	0	0.0761	100	0	100	0.02217	100	0.022405	100	0	100	0.20892	100	0.13991	100	0.20851	100	0.035225	100	0.2099	100	0.05613	100	0.022515	100	0.20858	100	0.20803	100	0	100	0.106535	100	0.106535	0.103606	12_133225520	exonic
233	FANCC	0.10529	100	0.174005	100	0.106675	100	0.04914	100	0.175105	100	NA	0	0.050575	100	0	100	0.04936	100	0.04949	100	0	100	0.174035	100	0.174795	100	0.17288	100	0.069385	100	0.17455	100	0.11881	100	0.0495	100	0.172845	100	0.17415	100	0	100	0.10671	100	0.106675	0.105729	9_97888847	exonic
234	FANCC	0.10529	100	0.174005	100	0.106675	100	0.04914	100	0.175105	100	NA	0	0.050575	100	0	100	0.04936	100	0.04949	100	0	100	0.174035	100	0.174795	100	0.17288	100	0.069385	100	0.17455	100	0.11881	100	0.0495	100	0.172845	100	0.17415	100	0	100	0.10671	100	0.106675	0.105729	9_97897738	exonic
235	TMCO6	0.106355	100	0.177085	100	0.10738	100	0.050005	100	0.175195	100	NA	0	0.04943	100	0	100	0.049495	100	0.04921	100	0	100	0.175565	100	0.173165	100	0.174845	100	0.068785	100	0.17505	100	0.118465	100	0.049345	100	0.17448	100	0.174285	100	0	100	0.10676	100	0.10676	0.106015	5_140021612	exonic
236	TMCO6	0.106355	100	0.177085	100	0.10738	100	0.050005	100	0.175195	100	NA	0	0.04943	100	0	100	0.049495	100	0.04921	100	0	100	0.175565	100	0.173165	100	0.174845	100	0.068785	100	0.17505	100	0.118465	100	0.049345	100	0.17448	100	0.174285	100	0	100	0.10676	100	0.10676	0.106015	5_140021961	exonic
237	MKRN2	0.106315	100	0.23868	100	0.105775	100	0.106965	100	0.1065	100	NA	0	0.10698	100	0	100	0.10768	100	0.106925	100	0	100	0.35765	100	0.10673	100	0.107425	100	0.136775	100	0.106875	100	0.24503	100	0.108295	100	0.106405	100	0.106325	100	0	100	0.47692	100	0.106925	0.118216	3_12623648	exonic
238	MKRN2	0.106315	100	0.23868	100	0.105775	100	0.106965	100	0.1065	100	NA	0	0.10698	100	0	100	0.10768	100	0.106925	100	0	100	0.35765	100	0.10673	100	0.107425	100	0.136775	100	0.106875	100	0.24503	100	0.108295	100	0.106405	100	0.106325	100	0	100	0.47692	100	0.106925	0.118216	3_12623708	exonic
239	MED12	0.25517	100	0.320755	100	0.140895	100	0.09799	100	0.14576	100	NA	0	0.09623	100	0.034785	100	0.06518	100	0.10047	100	0.017255	100	0.2448	100	0.241635	100	0.144735	100	0.07039	100	0.14495	100	0.0864	100	0.06536	100	0.143995	100	0.14454	100	0.017305	100	0.106985	100	0.106985	0.122065	X_70357652	exonic
240	MED12	0.25517	100	0.320755	100	0.140895	100	0.09799	100	0.14576	100	NA	0	0.09623	100	0.034785	100	0.06518	100	0.10047	100	0.017255	100	0.2448	100	0.241635	100	0.144735	100	0.07039	100	0.14495	100	0.0864	100	0.06536	100	0.143995	100	0.14454	100	0.017305	100	0.106985	100	0.106985	0.122065	X_70357654	exonic
241	MED12	0.25517	100	0.320755	100	0.140895	100	0.09799	100	0.14576	100	NA	0	0.09623	100	0.034785	100	0.06518	100	0.10047	100	0.017255	100	0.2448	100	0.241635	100	0.144735	100	0.07039	100	0.14495	100	0.0864	100	0.06536	100	0.143995	100	0.14454	100	0.017305	100	0.106985	100	0.106985	0.122065	X_70361097	exonic
242	KLB	0.17547	100	0.105695	100	0.10661	100	0.118675	100	0.10532	100	NA	0	0.209775	100	0.068655	100	0.348585	100	0.346815	100	0.55335	100	0.10669	100	0.105685	100	0.1057	100	0.13687	100	0.107295	100	0.2359	100	0.487005	100	NA	0	0.1062	100	0.0691	100	0	100	0.106993	0.155649	4_39436126	exonic
243	KLB	0.17547	100	0.105695	100	0.10661	100	0.118675	100	0.10532	100	NA	0	0.209775	100	0.068655	100	0.348585	100	0.346815	100	0.55335	100	0.10669	100	0.105685	100	0.1057	100	0.13687	100	0.107295	100	0.2359	100	0.487005	100	NA	0	0.1062	100	0.0691	100	0	100	0.106993	0.155649	4_39449062	exonic
244	IFNK	0.17505	100	0.107035	100	0.106225	100	0.11883	100	0.10792	100	NA	0	0.17481	100	0.06944	100	0.347205	100	0.345645	100	0.461205	100	0.10585	100	0.106475	100	0.106815	100	0.13682	100	0.10625	100	0.24334	100	0.34578	100	0.10591	100	0.106165	100	0.06903	100	0.1062	100	0.107035	0.153242	9_27524377	exonic
245	IFNK	0.17505	100	0.107035	100	0.106225	100	0.11883	100	0.10792	100	NA	0	0.17481	100	0.06944	100	0.347205	100	0.345645	100	0.461205	100	0.10585	100	0.106475	100	0.106815	100	0.13682	100	0.10625	100	0.24334	100	0.34578	100	0.10591	100	0.106165	100	0.06903	100	0.1062	100	0.107035	0.153242	9_27524893	exonic
246	FCRL3	0.17483	100	0.10684	100	0.10625	100	0.118495	100	0.10652	100	NA	0	0.176275	100	0.068935	100	0.348325	100	0.348305	100	0.46311	100	0.10706	100	0.10694	100	0.105615	100	0.13643	100	0.10636	100	0.243265	100	0.34799	100	0.10698	100	0.107295	100	0.06918	100	0	100	0.10706	0.151449	1_157665232	exonic
247	FCRL3	0.17483	100	0.10684	100	0.10625	100	0.118495	100	0.10652	100	NA	0	0.176275	100	0.068935	100	0.348325	100	0.348305	100	0.46311	100	0.10706	100	0.10694	100	0.105615	100	0.13643	100	0.10636	100	0.243265	100	0.34799	100	0.10698	100	0.107295	100	0.06918	100	0	100	0.10706	0.151449	1_157666043	exonic
248	LOC645382,PRAMEF10	0.10717	100	0.86355	100	0.75743	100	0.1072	100	0.10745	100	NA	0	0.124185	100	0	100	NA	0	0.107025	100	0.01703	100	0.10704	100	0.106255	100	0.10697	100	0.137695	100	0.106455	100	0.117805	100	0.12359	100	NA	0	0.10711	100	0	100	0.107495	100	0.10717	0.106032	1_13414080	exonic
249	LOC645382,PRAMEF10	0.10717	100	0.86355	100	0.75743	100	0.1072	100	0.10745	100	NA	0	0.124185	100	0	100	NA	0	0.107025	100	0.01703	100	0.10704	100	0.106255	100	0.10697	100	0.137695	100	0.106455	100	0.117805	100	0.12359	100	NA	0	0.10711	100	0	100	0.107495	100	0.10717	0.106032	1_13414081	exonic
250	LOC645382,PRAMEF10	0.10717	100	0.86355	100	0.75743	100	0.1072	100	0.10745	100	NA	0	0.124185	100	0	100	NA	0	0.107025	100	0.01703	100	0.10704	100	0.106255	100	0.10697	100	0.137695	100	0.106455	100	0.117805	100	0.12359	100	NA	0	0.10711	100	0	100	0.107495	100	0.10717	0.106032	1_13414103	exonic
251	CAT	0.17534	100	0.107265	100	0.10638	100	0.11896	100	0.106455	100	NA	0	0.175895	100	0.06952	100	0.34798	100	0.34886	100	0.462055	100	0.10699	100	0.106115	100	0.107725	100	0.135835	100	0.10556	100	0.24344	100	0.34871	100	0.10748	100	0.10677	100	0.069025	100	0	100	0.10748	0.151554	11_34472585	exonic
252	CAT	0.17534	100	0.107265	100	0.10638	100	0.11896	100	0.106455	100	NA	0	0.175895	100	0.06952	100	0.34798	100	0.34886	100	0.462055	100	0.10699	100	0.106115	100	0.107725	100	0.135835	100	0.10556	100	0.24344	100	0.34871	100	0.10748	100	0.10677	100	0.069025	100	0	100	0.10748	0.151554	11_34474721	exonic
253	PLLP	0.174315	100	0.10616	100	0.108045	100	0.11779	100	0.10706	100	NA	0	0.17463	100	0.06911	100	0.349345	100	0.34847	100	0.464015	100	0.107075	100	0.10634	100	0.106335	100	0.136525	100	0.106415	100	0.244055	100	0.346875	100	0.10622	100	0.107785	100	0.069555	100	0.106215	100	0.107785	0.153548	16_57295912	exonic
254	PLLP	0.174315	100	0.10616	100	0.108045	100	0.11779	100	0.10706	100	NA	0	0.17463	100	0.06911	100	0.349345	100	0.34847	100	0.464015	100	0.107075	100	0.10634	100	0.106335	100	0.136525	100	0.106415	100	0.244055	100	0.346875	100	0.10622	100	0.107785	100	0.069555	100	0.106215	100	0.107785	0.153548	16_57295951	exonic
255	CACNA1S	0.11321	100	0.43751	100	0.175565	100	0.07433	100	0.08831	100	0.195925	100	0.118795	100	0.08036	100	0.098935	100	0.04747	100	0.06928	100	0.2246	100	0.135875	100	0.15668	100	0.058695	100	0.089505	100	0.117105	100	0.152765	100	NA	0	0.08899	100	0.041075	100	0.47862	100	0.11321	0.119937	1_201019554	exonic
256	CACNA1S	0.11321	100	0.43751	100	0.175565	100	0.07433	100	0.08831	100	0.195925	100	0.118795	100	0.08036	100	0.098935	100	0.04747	100	0.06928	100	0.2246	100	0.135875	100	0.15668	100	0.058695	100	0.089505	100	0.117105	100	0.152765	100	NA	0	0.08899	100	0.041075	100	0.47862	100	0.11321	0.119937	1_201022637	exonic
257	CACNA1S	0.11321	100	0.43751	100	0.175565	100	0.07433	100	0.08831	100	0.195925	100	0.118795	100	0.08036	100	0.098935	100	0.04747	100	0.06928	100	0.2246	100	0.135875	100	0.15668	100	0.058695	100	0.089505	100	0.117105	100	0.152765	100	NA	0	0.08899	100	0.041075	100	0.47862	100	0.11321	0.119937	1_201052319	exonic
258	CACNA1S	0.11321	100	0.43751	100	0.175565	100	0.07433	100	0.08831	100	0.195925	100	0.118795	100	0.08036	100	0.098935	100	0.04747	100	0.06928	100	0.2246	100	0.135875	100	0.15668	100	0.058695	100	0.089505	100	0.117105	100	0.152765	100	NA	0	0.08899	100	0.041075	100	0.47862	100	0.11321	0.119937	1_201052370	exonic
259	LONP1	0.177135	100	0.17561	100	0.29133	100	0.0227	100	0.467105	100	NA	0	0.022965	100	0	100	0.02224	100	0.0229	100	0.017015	100	0.176095	100	0.17536	100	0.21015	100	0.03453	100	0.210845	100	0.056885	100	0.039755	100	NA	0	0.210535	100	0	100	0.227195	100	0.116123	0.11262	19_5693709	exonic
260	LONP1	0.177135	100	0.17561	100	0.29133	100	0.0227	100	0.467105	100	NA	0	0.022965	100	0	100	0.02224	100	0.0229	100	0.017015	100	0.176095	100	0.17536	100	0.21015	100	0.03453	100	0.210845	100	0.056885	100	0.039755	100	NA	0	0.210535	100	0	100	0.227195	100	0.116123	0.11262	19_5696370	exonic
261	LONP1	0.177135	100	0.17561	100	0.29133	100	0.0227	100	0.467105	100	NA	0	0.022965	100	0	100	0.02224	100	0.0229	100	0.017015	100	0.176095	100	0.17536	100	0.21015	100	0.03453	100	0.210845	100	0.056885	100	0.039755	100	NA	0	0.210535	100	0	100	0.227195	100	0.116123	0.11262	19_5699069	exonic
262	ABCC11	0.116275	100	0.0723	100	0.05394	100	0.103895	100	0.06003	100	NA	0	0.15927	100	0.174475	100	0.708535	100	0.70835	100	0.515735	100	0.077225	100	0.446055	100	0.06052	100	0.27755	100	0.060855	100	0.401335	100	0.706365	100	0.0617	100	0.06102	100	0.251755	100	0	100	0.116275	0.212139	16_48212531	exonic
263	ABCC11	0.116275	100	0.0723	100	0.05394	100	0.103895	100	0.06003	100	NA	0	0.15927	100	0.174475	100	0.708535	100	0.70835	100	0.515735	100	0.077225	100	0.446055	100	0.06052	100	0.27755	100	0.060855	100	0.401335	100	0.706365	100	0.0617	100	0.06102	100	0.251755	100	0	100	0.116275	0.212139	16_48221319	exonic
264	ABCC11	0.116275	100	0.0723	100	0.05394	100	0.103895	100	0.06003	100	NA	0	0.15927	100	0.174475	100	0.708535	100	0.70835	100	0.515735	100	0.077225	100	0.446055	100	0.06052	100	0.27755	100	0.060855	100	0.401335	100	0.706365	100	0.0617	100	0.06102	100	0.251755	100	0	100	0.116275	0.212139	16_48234330	exonic
265	ABCC11	0.116275	100	0.0723	100	0.05394	100	0.103895	100	0.06003	100	NA	0	0.15927	100	0.174475	100	0.708535	100	0.70835	100	0.515735	100	0.077225	100	0.446055	100	0.06052	100	0.27755	100	0.060855	100	0.401335	100	0.706365	100	0.0617	100	0.06102	100	0.251755	100	0	100	0.116275	0.212139	16_48261859	exonic
266	CTTNBP2	0.106675	100	0.624895	100	0.172805	100	0.049265	100	0.17487	100	NA	0	0.049785	100	0	100	0.04845	100	0.04965	100	0	100	0.42889	100	0.1747	100	0.172435	100	0.069475	100	0.173875	100	0.11856	100	0.04895	100	0.173405	100	0.174945	100	0	100	0.478615	100	0.11856	0.128631	7_117424397	exonic
267	CTTNBP2	0.106675	100	0.624895	100	0.172805	100	0.049265	100	0.17487	100	NA	0	0.049785	100	0	100	0.04845	100	0.04965	100	0	100	0.42889	100	0.1747	100	0.172435	100	0.069475	100	0.173875	100	0.11856	100	0.04895	100	0.173405	100	0.174945	100	0	100	0.478615	100	0.11856	0.128631	7_117432402	exonic
268	CTTNBP2	0.106675	100	0.624895	100	0.172805	100	0.049265	100	0.17487	100	NA	0	0.049785	100	0	100	0.04845	100	0.04965	100	0	100	0.42889	100	0.1747	100	0.172435	100	0.069475	100	0.173875	100	0.11856	100	0.04895	100	0.173405	100	0.174945	100	0	100	0.478615	100	0.11856	0.128631	7_117432420	exonic
269	KIF21A	0.147295	100	0.43184	100	0.208535	100	0.073145	100	0.525755	100	0.105365	100	0.12359	100	0.02977	100	0.045135	100	0.04535	100	0.00877	100	0.176385	100	0.11374	100	0.241395	100	0.04179	100	0.241855	100	0.06474	100	0.044725	100	0.24053	100	0.24217	100	0.01159	100	0.48024	100	0.118665	0.145409	12_39726491	exonic
270	KIF21A	0.147295	100	0.43184	100	0.208535	100	0.073145	100	0.525755	100	0.105365	100	0.12359	100	0.02977	100	0.045135	100	0.04535	100	0.00877	100	0.176385	100	0.11374	100	0.241395	100	0.04179	100	0.241855	100	0.06474	100	0.044725	100	0.24053	100	0.24217	100	0.01159	100	0.48024	100	0.118665	0.145409	12_39726858	exonic
271	KIF21A	0.147295	100	0.43184	100	0.208535	100	0.073145	100	0.525755	100	0.105365	100	0.12359	100	0.02977	100	0.045135	100	0.04535	100	0.00877	100	0.176385	100	0.11374	100	0.241395	100	0.04179	100	0.241855	100	0.06474	100	0.044725	100	0.24053	100	0.24217	100	0.01159	100	0.48024	100	0.118665	0.145409	12_39735342	exonic
272	KIF9	0.10739	100	0.173985	100	0.17681	100	0.048855	100	0.174265	100	NA	0	0.04933	100	0	100	0.049295	100	0.049325	100	0	100	0.174615	100	0.17551	100	0.17361	100	0.06891	100	0.173905	100	0.11872	100	0.049435	100	0.17598	100	0.175055	100	0	100	0.476965	100	0.11872	0.114011	3_47305817	exonic
273	KIF9	0.10739	100	0.173985	100	0.17681	100	0.048855	100	0.174265	100	NA	0	0.04933	100	0	100	0.049295	100	0.049325	100	0	100	0.174615	100	0.17551	100	0.17361	100	0.06891	100	0.173905	100	0.11872	100	0.049435	100	0.17598	100	0.175055	100	0	100	0.476965	100	0.11872	0.114011	3_47318830	exonic
274	PARP1	0.10631	100	0.172815	100	0.173055	100	0.049555	100	0.174785	100	NA	0	0.049	100	0	100	0.04909	100	0.049185	100	0	100	0.17445	100	0.17382	100	0.17316	100	0.06853	100	0.174405	100	0.11873	100	0.04985	100	0.174405	100	0.17417	100	0	100	0.47966	100	0.11873	0.113561	1_226555928	exonic
275	PARP1	0.10631	100	0.172815	100	0.173055	100	0.049555	100	0.174785	100	NA	0	0.049	100	0	100	0.04909	100	0.049185	100	0	100	0.17445	100	0.17382	100	0.17316	100	0.06853	100	0.174405	100	0.11873	100	0.04985	100	0.174405	100	0.17417	100	0	100	0.47966	100	0.11873	0.113561	1_226562003	exonic
276	GPR17	0.105565	100	0.174725	100	0.174205	100	0.0495	100	0.17501	100	NA	0	0.04878	100	0	100	0.04882	100	0.04913	100	0	100	0.17322	100	0.1759	100	0.17479	100	0.06874	100	0.17523	100	0.11879	100	0.05046	100	0.17459	100	0.174165	100	0	100	0.479425	100	0.11879	0.113866	2_128408737	exonic
277	GPR17	0.105565	100	0.174725	100	0.174205	100	0.0495	100	0.17501	100	NA	0	0.04878	100	0	100	0.04882	100	0.04913	100	0	100	0.17322	100	0.1759	100	0.17479	100	0.06874	100	0.17523	100	0.11879	100	0.05046	100	0.17459	100	0.174165	100	0	100	0.479425	100	0.11879	0.113866	2_128409165	exonic
278	FGB	0.106125	100	0.175245	100	0.17495	100	0.04937	100	0.173555	100	NA	0	0.049845	100	0	100	0.049835	100	0.0492	100	0	100	0.17358	100	0.17326	100	0.1744	100	0.06743	100	0.174795	100	0.11881	100	0.04963	100	0.17483	100	0.17341	100	0	100	0.480515	100	0.11881	0.113707	4_155489566	exonic
279	FGB	0.106125	100	0.175245	100	0.17495	100	0.04937	100	0.173555	100	NA	0	0.049845	100	0	100	0.049835	100	0.0492	100	0	100	0.17358	100	0.17326	100	0.1744	100	0.06743	100	0.174795	100	0.11881	100	0.04963	100	0.17483	100	0.17341	100	0	100	0.480515	100	0.11881	0.113707	4_155490680	exonic
280	PIK3C2B	0.106715	100	0.175145	100	0.17519	100	0.049485	100	0.174495	100	NA	0	0.048745	100	0	100	0.04908	100	0.04935	100	0	100	0.17228	100	0.174075	100	0.1744	100	0.069505	100	0.174005	100	0.11919	100	0.048725	100	0.174	100	0.17388	100	0	100	0.477895	100	0.11919	0.11371	1_204399141	exonic
281	PIK3C2B	0.106715	100	0.175145	100	0.17519	100	0.049485	100	0.174495	100	NA	0	0.048745	100	0	100	0.04908	100	0.04935	100	0	100	0.17228	100	0.174075	100	0.1744	100	0.069505	100	0.174005	100	0.11919	100	0.048725	100	0.174	100	0.17388	100	0	100	0.477895	100	0.11919	0.11371	1_204419139	exonic
282	PAM	0.106505	100	0.17509	100	0.173615	100	0.049195	100	0.174895	100	NA	0	0.04911	100	0	100	0.04942	100	0.048515	100	0	100	0.174335	100	0.17355	100	0.17368	100	0.069695	100	0.17589	100	0.11992	100	0.049305	100	0.17401	100	0.17454	100	0	100	0.479525	100	0.11992	0.113846	5_102286431	exonic
283	PAM	0.106505	100	0.17509	100	0.173615	100	0.049195	100	0.174895	100	NA	0	0.04911	100	0	100	0.04942	100	0.048515	100	0	100	0.174335	100	0.17355	100	0.17368	100	0.069695	100	0.17589	100	0.11992	100	0.049305	100	0.17401	100	0.17454	100	0	100	0.479525	100	0.11992	0.113846	5_102345555	exonic
284	NEB	0.967515	100	0.785375	100	5e-06	100	0.12004	100	0.063615	100	NA	0	0.945105	100	0.26754	100	0.07897	100	0.099485	100	0.03685	100	0.885435	100	0.902515	100	0.96193	100	0.093335	100	0.959065	100	0.036135	100	0.07924	100	0.98696	100	0.961515	100	0.032165	100	0	100	0.12004	0.429901	2_152348641	exonic
285	NEB	0.967515	100	0.785375	100	5e-06	100	0.12004	100	0.063615	100	NA	0	0.945105	100	0.26754	100	0.07897	100	0.099485	100	0.03685	100	0.885435	100	0.902515	100	0.96193	100	0.093335	100	0.959065	100	0.036135	100	0.07924	100	0.98696	100	0.961515	100	0.032165	100	0	100	0.12004	0.429901	2_152359330	exonic
286	NEB	0.967515	100	0.785375	100	5e-06	100	0.12004	100	0.063615	100	NA	0	0.945105	100	0.26754	100	0.07897	100	0.099485	100	0.03685	100	0.885435	100	0.902515	100	0.96193	100	0.093335	100	0.959065	100	0.036135	100	0.07924	100	0.98696	100	0.961515	100	0.032165	100	0	100	0.12004	0.429901	2_152364537	exonic
287	NEB	0.967515	100	0.785375	100	5e-06	100	0.12004	100	0.063615	100	NA	0	0.945105	100	0.26754	100	0.07897	100	0.099485	100	0.03685	100	0.885435	100	0.902515	100	0.96193	100	0.093335	100	0.959065	100	0.036135	100	0.07924	100	0.98696	100	0.961515	100	0.032165	100	0	100	0.12004	0.429901	2_152435853	exonic
288	NEB	0.967515	100	0.785375	100	5e-06	100	0.12004	100	0.063615	100	NA	0	0.945105	100	0.26754	100	0.07897	100	0.099485	100	0.03685	100	0.885435	100	0.902515	100	0.96193	100	0.093335	100	0.959065	100	0.036135	100	0.07924	100	0.98696	100	0.961515	100	0.032165	100	0	100	0.12004	0.429901	2_152466344	exonic
289	NEB	0.967515	100	0.785375	100	5e-06	100	0.12004	100	0.063615	100	NA	0	0.945105	100	0.26754	100	0.07897	100	0.099485	100	0.03685	100	0.885435	100	0.902515	100	0.96193	100	0.093335	100	0.959065	100	0.036135	100	0.07924	100	0.98696	100	0.961515	100	0.032165	100	0	100	0.12004	0.429901	2_152471050	exonic
290	NEB	0.967515	100	0.785375	100	5e-06	100	0.12004	100	0.063615	100	NA	0	0.945105	100	0.26754	100	0.07897	100	0.099485	100	0.03685	100	0.885435	100	0.902515	100	0.96193	100	0.093335	100	0.959065	100	0.036135	100	0.07924	100	0.98696	100	0.961515	100	0.032165	100	0	100	0.12004	0.429901	2_152484039	exonic
291	NEB	0.967515	100	0.785375	100	5e-06	100	0.12004	100	0.063615	100	NA	0	0.945105	100	0.26754	100	0.07897	100	0.099485	100	0.03685	100	0.885435	100	0.902515	100	0.96193	100	0.093335	100	0.959065	100	0.036135	100	0.07924	100	0.98696	100	0.961515	100	0.032165	100	0	100	0.12004	0.429901	2_152484078	exonic
292	NEB	0.967515	100	0.785375	100	5e-06	100	0.12004	100	0.063615	100	NA	0	0.945105	100	0.26754	100	0.07897	100	0.099485	100	0.03685	100	0.885435	100	0.902515	100	0.96193	100	0.093335	100	0.959065	100	0.036135	100	0.07924	100	0.98696	100	0.961515	100	0.032165	100	0	100	0.12004	0.429901	2_152484279	exonic
293	NEB	0.967515	100	0.785375	100	5e-06	100	0.12004	100	0.063615	100	NA	0	0.945105	100	0.26754	100	0.07897	100	0.099485	100	0.03685	100	0.885435	100	0.902515	100	0.96193	100	0.093335	100	0.959065	100	0.036135	100	0.07924	100	0.98696	100	0.961515	100	0.032165	100	0	100	0.12004	0.429901	2_152487239	exonic
294	NEB	0.967515	100	0.785375	100	5e-06	100	0.12004	100	0.063615	100	NA	0	0.945105	100	0.26754	100	0.07897	100	0.099485	100	0.03685	100	0.885435	100	0.902515	100	0.96193	100	0.093335	100	0.959065	100	0.036135	100	0.07924	100	0.98696	100	0.961515	100	0.032165	100	0	100	0.12004	0.429901	2_152525544	exonic
295	NEB	0.967515	100	0.785375	100	5e-06	100	0.12004	100	0.063615	100	NA	0	0.945105	100	0.26754	100	0.07897	100	0.099485	100	0.03685	100	0.885435	100	0.902515	100	0.96193	100	0.093335	100	0.959065	100	0.036135	100	0.07924	100	0.98696	100	0.961515	100	0.032165	100	0	100	0.12004	0.429901	2_152525545	exonic
296	NEB	0.967515	100	0.785375	100	5e-06	100	0.12004	100	0.063615	100	NA	0	0.945105	100	0.26754	100	0.07897	100	0.099485	100	0.03685	100	0.885435	100	0.902515	100	0.96193	100	0.093335	100	0.959065	100	0.036135	100	0.07924	100	0.98696	100	0.961515	100	0.032165	100	0	100	0.12004	0.429901	2_152529031	exonic
297	NEB	0.967515	100	0.785375	100	5e-06	100	0.12004	100	0.063615	100	NA	0	0.945105	100	0.26754	100	0.07897	100	0.099485	100	0.03685	100	0.885435	100	0.902515	100	0.96193	100	0.093335	100	0.959065	100	0.036135	100	0.07924	100	0.98696	100	0.961515	100	0.032165	100	0	100	0.12004	0.429901	2_152548874	exonic
298	NEB	0.967515	100	0.785375	100	5e-06	100	0.12004	100	0.063615	100	NA	0	0.945105	100	0.26754	100	0.07897	100	0.099485	100	0.03685	100	0.885435	100	0.902515	100	0.96193	100	0.093335	100	0.959065	100	0.036135	100	0.07924	100	0.98696	100	0.961515	100	0.032165	100	0	100	0.12004	0.429901	2_152553200	exonic
299	NEB	0.967515	100	0.785375	100	5e-06	100	0.12004	100	0.063615	100	NA	0	0.945105	100	0.26754	100	0.07897	100	0.099485	100	0.03685	100	0.885435	100	0.902515	100	0.96193	100	0.093335	100	0.959065	100	0.036135	100	0.07924	100	0.98696	100	0.961515	100	0.032165	100	0	100	0.12004	0.429901	2_152580815	exonic
300	ENTPD3	0.19706	100	0.538135	100	0.30508	100	0.04043	100	0.50809	100	NA	0	0.124125	100	0.02325	100	0.03145	100	0.0453	100	0.050125	100	0.15052	100	0.135675	100	0.169895	100	0.041585	100	0.186375	100	0.038735	100	0.032385	100	0.198925	100	0.18788	100	0.008975	100	0	100	0.124125	0.115223	3_40442434	exonic
301	ENTPD3	0.19706	100	0.538135	100	0.30508	100	0.04043	100	0.50809	100	NA	0	0.124125	100	0.02325	100	0.03145	100	0.0453	100	0.050125	100	0.15052	100	0.135675	100	0.169895	100	0.041585	100	0.186375	100	0.038735	100	0.032385	100	0.198925	100	0.18788	100	0.008975	100	0	100	0.124125	0.115223	3_40453442	exonic
302	ENTPD3	0.19706	100	0.538135	100	0.30508	100	0.04043	100	0.50809	100	NA	0	0.124125	100	0.02325	100	0.03145	100	0.0453	100	0.050125	100	0.15052	100	0.135675	100	0.169895	100	0.041585	100	0.186375	100	0.038735	100	0.032385	100	0.198925	100	0.18788	100	0.008975	100	0	100	0.124125	0.115223	3_40457373	exonic
303	ENTPD3	0.19706	100	0.538135	100	0.30508	100	0.04043	100	0.50809	100	NA	0	0.124125	100	0.02325	100	0.03145	100	0.0453	100	0.050125	100	0.15052	100	0.135675	100	0.169895	100	0.041585	100	0.186375	100	0.038735	100	0.032385	100	0.198925	100	0.18788	100	0.008975	100	0	100	0.124125	0.115223	3_40457374	exonic
304	ENTPD3	0.19706	100	0.538135	100	0.30508	100	0.04043	100	0.50809	100	NA	0	0.124125	100	0.02325	100	0.03145	100	0.0453	100	0.050125	100	0.15052	100	0.135675	100	0.169895	100	0.041585	100	0.186375	100	0.038735	100	0.032385	100	0.198925	100	0.18788	100	0.008975	100	0	100	0.124125	0.115223	3_40457487	exonic
305	ENTPD3	0.19706	100	0.538135	100	0.30508	100	0.04043	100	0.50809	100	NA	0	0.124125	100	0.02325	100	0.03145	100	0.0453	100	0.050125	100	0.15052	100	0.135675	100	0.169895	100	0.041585	100	0.186375	100	0.038735	100	0.032385	100	0.198925	100	0.18788	100	0.008975	100	0	100	0.124125	0.115223	3_40464801	exonic
306	LRRC3	0.12418	100	0.497115	100	0.14213	100	0.05706	100	0.136335	100	NA	0	0.10627	100	0.03369	100	0.121765	100	0.14787	100	0.145715	100	0.26548	100	0.12496	100	0.119085	100	0.104745	100	0.120765	100	0.12508	100	0.098505	100	0.156225	100	0.120325	100	0.060915	100	0.47816	100	0.12418	0.130609	21_45876962	exonic
307	LRRC3	0.12418	100	0.497115	100	0.14213	100	0.05706	100	0.136335	100	NA	0	0.10627	100	0.03369	100	0.121765	100	0.14787	100	0.145715	100	0.26548	100	0.12496	100	0.119085	100	0.104745	100	0.120765	100	0.12508	100	0.098505	100	0.156225	100	0.120325	100	0.060915	100	0.47816	100	0.12418	0.130609	21_45876987	exonic
308	LRRC3	0.12418	100	0.497115	100	0.14213	100	0.05706	100	0.136335	100	NA	0	0.10627	100	0.03369	100	0.121765	100	0.14787	100	0.145715	100	0.26548	100	0.12496	100	0.119085	100	0.104745	100	0.120765	100	0.12508	100	0.098505	100	0.156225	100	0.120325	100	0.060915	100	0.47816	100	0.12418	0.130609	21_45877078	exonic
309	LRRC3	0.12418	100	0.497115	100	0.14213	100	0.05706	100	0.136335	100	NA	0	0.10627	100	0.03369	100	0.121765	100	0.14787	100	0.145715	100	0.26548	100	0.12496	100	0.119085	100	0.104745	100	0.120765	100	0.12508	100	0.098505	100	0.156225	100	0.120325	100	0.060915	100	0.47816	100	0.12418	0.130609	21_45877140	exonic
310	KCNG4	0.14034	100	0.231335	100	0.107045	100	0.056585	100	0.13899	100	NA	0	0.075385	100	0.03475	100	0.190915	100	0.19111	100	0.23666	100	0.138605	100	0.110175	100	0.140855	100	0.10339	100	0.138875	100	0.11889	100	0.191375	100	0.140525	100	0.1397	100	0.034475	100	0	100	0.138875	0.126912	16_84256130	exonic
311	KCNG4	0.14034	100	0.231335	100	0.107045	100	0.056585	100	0.13899	100	NA	0	0.075385	100	0.03475	100	0.190915	100	0.19111	100	0.23666	100	0.138605	100	0.110175	100	0.140855	100	0.10339	100	0.138875	100	0.11889	100	0.191375	100	0.140525	100	0.1397	100	0.034475	100	0	100	0.138875	0.126912	16_84256269	exonic
312	KCNG4	0.14034	100	0.231335	100	0.107045	100	0.056585	100	0.13899	100	NA	0	0.075385	100	0.03475	100	0.190915	100	0.19111	100	0.23666	100	0.138605	100	0.110175	100	0.140855	100	0.10339	100	0.138875	100	0.11889	100	0.191375	100	0.140525	100	0.1397	100	0.034475	100	0	100	0.138875	0.126912	16_84256494	exonic
313	MYO16	0.14046	100	0.23068	100	0.10628	100	0.05721	100	0.13991	100	NA	0	0.075865	100	0.034425	100	0.190795	100	0.19167	100	0.237675	100	0.139525	100	0.175095	100	0.139325	100	0.10356	100	0.139935	100	0.118175	100	0.19128	100	0.140875	100	0.139355	100	0.03462	100	0.107405	100	0.139525	0.135101	13_109535415	exonic
314	MYO16	0.14046	100	0.23068	100	0.10628	100	0.05721	100	0.13991	100	NA	0	0.075865	100	0.034425	100	0.190795	100	0.19167	100	0.237675	100	0.139525	100	0.175095	100	0.139325	100	0.10356	100	0.139935	100	0.118175	100	0.19128	100	0.140875	100	0.139355	100	0.03462	100	0.107405	100	0.139525	0.135101	13_109699282	exonic
315	MYO16	0.14046	100	0.23068	100	0.10628	100	0.05721	100	0.13991	100	NA	0	0.075865	100	0.034425	100	0.190795	100	0.19167	100	0.237675	100	0.139525	100	0.175095	100	0.139325	100	0.10356	100	0.139935	100	0.118175	100	0.19128	100	0.140875	100	0.139355	100	0.03462	100	0.107405	100	0.139525	0.135101	13_109707873	exonic
316	SEC23B	0.17558	100	0.504295	100	0.139785	100	0.057095	100	0.13983	100	NA	0	0.11052	100	0.034525	100	0.164635	100	0.190545	100	0.13655	100	0.35908	100	0.16791	100	0.138925	100	0.10332	100	0.13899	100	0.117795	100	0.16403	100	0.175065	100	0.139305	100	0.03429	100	0.480165	100	0.139785	0.154056	20_18491553	exonic
317	SEC23B	0.17558	100	0.504295	100	0.139785	100	0.057095	100	0.13983	100	NA	0	0.11052	100	0.034525	100	0.164635	100	0.190545	100	0.13655	100	0.35908	100	0.16791	100	0.138925	100	0.10332	100	0.13899	100	0.117795	100	0.16403	100	0.175065	100	0.139305	100	0.03429	100	0.480165	100	0.139785	0.154056	20_18505200	exonic
318	SEC23B	0.17558	100	0.504295	100	0.139785	100	0.057095	100	0.13983	100	NA	0	0.11052	100	0.034525	100	0.164635	100	0.190545	100	0.13655	100	0.35908	100	0.16791	100	0.138925	100	0.10332	100	0.13899	100	0.117795	100	0.16403	100	0.175065	100	0.139305	100	0.03429	100	0.480165	100	0.139785	0.154056	20_18523745	exonic
319	SEC23B	0.17558	100	0.504295	100	0.139785	100	0.057095	100	0.13983	100	NA	0	0.11052	100	0.034525	100	0.164635	100	0.190545	100	0.13655	100	0.35908	100	0.16791	100	0.138925	100	0.10332	100	0.13899	100	0.117795	100	0.16403	100	0.175065	100	0.139305	100	0.03429	100	0.480165	100	0.139785	0.154056	20_18523749	exonic
320	ANGPTL1	0.14036	100	0.26558	100	0.10656	100	0.057285	100	0.13993	100	NA	0	0.075785	100	0.03455	100	0.19039	100	0.1909	100	0.236645	100	0.14002	100	0.17544	100	0.13981	100	0.10427	100	0.14005	100	0.118975	100	0.190265	100	0.138165	100	0.17425	100	0.034595	100	0.106975	100	0.13993	0.137025	1_178822052	exonic
321	ANGPTL1	0.14036	100	0.26558	100	0.10656	100	0.057285	100	0.13993	100	NA	0	0.075785	100	0.03455	100	0.19039	100	0.1909	100	0.236645	100	0.14002	100	0.17544	100	0.13981	100	0.10427	100	0.14005	100	0.118975	100	0.190265	100	0.138165	100	0.17425	100	0.034595	100	0.106975	100	0.13993	0.137025	1_178822085	exonic
322	ANGPTL1	0.14036	100	0.26558	100	0.10656	100	0.057285	100	0.13993	100	NA	0	0.075785	100	0.03455	100	0.19039	100	0.1909	100	0.236645	100	0.14002	100	0.17544	100	0.13981	100	0.10427	100	0.14005	100	0.118975	100	0.190265	100	0.138165	100	0.17425	100	0.034595	100	0.106975	100	0.13993	0.137025	1_178834296	exonic
323	CD177	0.139025	100	0.48817	100	0.09027	100	0.167995	100	0.34977	100	0.330025	100	0.425435	100	0.04627	100	0.12229	100	0.16157	100	0.034655	100	0.090315	100	0.14136	100	0.09754	100	0.09198	100	0.161955	100	0.074875	100	0.123645	100	0.161925	100	0.1604	100	0.058405	100	0.47962	100	0.140192	0.163821	19_43858124	exonic
324	CD177	0.139025	100	0.48817	100	0.09027	100	0.167995	100	0.34977	100	0.330025	100	0.425435	100	0.04627	100	0.12229	100	0.16157	100	0.034655	100	0.090315	100	0.14136	100	0.09754	100	0.09198	100	0.161955	100	0.074875	100	0.123645	100	0.161925	100	0.1604	100	0.058405	100	0.47962	100	0.140192	0.163821	19_43859817	exonic
325	CD177	0.139025	100	0.48817	100	0.09027	100	0.167995	100	0.34977	100	0.330025	100	0.425435	100	0.04627	100	0.12229	100	0.16157	100	0.034655	100	0.090315	100	0.14136	100	0.09754	100	0.09198	100	0.161955	100	0.074875	100	0.123645	100	0.161925	100	0.1604	100	0.058405	100	0.47962	100	0.140192	0.163821	19_43864537	exonic
326	CD177	0.139025	100	0.48817	100	0.09027	100	0.167995	100	0.34977	100	0.330025	100	0.425435	100	0.04627	100	0.12229	100	0.16157	100	0.034655	100	0.090315	100	0.14136	100	0.09754	100	0.09198	100	0.161955	100	0.074875	100	0.123645	100	0.161925	100	0.1604	100	0.058405	100	0.47962	100	0.140192	0.163821	19_43865671	exonic
327	CD177	0.139025	100	0.48817	100	0.09027	100	0.167995	100	0.34977	100	0.330025	100	0.425435	100	0.04627	100	0.12229	100	0.16157	100	0.034655	100	0.090315	100	0.14136	100	0.09754	100	0.09198	100	0.161955	100	0.074875	100	0.123645	100	0.161925	100	0.1604	100	0.058405	100	0.47962	100	0.140192	0.163821	19_43866320	exonic
328	CD177	0.139025	100	0.48817	100	0.09027	100	0.167995	100	0.34977	100	0.330025	100	0.425435	100	0.04627	100	0.12229	100	0.16157	100	0.034655	100	0.090315	100	0.14136	100	0.09754	100	0.09198	100	0.161955	100	0.074875	100	0.123645	100	0.161925	100	0.1604	100	0.058405	100	0.47962	100	0.140192	0.163821	19_43866412	exonic
329	CD177	0.139025	100	0.48817	100	0.09027	100	0.167995	100	0.34977	100	0.330025	100	0.425435	100	0.04627	100	0.12229	100	0.16157	100	0.034655	100	0.090315	100	0.14136	100	0.09754	100	0.09198	100	0.161955	100	0.074875	100	0.123645	100	0.161925	100	0.1604	100	0.058405	100	0.47962	100	0.140192	0.163821	19_43866427	exonic
330	SYN2	0.14074	100	0.23078	100	0.140245	100	0.056835	100	0.13895	100	NA	0	0.076905	100	0.03465	100	0.192395	100	0.190755	100	0.23765	100	0.14024	100	0.17493	100	0.140685	100	0.10354	100	0.14137	100	0.11834	100	0.192315	100	0.140405	100	0.138715	100	0.03444	100	0.479285	100	0.140405	0.144597	3_12183466	exonic
331	SYN2	0.14074	100	0.23078	100	0.140245	100	0.056835	100	0.13895	100	NA	0	0.076905	100	0.03465	100	0.192395	100	0.190755	100	0.23765	100	0.14024	100	0.17493	100	0.140685	100	0.10354	100	0.14137	100	0.11834	100	0.192315	100	0.140405	100	0.138715	100	0.03444	100	0.479285	100	0.140405	0.144597	3_12187229	exonic
332	SYN2	0.14074	100	0.23078	100	0.140245	100	0.056835	100	0.13895	100	NA	0	0.076905	100	0.03465	100	0.192395	100	0.190755	100	0.23765	100	0.14024	100	0.17493	100	0.140685	100	0.10354	100	0.14137	100	0.11834	100	0.192315	100	0.140405	100	0.138715	100	0.03444	100	0.479285	100	0.140405	0.144597	3_12224882	exonic
333	SYNE1	0.08874	100	0.390935	100	0.04451	100	0.076415	100	0.014065	100	NA	0	0.14105	100	0.17115	100	0.804925	100	0.75386	100	0.53865	100	0.06347	100	0.75504	100	0.013445	100	0.349625	100	0.01404	100	0.39973	100	0.804975	100	0.014165	100	0.01455	100	0.35848	100	0	100	0.14105	0.246381	6_152583258	exonic
334	SYNE1	0.08874	100	0.390935	100	0.04451	100	0.076415	100	0.014065	100	NA	0	0.14105	100	0.17115	100	0.804925	100	0.75386	100	0.53865	100	0.06347	100	0.75504	100	0.013445	100	0.349625	100	0.01404	100	0.39973	100	0.804975	100	0.014165	100	0.01455	100	0.35848	100	0	100	0.14105	0.246381	6_152614868	exonic
335	SYNE1	0.08874	100	0.390935	100	0.04451	100	0.076415	100	0.014065	100	NA	0	0.14105	100	0.17115	100	0.804925	100	0.75386	100	0.53865	100	0.06347	100	0.75504	100	0.013445	100	0.349625	100	0.01404	100	0.39973	100	0.804975	100	0.014165	100	0.01455	100	0.35848	100	0	100	0.14105	0.246381	6_152631649	exonic
336	SYNE1	0.08874	100	0.390935	100	0.04451	100	0.076415	100	0.014065	100	NA	0	0.14105	100	0.17115	100	0.804925	100	0.75386	100	0.53865	100	0.06347	100	0.75504	100	0.013445	100	0.349625	100	0.01404	100	0.39973	100	0.804975	100	0.014165	100	0.01455	100	0.35848	100	0	100	0.14105	0.246381	6_152647696	exonic
337	SYNE1	0.08874	100	0.390935	100	0.04451	100	0.076415	100	0.014065	100	NA	0	0.14105	100	0.17115	100	0.804925	100	0.75386	100	0.53865	100	0.06347	100	0.75504	100	0.013445	100	0.349625	100	0.01404	100	0.39973	100	0.804975	100	0.014165	100	0.01455	100	0.35848	100	0	100	0.14105	0.246381	6_152674472	exonic
338	SYNE1	0.08874	100	0.390935	100	0.04451	100	0.076415	100	0.014065	100	NA	0	0.14105	100	0.17115	100	0.804925	100	0.75386	100	0.53865	100	0.06347	100	0.75504	100	0.013445	100	0.349625	100	0.01404	100	0.39973	100	0.804975	100	0.014165	100	0.01455	100	0.35848	100	0	100	0.14105	0.246381	6_152679582	exonic
339	SYNE1	0.08874	100	0.390935	100	0.04451	100	0.076415	100	0.014065	100	NA	0	0.14105	100	0.17115	100	0.804925	100	0.75386	100	0.53865	100	0.06347	100	0.75504	100	0.013445	100	0.349625	100	0.01404	100	0.39973	100	0.804975	100	0.014165	100	0.01455	100	0.35848	100	0	100	0.14105	0.246381	6_152751312	exonic
340	SYNE1	0.08874	100	0.390935	100	0.04451	100	0.076415	100	0.014065	100	NA	0	0.14105	100	0.17115	100	0.804925	100	0.75386	100	0.53865	100	0.06347	100	0.75504	100	0.013445	100	0.349625	100	0.01404	100	0.39973	100	0.804975	100	0.014165	100	0.01455	100	0.35848	100	0	100	0.14105	0.246381	6_152786487	exonic
341	UBXN8	0.11059	100	0.109785	100	0	100	0.1949	100	0.24289	100	NA	0	0.42352	100	0.035205	100	0.667285	100	0.66747	100	0.173815	100	0.143045	100	0.11103	100	0.110485	100	0.274175	100	0.10906	100	0.42778	100	0.668425	100	0.10984	100	0.11061	100	0.209315	100	0	100	0.143045	0.209608	8_30601725	exonic
342	UBXN8	0.11059	100	0.109785	100	0	100	0.1949	100	0.24289	100	NA	0	0.42352	100	0.035205	100	0.667285	100	0.66747	100	0.173815	100	0.143045	100	0.11103	100	0.110485	100	0.274175	100	0.10906	100	0.42778	100	0.668425	100	0.10984	100	0.11061	100	0.209315	100	0	100	0.143045	0.209608	8_30608943	exonic
343	UBXN8	0.11059	100	0.109785	100	0	100	0.1949	100	0.24289	100	NA	0	0.42352	100	0.035205	100	0.667285	100	0.66747	100	0.173815	100	0.143045	100	0.11103	100	0.110485	100	0.274175	100	0.10906	100	0.42778	100	0.668425	100	0.10984	100	0.11061	100	0.209315	100	0	100	0.143045	0.209608	8_30612299	exonic
344	LRP1	0.152125	100	0.451245	100	0.000145	100	0.164895	100	0.104425	100	NA	0	0.17481	100	0.08707	100	0.42252	100	0.54283	100	0.195975	100	0.08199	100	0.10491	100	0.0735	100	0.228805	100	0.09624	100	0.17075	100	0.328545	100	NA	0	0.09619	100	0.13742	100	0	100	0.144772	0.163761	12_57550649	exonic
345	LRP1	0.152125	100	0.451245	100	0.000145	100	0.164895	100	0.104425	100	NA	0	0.17481	100	0.08707	100	0.42252	100	0.54283	100	0.195975	100	0.08199	100	0.10491	100	0.0735	100	0.228805	100	0.09624	100	0.17075	100	0.328545	100	NA	0	0.09619	100	0.13742	100	0	100	0.144772	0.163761	12_57579331	exonic
346	LRP1	0.152125	100	0.451245	100	0.000145	100	0.164895	100	0.104425	100	NA	0	0.17481	100	0.08707	100	0.42252	100	0.54283	100	0.195975	100	0.08199	100	0.10491	100	0.0735	100	0.228805	100	0.09624	100	0.17075	100	0.328545	100	NA	0	0.09619	100	0.13742	100	0	100	0.144772	0.163761	12_57581092	exonic
347	LRP1	0.152125	100	0.451245	100	0.000145	100	0.164895	100	0.104425	100	NA	0	0.17481	100	0.08707	100	0.42252	100	0.54283	100	0.195975	100	0.08199	100	0.10491	100	0.0735	100	0.228805	100	0.09624	100	0.17075	100	0.328545	100	NA	0	0.09619	100	0.13742	100	0	100	0.144772	0.163761	12_57587039	exonic
348	LRP1	0.152125	100	0.451245	100	0.000145	100	0.164895	100	0.104425	100	NA	0	0.17481	100	0.08707	100	0.42252	100	0.54283	100	0.195975	100	0.08199	100	0.10491	100	0.0735	100	0.228805	100	0.09624	100	0.17075	100	0.328545	100	NA	0	0.09619	100	0.13742	100	0	100	0.144772	0.163761	12_57598303	exonic
349	LRP1	0.152125	100	0.451245	100	0.000145	100	0.164895	100	0.104425	100	NA	0	0.17481	100	0.08707	100	0.42252	100	0.54283	100	0.195975	100	0.08199	100	0.10491	100	0.0735	100	0.228805	100	0.09624	100	0.17075	100	0.328545	100	NA	0	0.09619	100	0.13742	100	0	100	0.144772	0.163761	12_57602881	exonic
350	LRP1	0.152125	100	0.451245	100	0.000145	100	0.164895	100	0.104425	100	NA	0	0.17481	100	0.08707	100	0.42252	100	0.54283	100	0.195975	100	0.08199	100	0.10491	100	0.0735	100	0.228805	100	0.09624	100	0.17075	100	0.328545	100	NA	0	0.09619	100	0.13742	100	0	100	0.144772	0.163761	12_57606256	exonic
351	FAN1	0.15406	100	0.421725	100	0.10172	100	0.114005	100	0.102765	100	NA	0	0.153125	100	0.200435	100	0.2551	100	0.254885	100	0.528035	100	0.102295	100	0.155145	100	0.10137	100	0.25251	100	0.10094	100	0.30733	100	0.256155	100	0.102315	100	0.102595	100	0.07028	100	0.100325	100	0.153125	0.165691	15_31221574	exonic
352	FAN1	0.15406	100	0.421725	100	0.10172	100	0.114005	100	0.102765	100	NA	0	0.153125	100	0.200435	100	0.2551	100	0.254885	100	0.528035	100	0.102295	100	0.155145	100	0.10137	100	0.25251	100	0.10094	100	0.30733	100	0.256155	100	0.102315	100	0.102595	100	0.07028	100	0.100325	100	0.153125	0.165691	15_31229331	exonic
353	MBD5	0.121725	100	0.495265	100	0.0568	100	0.220155	100	0.06227	100	NA	0	0.168465	100	0.15469	100	0.564045	100	0.73339	100	0.381765	100	0.13963	100	0.08863	100	0.062685	100	0.315915	100	0.062555	100	0.29251	100	0.56126	100	0.06413	100	0.06184	100	0.22444	100	0	100	0.15469	0.204584	2_149221482	exonic
354	MBD5	0.121725	100	0.495265	100	0.0568	100	0.220155	100	0.06227	100	NA	0	0.168465	100	0.15469	100	0.564045	100	0.73339	100	0.381765	100	0.13963	100	0.08863	100	0.062685	100	0.315915	100	0.062555	100	0.29251	100	0.56126	100	0.06413	100	0.06184	100	0.22444	100	0	100	0.15469	0.204584	2_149226158	exonic
355	MBD5	0.121725	100	0.495265	100	0.0568	100	0.220155	100	0.06227	100	NA	0	0.168465	100	0.15469	100	0.564045	100	0.73339	100	0.381765	100	0.13963	100	0.08863	100	0.062685	100	0.315915	100	0.062555	100	0.29251	100	0.56126	100	0.06413	100	0.06184	100	0.22444	100	0	100	0.15469	0.204584	2_149226668	exonic
356	MBD5	0.121725	100	0.495265	100	0.0568	100	0.220155	100	0.06227	100	NA	0	0.168465	100	0.15469	100	0.564045	100	0.73339	100	0.381765	100	0.13963	100	0.08863	100	0.062685	100	0.315915	100	0.062555	100	0.29251	100	0.56126	100	0.06413	100	0.06184	100	0.22444	100	0	100	0.15469	0.204584	2_149227374	exonic
357	MBD5	0.121725	100	0.495265	100	0.0568	100	0.220155	100	0.06227	100	NA	0	0.168465	100	0.15469	100	0.564045	100	0.73339	100	0.381765	100	0.13963	100	0.08863	100	0.062685	100	0.315915	100	0.062555	100	0.29251	100	0.56126	100	0.06413	100	0.06184	100	0.22444	100	0	100	0.15469	0.204584	2_149240710	exonic
358	MBD5	0.121725	100	0.495265	100	0.0568	100	0.220155	100	0.06227	100	NA	0	0.168465	100	0.15469	100	0.564045	100	0.73339	100	0.381765	100	0.13963	100	0.08863	100	0.062685	100	0.315915	100	0.062555	100	0.29251	100	0.56126	100	0.06413	100	0.06184	100	0.22444	100	0	100	0.15469	0.204584	2_149247210	exonic
359	MBD5	0.121725	100	0.495265	100	0.0568	100	0.220155	100	0.06227	100	NA	0	0.168465	100	0.15469	100	0.564045	100	0.73339	100	0.381765	100	0.13963	100	0.08863	100	0.062685	100	0.315915	100	0.062555	100	0.29251	100	0.56126	100	0.06413	100	0.06184	100	0.22444	100	0	100	0.15469	0.204584	2_149247255	exonic
360	PRIM2	0.16668	100	0.32218	100	0.164885	100	0.05592	100	0.08242	100	NA	0	0.263235	100	0.095015	100	0.54264	100	0.542485	100	0.152555	100	0.109035	100	0.062155	100	0.09629	100	0.2322	100	0.08458	100	0.162255	100	0.54495	100	0.085595	100	0.08261	100	0.22544	100	0.48104	100	0.162255	0.196971	6_57246878	exonic
361	PRIM2	0.16668	100	0.32218	100	0.164885	100	0.05592	100	0.08242	100	NA	0	0.263235	100	0.095015	100	0.54264	100	0.542485	100	0.152555	100	0.109035	100	0.062155	100	0.09629	100	0.2322	100	0.08458	100	0.162255	100	0.54495	100	0.085595	100	0.08261	100	0.22544	100	0.48104	100	0.162255	0.196971	6_57398317	exonic
362	PRIM2	0.16668	100	0.32218	100	0.164885	100	0.05592	100	0.08242	100	NA	0	0.263235	100	0.095015	100	0.54264	100	0.542485	100	0.152555	100	0.109035	100	0.062155	100	0.09629	100	0.2322	100	0.08458	100	0.162255	100	0.54495	100	0.085595	100	0.08261	100	0.22544	100	0.48104	100	0.162255	0.196971	6_57472366	exonic
363	PRIM2	0.16668	100	0.32218	100	0.164885	100	0.05592	100	0.08242	100	NA	0	0.263235	100	0.095015	100	0.54264	100	0.542485	100	0.152555	100	0.109035	100	0.062155	100	0.09629	100	0.2322	100	0.08458	100	0.162255	100	0.54495	100	0.085595	100	0.08261	100	0.22544	100	0.48104	100	0.162255	0.196971	6_57498969	exonic
364	PRIM2	0.16668	100	0.32218	100	0.164885	100	0.05592	100	0.08242	100	NA	0	0.263235	100	0.095015	100	0.54264	100	0.542485	100	0.152555	100	0.109035	100	0.062155	100	0.09629	100	0.2322	100	0.08458	100	0.162255	100	0.54495	100	0.085595	100	0.08261	100	0.22544	100	0.48104	100	0.162255	0.196971	6_57499035	exonic
365	PRIM2	0.16668	100	0.32218	100	0.164885	100	0.05592	100	0.08242	100	NA	0	0.263235	100	0.095015	100	0.54264	100	0.542485	100	0.152555	100	0.109035	100	0.062155	100	0.09629	100	0.2322	100	0.08458	100	0.162255	100	0.54495	100	0.085595	100	0.08261	100	0.22544	100	0.48104	100	0.162255	0.196971	6_57512524	exonic
366	DPP4	0.08351	100	0.36702	100	0.2083	100	0.13478	100	0.447465	100	0.572505	100	0.09936	100	0.1621	100	0.23817	100	0.082535	100	0.286685	100	0.082325	100	0.241255	100	0.16292	100	0.098155	100	0.16336	100	0.292805	100	0.239355	100	0.163755	100	0.164215	100	0.083465	100	0.476815	100	0.163985	0.202038	2_162851837	exonic
367	DPP4	0.08351	100	0.36702	100	0.2083	100	0.13478	100	0.447465	100	0.572505	100	0.09936	100	0.1621	100	0.23817	100	0.082535	100	0.286685	100	0.082325	100	0.241255	100	0.16292	100	0.098155	100	0.16336	100	0.292805	100	0.239355	100	0.163755	100	0.164215	100	0.083465	100	0.476815	100	0.163985	0.202038	2_162879272	exonic
368	DPP4	0.08351	100	0.36702	100	0.2083	100	0.13478	100	0.447465	100	0.572505	100	0.09936	100	0.1621	100	0.23817	100	0.082535	100	0.286685	100	0.082325	100	0.241255	100	0.16292	100	0.098155	100	0.16336	100	0.292805	100	0.239355	100	0.163755	100	0.164215	100	0.083465	100	0.476815	100	0.163985	0.202038	2_162895497	exonic
369	TRIO	0.378145	100	0.47906	100	0.3093	100	0.07854	100	0.487115	100	NA	0	0.085845	100	0.008205	100	0.05232	100	0.051485	100	0.0085	100	0.166675	100	0.16545	100	0.163995	100	0.069465	100	0.165635	100	0.084885	100	0.05336	100	0.165185	100	0.16572	100	0.025685	100	0.22794	100	0.163995	0.141743	5_14270945	exonic
370	TRIO	0.378145	100	0.47906	100	0.3093	100	0.07854	100	0.487115	100	NA	0	0.085845	100	0.008205	100	0.05232	100	0.051485	100	0.0085	100	0.166675	100	0.16545	100	0.163995	100	0.069465	100	0.165635	100	0.084885	100	0.05336	100	0.165185	100	0.16572	100	0.025685	100	0.22794	100	0.163995	0.141743	5_14397227	exonic
371	SERPINA10	0.37868	100	0.48118	100	0.234185	100	0.079435	100	0.48568	100	NA	0	0.08579	100	0.008165	100	0.05262	100	0.052535	100	0.00795	100	0.16454	100	0.164235	100	0.16454	100	0.06937	100	0.16557	100	0.08457	100	0.052835	100	0.165805	100	0.164475	100	0.02589	100	0.18981	100	0.164235	0.134993	14_94756458	exonic
372	SERPINA10	0.37868	100	0.48118	100	0.234185	100	0.079435	100	0.48568	100	NA	0	0.08579	100	0.008165	100	0.05262	100	0.052535	100	0.00795	100	0.16454	100	0.164235	100	0.16454	100	0.06937	100	0.16557	100	0.08457	100	0.052835	100	0.165805	100	0.164475	100	0.02589	100	0.18981	100	0.164235	0.134993	14_94756542	exonic
373	ABCA13	0.254025	100	0.453345	100	0.639425	100	0.059725	100	0.999345	100	0.04944	100	0.086505	100	0.01537	100	0.008215	100	0.008155	100	0.00247	100	0.316685	100	0.31432	100	0.540745	100	0.008355	100	0.35705	100	0.005475	100	0.008095	100	0.357505	100	0.35802	100	0.00303	100	0.47992	100	0.170265	0.204497	7_48313284	exonic
374	ABCA13	0.254025	100	0.453345	100	0.639425	100	0.059725	100	0.999345	100	0.04944	100	0.086505	100	0.01537	100	0.008215	100	0.008155	100	0.00247	100	0.316685	100	0.31432	100	0.540745	100	0.008355	100	0.35705	100	0.005475	100	0.008095	100	0.357505	100	0.35802	100	0.00303	100	0.47992	100	0.170265	0.204497	7_48378022	exonic
375	ABCA13	0.254025	100	0.453345	100	0.639425	100	0.059725	100	0.999345	100	0.04944	100	0.086505	100	0.01537	100	0.008215	100	0.008155	100	0.00247	100	0.316685	100	0.31432	100	0.540745	100	0.008355	100	0.35705	100	0.005475	100	0.008095	100	0.357505	100	0.35802	100	0.00303	100	0.47992	100	0.170265	0.204497	7_48392063	exonic
376	ABCA13	0.254025	100	0.453345	100	0.639425	100	0.059725	100	0.999345	100	0.04944	100	0.086505	100	0.01537	100	0.008215	100	0.008155	100	0.00247	100	0.316685	100	0.31432	100	0.540745	100	0.008355	100	0.35705	100	0.005475	100	0.008095	100	0.357505	100	0.35802	100	0.00303	100	0.47992	100	0.170265	0.204497	7_48412084	exonic
377	ABCA13	0.254025	100	0.453345	100	0.639425	100	0.059725	100	0.999345	100	0.04944	100	0.086505	100	0.01537	100	0.008215	100	0.008155	100	0.00247	100	0.316685	100	0.31432	100	0.540745	100	0.008355	100	0.35705	100	0.005475	100	0.008095	100	0.357505	100	0.35802	100	0.00303	100	0.47992	100	0.170265	0.204497	7_48413990	exonic
378	ABCA13	0.254025	100	0.453345	100	0.639425	100	0.059725	100	0.999345	100	0.04944	100	0.086505	100	0.01537	100	0.008215	100	0.008155	100	0.00247	100	0.316685	100	0.31432	100	0.540745	100	0.008355	100	0.35705	100	0.005475	100	0.008095	100	0.357505	100	0.35802	100	0.00303	100	0.47992	100	0.170265	0.204497	7_48414007	exonic
379	ABCA13	0.254025	100	0.453345	100	0.639425	100	0.059725	100	0.999345	100	0.04944	100	0.086505	100	0.01537	100	0.008215	100	0.008155	100	0.00247	100	0.316685	100	0.31432	100	0.540745	100	0.008355	100	0.35705	100	0.005475	100	0.008095	100	0.357505	100	0.35802	100	0.00303	100	0.47992	100	0.170265	0.204497	7_48450137	exonic
380	ABCA13	0.254025	100	0.453345	100	0.639425	100	0.059725	100	0.999345	100	0.04944	100	0.086505	100	0.01537	100	0.008215	100	0.008155	100	0.00247	100	0.316685	100	0.31432	100	0.540745	100	0.008355	100	0.35705	100	0.005475	100	0.008095	100	0.357505	100	0.35802	100	0.00303	100	0.47992	100	0.170265	0.204497	7_48520686	exonic
381	ATP2B4	0.645735	100	0.799825	100	0.201375	100	0.093565	100	0.419495	100	NA	0	0.143225	100	0.033565	100	0.031845	100	0.048585	100	0.078535	100	0.438325	100	0.228625	100	0.246925	100	0.032145	100	0.19741	100	0.02053	100	0.0249	100	NA	0	0.199795	100	0.009945	100	0.29015	100	0.170318	0.169279	1_203670013	exonic
382	ATP2B4	0.645735	100	0.799825	100	0.201375	100	0.093565	100	0.419495	100	NA	0	0.143225	100	0.033565	100	0.031845	100	0.048585	100	0.078535	100	0.438325	100	0.228625	100	0.246925	100	0.032145	100	0.19741	100	0.02053	100	0.0249	100	NA	0	0.199795	100	0.009945	100	0.29015	100	0.170318	0.169279	1_203672810	exonic
383	ATP2B4	0.645735	100	0.799825	100	0.201375	100	0.093565	100	0.419495	100	NA	0	0.143225	100	0.033565	100	0.031845	100	0.048585	100	0.078535	100	0.438325	100	0.228625	100	0.246925	100	0.032145	100	0.19741	100	0.02053	100	0.0249	100	NA	0	0.199795	100	0.009945	100	0.29015	100	0.170318	0.169279	1_203677090	exonic
384	ATP2B4	0.645735	100	0.799825	100	0.201375	100	0.093565	100	0.419495	100	NA	0	0.143225	100	0.033565	100	0.031845	100	0.048585	100	0.078535	100	0.438325	100	0.228625	100	0.246925	100	0.032145	100	0.19741	100	0.02053	100	0.0249	100	NA	0	0.199795	100	0.009945	100	0.29015	100	0.170318	0.169279	1_203677113	exonic
385	ATP2B4	0.645735	100	0.799825	100	0.201375	100	0.093565	100	0.419495	100	NA	0	0.143225	100	0.033565	100	0.031845	100	0.048585	100	0.078535	100	0.438325	100	0.228625	100	0.246925	100	0.032145	100	0.19741	100	0.02053	100	0.0249	100	NA	0	0.199795	100	0.009945	100	0.29015	100	0.170318	0.169279	1_203680201	exonic
386	ATP2B4	0.645735	100	0.799825	100	0.201375	100	0.093565	100	0.419495	100	NA	0	0.143225	100	0.033565	100	0.031845	100	0.048585	100	0.078535	100	0.438325	100	0.228625	100	0.246925	100	0.032145	100	0.19741	100	0.02053	100	0.0249	100	NA	0	0.199795	100	0.009945	100	0.29015	100	0.170318	0.169279	1_203690406	exonic
387	ATP2B4	0.645735	100	0.799825	100	0.201375	100	0.093565	100	0.419495	100	NA	0	0.143225	100	0.033565	100	0.031845	100	0.048585	100	0.078535	100	0.438325	100	0.228625	100	0.246925	100	0.032145	100	0.19741	100	0.02053	100	0.0249	100	NA	0	0.199795	100	0.009945	100	0.29015	100	0.170318	0.169279	1_203708974	exonic
388	SCIN	0.190365	100	0.608775	100	0.276875	100	0.118375	100	0.911445	100	NA	0	0.119685	100	0.033965	100	0.101125	100	0.10164	100	0.039225	100	0.276685	100	0.27651	100	0.275865	100	0.121155	100	0.277625	100	0.15586	100	0.126865	100	NA	0	0.2788	100	0.017785	100	0.47968	100	0.173113	0.201021	7_12610415	exonic
389	SCIN	0.190365	100	0.608775	100	0.276875	100	0.118375	100	0.911445	100	NA	0	0.119685	100	0.033965	100	0.101125	100	0.10164	100	0.039225	100	0.276685	100	0.27651	100	0.275865	100	0.121155	100	0.277625	100	0.15586	100	0.126865	100	NA	0	0.2788	100	0.017785	100	0.47968	100	0.173113	0.201021	7_12610578	exonic
390	PRRC2A	0.173515	100	0.4036	100	0.583895	100	0.04479	100	0.59155	100	NA	0	0.09651	100	0.08721	100	0.101705	100	0.1006	100	0.06874	100	0.2448	100	0.330945	100	0.208105	100	0.070085	100	0.20979	100	0.08637	100	0.10222	100	0.22553	100	0.20856	100	0.01651	100	0.480535	100	0.173515	0.188166	6_31590624	exonic
391	PRRC2A	0.173515	100	0.4036	100	0.583895	100	0.04479	100	0.59155	100	NA	0	0.09651	100	0.08721	100	0.101705	100	0.1006	100	0.06874	100	0.2448	100	0.330945	100	0.208105	100	0.070085	100	0.20979	100	0.08637	100	0.10222	100	0.22553	100	0.20856	100	0.01651	100	0.480535	100	0.173515	0.188166	6_31592275	exonic
392	PRRC2A	0.173515	100	0.4036	100	0.583895	100	0.04479	100	0.59155	100	NA	0	0.09651	100	0.08721	100	0.101705	100	0.1006	100	0.06874	100	0.2448	100	0.330945	100	0.208105	100	0.070085	100	0.20979	100	0.08637	100	0.10222	100	0.22553	100	0.20856	100	0.01651	100	0.480535	100	0.173515	0.188166	6_31593369	exonic
393	DCC	0.17656	100	0.175665	100	0.291675	100	0.04984	100	0.429675	100	NA	0	0.049835	100	0	100	0.050075	100	0.04918	100	0	100	0.178305	100	0.17572	100	0.17735	100	0.06963	100	0.17449	100	0.1193	100	0.04915	100	0.177165	100	0.17624	100	0	100	0.228065	100	0.17449	0.122151	18_50683844	exonic
394	DCC	0.17656	100	0.175665	100	0.291675	100	0.04984	100	0.429675	100	NA	0	0.049835	100	0	100	0.050075	100	0.04918	100	0	100	0.178305	100	0.17572	100	0.17735	100	0.06963	100	0.17449	100	0.1193	100	0.04915	100	0.177165	100	0.17624	100	0	100	0.228065	100	0.17449	0.122151	18_50866233	exonic
395	CDC25B	0.17697	100	0.17706	100	0.291435	100	0.04945	100	0.431395	100	NA	0	0.04997	100	0	100	0.049395	100	0.049265	100	0	100	0.176	100	0.176055	100	0.17705	100	0.068745	100	0.176605	100	0.117885	100	0.04958	100	0.17683	100	0.177515	100	0	100	0.226975	100	0.176	0.122079	20_3782594	exonic
396	CDC25B	0.17697	100	0.17706	100	0.291435	100	0.04945	100	0.431395	100	NA	0	0.04997	100	0	100	0.049395	100	0.049265	100	0	100	0.176	100	0.176055	100	0.17705	100	0.068745	100	0.176605	100	0.117885	100	0.04958	100	0.17683	100	0.177515	100	0	100	0.226975	100	0.176	0.122079	20_3785257	exonic
397	C1QTNF9	0.13084	100	0.568915	100	0.54825	100	0.14364	100	0.235105	100	0.29175	100	0.11089	100	0.213125	100	0.136825	100	0.137975	100	0.392345	100	0.324995	100	0.214315	100	0.28487	100	0.14962	100	0.132325	100	0.2027	100	0.1383	100	0.13258	100	0.131995	100	0.05028	100	0.494045	100	0.17616	0.215964	13_24893015	exonic
398	C1QTNF9	0.13084	100	0.568915	100	0.54825	100	0.14364	100	0.235105	100	0.29175	100	0.11089	100	0.213125	100	0.136825	100	0.137975	100	0.392345	100	0.324995	100	0.214315	100	0.28487	100	0.14962	100	0.132325	100	0.2027	100	0.1383	100	0.13258	100	0.131995	100	0.05028	100	0.494045	100	0.17616	0.215964	13_24895134	exonic
399	C1QTNF9	0.13084	100	0.568915	100	0.54825	100	0.14364	100	0.235105	100	0.29175	100	0.11089	100	0.213125	100	0.136825	100	0.137975	100	0.392345	100	0.324995	100	0.214315	100	0.28487	100	0.14962	100	0.132325	100	0.2027	100	0.1383	100	0.13258	100	0.131995	100	0.05028	100	0.494045	100	0.17616	0.215964	13_24895631	exonic
400	C1QTNF9	0.13084	100	0.568915	100	0.54825	100	0.14364	100	0.235105	100	0.29175	100	0.11089	100	0.213125	100	0.136825	100	0.137975	100	0.392345	100	0.324995	100	0.214315	100	0.28487	100	0.14962	100	0.132325	100	0.2027	100	0.1383	100	0.13258	100	0.131995	100	0.05028	100	0.494045	100	0.17616	0.215964	13_24895846	exonic
401	ASPM	0.17663	100	0.17731	100	0.131045	100	0.152415	100	0.084135	100	NA	0	0.099315	100	0.31957	100	0.733225	100	0.73332	100	0.851015	100	0.05407	100	0.45306	100	0.07296	100	0.30856	100	0.08387	100	0.51078	100	0.732375	100	0.08599	100	0.0851	100	0.285395	100	0	100	0.17663	0.26422	1_197060039	exonic
402	ASPM	0.17663	100	0.17731	100	0.131045	100	0.152415	100	0.084135	100	NA	0	0.099315	100	0.31957	100	0.733225	100	0.73332	100	0.851015	100	0.05407	100	0.45306	100	0.07296	100	0.30856	100	0.08387	100	0.51078	100	0.732375	100	0.08599	100	0.0851	100	0.285395	100	0	100	0.17663	0.26422	1_197070906	exonic
403	ASPM	0.17663	100	0.17731	100	0.131045	100	0.152415	100	0.084135	100	NA	0	0.099315	100	0.31957	100	0.733225	100	0.73332	100	0.851015	100	0.05407	100	0.45306	100	0.07296	100	0.30856	100	0.08387	100	0.51078	100	0.732375	100	0.08599	100	0.0851	100	0.285395	100	0	100	0.17663	0.26422	1_197071368	exonic
404	ASPM	0.17663	100	0.17731	100	0.131045	100	0.152415	100	0.084135	100	NA	0	0.099315	100	0.31957	100	0.733225	100	0.73332	100	0.851015	100	0.05407	100	0.45306	100	0.07296	100	0.30856	100	0.08387	100	0.51078	100	0.732375	100	0.08599	100	0.0851	100	0.285395	100	0	100	0.17663	0.26422	1_197072802	exonic
405	ASPM	0.17663	100	0.17731	100	0.131045	100	0.152415	100	0.084135	100	NA	0	0.099315	100	0.31957	100	0.733225	100	0.73332	100	0.851015	100	0.05407	100	0.45306	100	0.07296	100	0.30856	100	0.08387	100	0.51078	100	0.732375	100	0.08599	100	0.0851	100	0.285395	100	0	100	0.17663	0.26422	1_197072871	exonic
406	ASPM	0.17663	100	0.17731	100	0.131045	100	0.152415	100	0.084135	100	NA	0	0.099315	100	0.31957	100	0.733225	100	0.73332	100	0.851015	100	0.05407	100	0.45306	100	0.07296	100	0.30856	100	0.08387	100	0.51078	100	0.732375	100	0.08599	100	0.0851	100	0.285395	100	0	100	0.17663	0.26422	1_197087029	exonic
407	DMXL1	0.35067	100	0.66445	100	0.285175	100	0.114115	100	0.869995	100	0.16074	100	0.16197	100	0.02269	100	0.064125	100	0.06409	100	0.01176	100	0.21504	100	0.19294	100	0.28132	100	0.04591	100	0.373305	100	0.05856	100	0.06429	100	0.37317	100	0.37288	100	0.019805	100	0.22698	100	0.177455	0.190443	5_118456823	exonic
408	DMXL1	0.35067	100	0.66445	100	0.285175	100	0.114115	100	0.869995	100	0.16074	100	0.16197	100	0.02269	100	0.064125	100	0.06409	100	0.01176	100	0.21504	100	0.19294	100	0.28132	100	0.04591	100	0.373305	100	0.05856	100	0.06429	100	0.37317	100	0.37288	100	0.019805	100	0.22698	100	0.177455	0.190443	5_118469457	exonic
409	DMXL1	0.35067	100	0.66445	100	0.285175	100	0.114115	100	0.869995	100	0.16074	100	0.16197	100	0.02269	100	0.064125	100	0.06409	100	0.01176	100	0.21504	100	0.19294	100	0.28132	100	0.04591	100	0.373305	100	0.05856	100	0.06429	100	0.37317	100	0.37288	100	0.019805	100	0.22698	100	0.177455	0.190443	5_118500355	exonic
410	ARL14	0.22732	100	0.357455	100	0.225925	100	0.10687	100	0.863965	100	NA	0	0.107255	100	0	100	0.10581	100	0.104655	100	0	100	0.358155	100	0.357985	100	0.35864	100	0.136535	100	0.359095	100	0.11881	100	0.107595	100	NA	0	0.357495	100	0	100	0.22796	100	0.18123	0.203654	3_160395208	exonic
411	ARL14	0.22732	100	0.357455	100	0.225925	100	0.10687	100	0.863965	100	NA	0	0.107255	100	0	100	0.10581	100	0.104655	100	0	100	0.358155	100	0.357985	100	0.35864	100	0.136535	100	0.359095	100	0.11881	100	0.107595	100	NA	0	0.357495	100	0	100	0.22796	100	0.18123	0.203654	3_160395622	exonic
412	ROS1	0.24505	100	0.68553	100	0.21398	100	0.12595	100	0.32923	100	NA	0	0.136465	100	0.101315	100	0.12681	100	0.160535	100	0.36576	100	0.28706	100	0.15907	100	0.21423	100	0.097665	100	0.20654	100	0.09793	100	0.12582	100	NA	0	0.20215	100	0.05072	100	0.47874	100	0.181342	0.193618	6_117631355	exonic
413	ROS1	0.24505	100	0.68553	100	0.21398	100	0.12595	100	0.32923	100	NA	0	0.136465	100	0.101315	100	0.12681	100	0.160535	100	0.36576	100	0.28706	100	0.15907	100	0.21423	100	0.097665	100	0.20654	100	0.09793	100	0.12582	100	NA	0	0.20215	100	0.05072	100	0.47874	100	0.181342	0.193618	6_117639394	exonic
414	ROS1	0.24505	100	0.68553	100	0.21398	100	0.12595	100	0.32923	100	NA	0	0.136465	100	0.101315	100	0.12681	100	0.160535	100	0.36576	100	0.28706	100	0.15907	100	0.21423	100	0.097665	100	0.20654	100	0.09793	100	0.12582	100	NA	0	0.20215	100	0.05072	100	0.47874	100	0.181342	0.193618	6_117677875	exonic
415	ROS1	0.24505	100	0.68553	100	0.21398	100	0.12595	100	0.32923	100	NA	0	0.136465	100	0.101315	100	0.12681	100	0.160535	100	0.36576	100	0.28706	100	0.15907	100	0.21423	100	0.097665	100	0.20654	100	0.09793	100	0.12582	100	NA	0	0.20215	100	0.05072	100	0.47874	100	0.181342	0.193618	6_117704631	exonic
416	ROS1	0.24505	100	0.68553	100	0.21398	100	0.12595	100	0.32923	100	NA	0	0.136465	100	0.101315	100	0.12681	100	0.160535	100	0.36576	100	0.28706	100	0.15907	100	0.21423	100	0.097665	100	0.20654	100	0.09793	100	0.12582	100	NA	0	0.20215	100	0.05072	100	0.47874	100	0.181342	0.193618	6_117710893	exonic
417	ROS1	0.24505	100	0.68553	100	0.21398	100	0.12595	100	0.32923	100	NA	0	0.136465	100	0.101315	100	0.12681	100	0.160535	100	0.36576	100	0.28706	100	0.15907	100	0.21423	100	0.097665	100	0.20654	100	0.09793	100	0.12582	100	NA	0	0.20215	100	0.05072	100	0.47874	100	0.181342	0.193618	6_117715476	exonic
418	ROS1	0.24505	100	0.68553	100	0.21398	100	0.12595	100	0.32923	100	NA	0	0.136465	100	0.101315	100	0.12681	100	0.160535	100	0.36576	100	0.28706	100	0.15907	100	0.21423	100	0.097665	100	0.20654	100	0.09793	100	0.12582	100	NA	0	0.20215	100	0.05072	100	0.47874	100	0.181342	0.193618	6_117715781	exonic
419	ROS1	0.24505	100	0.68553	100	0.21398	100	0.12595	100	0.32923	100	NA	0	0.136465	100	0.101315	100	0.12681	100	0.160535	100	0.36576	100	0.28706	100	0.15907	100	0.21423	100	0.097665	100	0.20654	100	0.09793	100	0.12582	100	NA	0	0.20215	100	0.05072	100	0.47874	100	0.181342	0.193618	6_117718187	exonic
420	PCDH7	0.22864	100	0.35754	100	0.22617	100	0.108145	100	0.862965	100	NA	0	0.10577	100	0	100	0.10789	100	0.10691	100	0	100	0.35878	100	0.35797	100	0.359425	100	0.136525	100	0.359445	100	0.012925	100	0.09848	100	NA	0	0.356445	100	0	100	0.227405	100	0.181347	0.196814	4_30725486	exonic
421	PCDH7	0.22864	100	0.35754	100	0.22617	100	0.108145	100	0.862965	100	NA	0	0.10577	100	0	100	0.10789	100	0.10691	100	0	100	0.35878	100	0.35797	100	0.359425	100	0.136525	100	0.359445	100	0.012925	100	0.09848	100	NA	0	0.356445	100	0	100	0.227405	100	0.181347	0.196814	4_30725694	exonic
422	KRTAP2-3	0.22811	100	0.35982	100	0.35806	100	0.10664	100	0.86291	100	NA	0	0.10599	100	0	100	0.10644	100	0.10635	100	0.01779	100	0.3596	100	0.35863	100	0.35867	100	0.135045	100	0.35946	100	0.118125	100	0.12254	100	NA	0	0.358635	100	0	100	0.478415	100	0.181578	0.222494	17_39216062	exonic
423	KRTAP2-3	0.22811	100	0.35982	100	0.35806	100	0.10664	100	0.86291	100	NA	0	0.10599	100	0	100	0.10644	100	0.10635	100	0.01779	100	0.3596	100	0.35863	100	0.35867	100	0.135045	100	0.35946	100	0.118125	100	0.12254	100	NA	0	0.358635	100	0	100	0.478415	100	0.181578	0.222494	17_39216095	exonic
424	KRT9	0.258695	100	0.325575	100	0.142095	100	0.058075	100	0.860535	100	NA	0	0.225485	100	0	100	0.164245	100	0.19073	100	0.034755	100	0.292235	100	0.2912	100	0.361095	100	0.17305	100	0.291375	100	0.17925	100	0.16424	100	0.29068	100	0.29064	100	0.03409	100	0.106345	100	0.19073	0.204628	17_39724465	exonic
425	KRT9	0.258695	100	0.325575	100	0.142095	100	0.058075	100	0.860535	100	NA	0	0.225485	100	0	100	0.164245	100	0.19073	100	0.034755	100	0.292235	100	0.2912	100	0.361095	100	0.17305	100	0.291375	100	0.17925	100	0.16424	100	0.29068	100	0.29064	100	0.03409	100	0.106345	100	0.19073	0.204628	17_39726205	exonic
426	NAT10	0.07967	100	0.412025	100	0.1718	100	0.075925	100	0.188775	100	NA	0	0.323045	100	0.525565	100	0.76667	100	0.71591	100	0.06554	100	0.045355	100	0.07978	100	0.190935	100	0.407815	100	0.1872	100	0.32212	100	0.769325	100	0.18627	100	0.186785	100	0.31379	100	0.47964	100	0.190935	0.285121	11_34145924	exonic
427	NAT10	0.07967	100	0.412025	100	0.1718	100	0.075925	100	0.188775	100	NA	0	0.323045	100	0.525565	100	0.76667	100	0.71591	100	0.06554	100	0.045355	100	0.07978	100	0.190935	100	0.407815	100	0.1872	100	0.32212	100	0.769325	100	0.18627	100	0.186785	100	0.31379	100	0.47964	100	0.190935	0.285121	11_34149014	exonic
428	NAT10	0.07967	100	0.412025	100	0.1718	100	0.075925	100	0.188775	100	NA	0	0.323045	100	0.525565	100	0.76667	100	0.71591	100	0.06554	100	0.045355	100	0.07978	100	0.190935	100	0.407815	100	0.1872	100	0.32212	100	0.769325	100	0.18627	100	0.186785	100	0.31379	100	0.47964	100	0.190935	0.285121	11_34152972	exonic
429	NAT10	0.07967	100	0.412025	100	0.1718	100	0.075925	100	0.188775	100	NA	0	0.323045	100	0.525565	100	0.76667	100	0.71591	100	0.06554	100	0.045355	100	0.07978	100	0.190935	100	0.407815	100	0.1872	100	0.32212	100	0.769325	100	0.18627	100	0.186785	100	0.31379	100	0.47964	100	0.190935	0.285121	11_34158305	exonic
430	NAT10	0.07967	100	0.412025	100	0.1718	100	0.075925	100	0.188775	100	NA	0	0.323045	100	0.525565	100	0.76667	100	0.71591	100	0.06554	100	0.045355	100	0.07978	100	0.190935	100	0.407815	100	0.1872	100	0.32212	100	0.769325	100	0.18627	100	0.186785	100	0.31379	100	0.47964	100	0.190935	0.285121	11_34158306	exonic
431	NINL	0.149235	100	0.32222	100	0.281005	100	0.15529	100	0.170975	100	0.189045	100	0.18277	100	0.255275	100	0.16954	100	0.21807	100	0.622635	100	0.21597	100	0.25401	100	0.19322	100	0.21268	100	0.10447	100	0.34509	100	0.168345	100	0.10257	100	0.103285	100	0.12958	100	0.68009	100	0.191133	0.206488	20_25434148	exonic
432	NINL	0.149235	100	0.32222	100	0.281005	100	0.15529	100	0.170975	100	0.189045	100	0.18277	100	0.255275	100	0.16954	100	0.21807	100	0.622635	100	0.21597	100	0.25401	100	0.19322	100	0.21268	100	0.10447	100	0.34509	100	0.168345	100	0.10257	100	0.103285	100	0.12958	100	0.68009	100	0.191133	0.206488	20_25436421	exonic
433	NINL	0.149235	100	0.32222	100	0.281005	100	0.15529	100	0.170975	100	0.189045	100	0.18277	100	0.255275	100	0.16954	100	0.21807	100	0.622635	100	0.21597	100	0.25401	100	0.19322	100	0.21268	100	0.10447	100	0.34509	100	0.168345	100	0.10257	100	0.103285	100	0.12958	100	0.68009	100	0.191133	0.206488	20_25507153	exonic
434	EVI5	0.193845	100	0.210025	100	0.28966	100	0.02741	100	0.448205	100	NA	0	0.03449	100	0.01728	100	0.10166	100	0.102525	100	0.188735	100	0.22737	100	0.193855	100	0.212295	100	0.050975	100	0.195145	100	0.05704	100	0.101955	100	0.19587	100	0.19403	100	0.01686	100	0.226245	100	0.193845	0.147851	1_93142719	exonic
435	EVI5	0.193845	100	0.210025	100	0.28966	100	0.02741	100	0.448205	100	NA	0	0.03449	100	0.01728	100	0.10166	100	0.102525	100	0.188735	100	0.22737	100	0.193855	100	0.212295	100	0.050975	100	0.195145	100	0.05704	100	0.101955	100	0.19587	100	0.19403	100	0.01686	100	0.226245	100	0.193845	0.147851	1_93159927	exonic
436	EVI5	0.193845	100	0.210025	100	0.28966	100	0.02741	100	0.448205	100	NA	0	0.03449	100	0.01728	100	0.10166	100	0.102525	100	0.188735	100	0.22737	100	0.193855	100	0.212295	100	0.050975	100	0.195145	100	0.05704	100	0.101955	100	0.19587	100	0.19403	100	0.01686	100	0.226245	100	0.193845	0.147851	1_93169002	exonic
437	EVI5	0.193845	100	0.210025	100	0.28966	100	0.02741	100	0.448205	100	NA	0	0.03449	100	0.01728	100	0.10166	100	0.102525	100	0.188735	100	0.22737	100	0.193855	100	0.212295	100	0.050975	100	0.195145	100	0.05704	100	0.101955	100	0.19587	100	0.19403	100	0.01686	100	0.226245	100	0.193845	0.147851	1_93170269	exonic
438	TNXB	0.11273	100	0.600005	100	0.768815	100	0.16159	100	0.17453	100	0.195115	100	0.100925	100	0.254565	100	0.19234	100	0.161625	100	0.444645	100	0.403795	100	0.259	100	0.451565	100	0.19503	100	0.11501	100	0.42639	100	0.338545	100	NA	0	0.11424	100	0.08513	100	0.495965	100	0.195115	0.264511	6_31977531	exonic
439	TNXB	0.11273	100	0.600005	100	0.768815	100	0.16159	100	0.17453	100	0.195115	100	0.100925	100	0.254565	100	0.19234	100	0.161625	100	0.444645	100	0.403795	100	0.259	100	0.451565	100	0.19503	100	0.11501	100	0.42639	100	0.338545	100	NA	0	0.11424	100	0.08513	100	0.495965	100	0.195115	0.264511	6_31978785	exonic
440	TNXB	0.11273	100	0.600005	100	0.768815	100	0.16159	100	0.17453	100	0.195115	100	0.100925	100	0.254565	100	0.19234	100	0.161625	100	0.444645	100	0.403795	100	0.259	100	0.451565	100	0.19503	100	0.11501	100	0.42639	100	0.338545	100	NA	0	0.11424	100	0.08513	100	0.495965	100	0.195115	0.264511	6_31978790	exonic
441	TNXB	0.11273	100	0.600005	100	0.768815	100	0.16159	100	0.17453	100	0.195115	100	0.100925	100	0.254565	100	0.19234	100	0.161625	100	0.444645	100	0.403795	100	0.259	100	0.451565	100	0.19503	100	0.11501	100	0.42639	100	0.338545	100	NA	0	0.11424	100	0.08513	100	0.495965	100	0.195115	0.264511	6_31978984	exonic
442	TNXB	0.11273	100	0.600005	100	0.768815	100	0.16159	100	0.17453	100	0.195115	100	0.100925	100	0.254565	100	0.19234	100	0.161625	100	0.444645	100	0.403795	100	0.259	100	0.451565	100	0.19503	100	0.11501	100	0.42639	100	0.338545	100	NA	0	0.11424	100	0.08513	100	0.495965	100	0.195115	0.264511	6_32010126	exonic
443	IGFN1	0.20133	100	0.585675	100	0.58062	100	0.05642	100	0.945305	100	NA	0	0.192495	100	0.055735	100	0.08286	100	0.081885	100	0.082255	100	0.25308	100	0.22249	100	0.307515	100	0.06368	100	0.309125	100	0.05707	100	0.08933	100	NA	0	0.309185	100	0.02078	100	0.47997	100	0.196912	0.210582	1_201163360	exonic
444	IGFN1	0.20133	100	0.585675	100	0.58062	100	0.05642	100	0.945305	100	NA	0	0.192495	100	0.055735	100	0.08286	100	0.081885	100	0.082255	100	0.25308	100	0.22249	100	0.307515	100	0.06368	100	0.309125	100	0.05707	100	0.08933	100	NA	0	0.309185	100	0.02078	100	0.47997	100	0.196912	0.210582	1_201174386	exonic
445	IGFN1	0.20133	100	0.585675	100	0.58062	100	0.05642	100	0.945305	100	NA	0	0.192495	100	0.055735	100	0.08286	100	0.081885	100	0.082255	100	0.25308	100	0.22249	100	0.307515	100	0.06368	100	0.309125	100	0.05707	100	0.08933	100	NA	0	0.309185	100	0.02078	100	0.47997	100	0.196912	0.210582	1_201179200	exonic
446	IGFN1	0.20133	100	0.585675	100	0.58062	100	0.05642	100	0.945305	100	NA	0	0.192495	100	0.055735	100	0.08286	100	0.081885	100	0.082255	100	0.25308	100	0.22249	100	0.307515	100	0.06368	100	0.309125	100	0.05707	100	0.08933	100	NA	0	0.309185	100	0.02078	100	0.47997	100	0.196912	0.210582	1_201181243	exonic
447	IGFN1	0.20133	100	0.585675	100	0.58062	100	0.05642	100	0.945305	100	NA	0	0.192495	100	0.055735	100	0.08286	100	0.081885	100	0.082255	100	0.25308	100	0.22249	100	0.307515	100	0.06368	100	0.309125	100	0.05707	100	0.08933	100	NA	0	0.309185	100	0.02078	100	0.47997	100	0.196912	0.210582	1_201194964	exonic
448	ANKRD35	0.20978	100	0.30573	100	0.087505	100	0.158775	100	0.06469	100	NA	0	0.18813	100	0.199835	100	0.545745	100	0.54114	100	0.712015	100	0.12353	100	0.246415	100	0.089535	100	0.27059	100	0.064895	100	0.499375	100	0.54324	100	0.06492	100	0.066655	100	0.42902	100	0	100	0.199835	0.240534	1_145558242	exonic
449	ANKRD35	0.20978	100	0.30573	100	0.087505	100	0.158775	100	0.06469	100	NA	0	0.18813	100	0.199835	100	0.545745	100	0.54114	100	0.712015	100	0.12353	100	0.246415	100	0.089535	100	0.27059	100	0.064895	100	0.499375	100	0.54324	100	0.06492	100	0.066655	100	0.42902	100	0	100	0.199835	0.240534	1_145560094	exonic
450	ANKRD35	0.20978	100	0.30573	100	0.087505	100	0.158775	100	0.06469	100	NA	0	0.18813	100	0.199835	100	0.545745	100	0.54114	100	0.712015	100	0.12353	100	0.246415	100	0.089535	100	0.27059	100	0.064895	100	0.499375	100	0.54324	100	0.06492	100	0.066655	100	0.42902	100	0	100	0.199835	0.240534	1_145561822	exonic
451	DDX21	0.114135	100	0.11389	100	0.176775	100	0.117975	100	0.86637	100	NA	0	0.233825	100	0	100	0.231685	100	0.347785	100	0.06868	100	0.164425	100	0.11794	100	0.2338	100	0.203535	100	0.232275	100	0.24331	100	0.233225	100	0.233485	100	0.23278	100	0.069815	100	0.10642	100	0.203535	0.179959	10_70725218	exonic
452	DDX21	0.114135	100	0.11389	100	0.176775	100	0.117975	100	0.86637	100	NA	0	0.233825	100	0	100	0.231685	100	0.347785	100	0.06868	100	0.164425	100	0.11794	100	0.2338	100	0.203535	100	0.232275	100	0.24331	100	0.233225	100	0.233485	100	0.23278	100	0.069815	100	0.10642	100	0.203535	0.179959	10_70725224	exonic
453	OR1L4	0.2006	100	0.177745	100	0.167255	100	0.10845	100	0.86896	100	NA	0	0.20731	100	0.06949	100	0.20543	100	0.255935	100	0.060855	100	0.27997	100	0.4003	100	0.235255	100	0.1306	100	0.388585	100	0.191885	100	0.207245	100	0.38999	100	0.391345	100	0.0695	100	0.10761	100	0.20543	0.218512	9_125486642	exonic
454	OR1L4	0.2006	100	0.177745	100	0.167255	100	0.10845	100	0.86896	100	NA	0	0.20731	100	0.06949	100	0.20543	100	0.255935	100	0.060855	100	0.27997	100	0.4003	100	0.235255	100	0.1306	100	0.388585	100	0.191885	100	0.207245	100	0.38999	100	0.391345	100	0.0695	100	0.10761	100	0.20543	0.218512	9_125486717	exonic
455	HARS	0.15673	100	0.402405	100	0.113055	100	0.95214	100	0.35733	100	0.195825	100	0.156875	100	0.30145	100	0.42215	100	0.222805	100	0.538465	100	0.156905	100	0.15769	100	0.111935	100	0.22012	100	0.1123	100	0.71499	100	0.42149	100	0.112675	100	0.11198	100	0.30154	100	0	100	0.207973	0.247877	5_140054657	exonic
456	HARS	0.15673	100	0.402405	100	0.113055	100	0.95214	100	0.35733	100	0.195825	100	0.156875	100	0.30145	100	0.42215	100	0.222805	100	0.538465	100	0.156905	100	0.15769	100	0.111935	100	0.22012	100	0.1123	100	0.71499	100	0.42149	100	0.112675	100	0.11198	100	0.30154	100	0	100	0.207973	0.247877	5_140054658	exonic
457	HARS	0.15673	100	0.402405	100	0.113055	100	0.95214	100	0.35733	100	0.195825	100	0.156875	100	0.30145	100	0.42215	100	0.222805	100	0.538465	100	0.156905	100	0.15769	100	0.111935	100	0.22012	100	0.1123	100	0.71499	100	0.42149	100	0.112675	100	0.11198	100	0.30154	100	0	100	0.207973	0.247877	5_140058630	exonic
458	TTN	0.862085	100	0.405845	100	NA	0	0.109485	100	0.26103	100	0.45591	100	0.13248	100	0.073255	100	0.106995	100	0.156495	100	0.02329	100	0.93875	100	0.90335	100	NA	0	0.070355	100	0.867575	100	0.00646	100	0.107105	100	0.866355	100	0.86746	100	0.047675	100	0.480165	100	0.208762	0.366892	2_179395822	exonic
459	TTN	0.862085	100	0.405845	100	NA	0	0.109485	100	0.26103	100	0.45591	100	0.13248	100	0.073255	100	0.106995	100	0.156495	100	0.02329	100	0.93875	100	0.90335	100	NA	0	0.070355	100	0.867575	100	0.00646	100	0.107105	100	0.866355	100	0.86746	100	0.047675	100	0.480165	100	0.208762	0.366892	2_179395936	exonic
460	TTN	0.862085	100	0.405845	100	NA	0	0.109485	100	0.26103	100	0.45591	100	0.13248	100	0.073255	100	0.106995	100	0.156495	100	0.02329	100	0.93875	100	0.90335	100	NA	0	0.070355	100	0.867575	100	0.00646	100	0.107105	100	0.866355	100	0.86746	100	0.047675	100	0.480165	100	0.208762	0.366892	2_179396251	exonic
461	TTN	0.862085	100	0.405845	100	NA	0	0.109485	100	0.26103	100	0.45591	100	0.13248	100	0.073255	100	0.106995	100	0.156495	100	0.02329	100	0.93875	100	0.90335	100	NA	0	0.070355	100	0.867575	100	0.00646	100	0.107105	100	0.866355	100	0.86746	100	0.047675	100	0.480165	100	0.208762	0.366892	2_179398516	exonic
462	TTN	0.862085	100	0.405845	100	NA	0	0.109485	100	0.26103	100	0.45591	100	0.13248	100	0.073255	100	0.106995	100	0.156495	100	0.02329	100	0.93875	100	0.90335	100	NA	0	0.070355	100	0.867575	100	0.00646	100	0.107105	100	0.866355	100	0.86746	100	0.047675	100	0.480165	100	0.208762	0.366892	2_179399743	exonic
463	TTN	0.862085	100	0.405845	100	NA	0	0.109485	100	0.26103	100	0.45591	100	0.13248	100	0.073255	100	0.106995	100	0.156495	100	0.02329	100	0.93875	100	0.90335	100	NA	0	0.070355	100	0.867575	100	0.00646	100	0.107105	100	0.866355	100	0.86746	100	0.047675	100	0.480165	100	0.208762	0.366892	2_179408789	exonic
464	TTN	0.862085	100	0.405845	100	NA	0	0.109485	100	0.26103	100	0.45591	100	0.13248	100	0.073255	100	0.106995	100	0.156495	100	0.02329	100	0.93875	100	0.90335	100	NA	0	0.070355	100	0.867575	100	0.00646	100	0.107105	100	0.866355	100	0.86746	100	0.047675	100	0.480165	100	0.208762	0.366892	2_179408994	exonic
465	TTN	0.862085	100	0.405845	100	NA	0	0.109485	100	0.26103	100	0.45591	100	0.13248	100	0.073255	100	0.106995	100	0.156495	100	0.02329	100	0.93875	100	0.90335	100	NA	0	0.070355	100	0.867575	100	0.00646	100	0.107105	100	0.866355	100	0.86746	100	0.047675	100	0.480165	100	0.208762	0.366892	2_179413654	exonic
466	TTN	0.862085	100	0.405845	100	NA	0	0.109485	100	0.26103	100	0.45591	100	0.13248	100	0.073255	100	0.106995	100	0.156495	100	0.02329	100	0.93875	100	0.90335	100	NA	0	0.070355	100	0.867575	100	0.00646	100	0.107105	100	0.866355	100	0.86746	100	0.047675	100	0.480165	100	0.208762	0.366892	2_179421775	exonic
467	TTN	0.862085	100	0.405845	100	NA	0	0.109485	100	0.26103	100	0.45591	100	0.13248	100	0.073255	100	0.106995	100	0.156495	100	0.02329	100	0.93875	100	0.90335	100	NA	0	0.070355	100	0.867575	100	0.00646	100	0.107105	100	0.866355	100	0.86746	100	0.047675	100	0.480165	100	0.208762	0.366892	2_179422112	exonic
468	TTN	0.862085	100	0.405845	100	NA	0	0.109485	100	0.26103	100	0.45591	100	0.13248	100	0.073255	100	0.106995	100	0.156495	100	0.02329	100	0.93875	100	0.90335	100	NA	0	0.070355	100	0.867575	100	0.00646	100	0.107105	100	0.866355	100	0.86746	100	0.047675	100	0.480165	100	0.208762	0.366892	2_179425387	exonic
469	TTN	0.862085	100	0.405845	100	NA	0	0.109485	100	0.26103	100	0.45591	100	0.13248	100	0.073255	100	0.106995	100	0.156495	100	0.02329	100	0.93875	100	0.90335	100	NA	0	0.070355	100	0.867575	100	0.00646	100	0.107105	100	0.866355	100	0.86746	100	0.047675	100	0.480165	100	0.208762	0.366892	2_179426842	exonic
470	TTN	0.862085	100	0.405845	100	NA	0	0.109485	100	0.26103	100	0.45591	100	0.13248	100	0.073255	100	0.106995	100	0.156495	100	0.02329	100	0.93875	100	0.90335	100	NA	0	0.070355	100	0.867575	100	0.00646	100	0.107105	100	0.866355	100	0.86746	100	0.047675	100	0.480165	100	0.208762	0.366892	2_179430305	exonic
471	TTN	0.862085	100	0.405845	100	NA	0	0.109485	100	0.26103	100	0.45591	100	0.13248	100	0.073255	100	0.106995	100	0.156495	100	0.02329	100	0.93875	100	0.90335	100	NA	0	0.070355	100	0.867575	100	0.00646	100	0.107105	100	0.866355	100	0.86746	100	0.047675	100	0.480165	100	0.208762	0.366892	2_179431159	exonic
472	TTN	0.862085	100	0.405845	100	NA	0	0.109485	100	0.26103	100	0.45591	100	0.13248	100	0.073255	100	0.106995	100	0.156495	100	0.02329	100	0.93875	100	0.90335	100	NA	0	0.070355	100	0.867575	100	0.00646	100	0.107105	100	0.866355	100	0.86746	100	0.047675	100	0.480165	100	0.208762	0.366892	2_179434120	exonic
473	TTN	0.862085	100	0.405845	100	NA	0	0.109485	100	0.26103	100	0.45591	100	0.13248	100	0.073255	100	0.106995	100	0.156495	100	0.02329	100	0.93875	100	0.90335	100	NA	0	0.070355	100	0.867575	100	0.00646	100	0.107105	100	0.866355	100	0.86746	100	0.047675	100	0.480165	100	0.208762	0.366892	2_179435891	exonic
474	TTN	0.862085	100	0.405845	100	NA	0	0.109485	100	0.26103	100	0.45591	100	0.13248	100	0.073255	100	0.106995	100	0.156495	100	0.02329	100	0.93875	100	0.90335	100	NA	0	0.070355	100	0.867575	100	0.00646	100	0.107105	100	0.866355	100	0.86746	100	0.047675	100	0.480165	100	0.208762	0.366892	2_179435927	exonic
475	TTN	0.862085	100	0.405845	100	NA	0	0.109485	100	0.26103	100	0.45591	100	0.13248	100	0.073255	100	0.106995	100	0.156495	100	0.02329	100	0.93875	100	0.90335	100	NA	0	0.070355	100	0.867575	100	0.00646	100	0.107105	100	0.866355	100	0.86746	100	0.047675	100	0.480165	100	0.208762	0.366892	2_179436667	exonic
476	TTN	0.862085	100	0.405845	100	NA	0	0.109485	100	0.26103	100	0.45591	100	0.13248	100	0.073255	100	0.106995	100	0.156495	100	0.02329	100	0.93875	100	0.90335	100	NA	0	0.070355	100	0.867575	100	0.00646	100	0.107105	100	0.866355	100	0.86746	100	0.047675	100	0.480165	100	0.208762	0.366892	2_179440362	exonic
477	TTN	0.862085	100	0.405845	100	NA	0	0.109485	100	0.26103	100	0.45591	100	0.13248	100	0.073255	100	0.106995	100	0.156495	100	0.02329	100	0.93875	100	0.90335	100	NA	0	0.070355	100	0.867575	100	0.00646	100	0.107105	100	0.866355	100	0.86746	100	0.047675	100	0.480165	100	0.208762	0.366892	2_179444743	exonic
478	TTN	0.862085	100	0.405845	100	NA	0	0.109485	100	0.26103	100	0.45591	100	0.13248	100	0.073255	100	0.106995	100	0.156495	100	0.02329	100	0.93875	100	0.90335	100	NA	0	0.070355	100	0.867575	100	0.00646	100	0.107105	100	0.866355	100	0.86746	100	0.047675	100	0.480165	100	0.208762	0.366892	2_179446710	exonic
479	TTN	0.862085	100	0.405845	100	NA	0	0.109485	100	0.26103	100	0.45591	100	0.13248	100	0.073255	100	0.106995	100	0.156495	100	0.02329	100	0.93875	100	0.90335	100	NA	0	0.070355	100	0.867575	100	0.00646	100	0.107105	100	0.866355	100	0.86746	100	0.047675	100	0.480165	100	0.208762	0.366892	2_179449186	exonic
480	TTN	0.862085	100	0.405845	100	NA	0	0.109485	100	0.26103	100	0.45591	100	0.13248	100	0.073255	100	0.106995	100	0.156495	100	0.02329	100	0.93875	100	0.90335	100	NA	0	0.070355	100	0.867575	100	0.00646	100	0.107105	100	0.866355	100	0.86746	100	0.047675	100	0.480165	100	0.208762	0.366892	2_179452782	exonic
481	TTN	0.862085	100	0.405845	100	NA	0	0.109485	100	0.26103	100	0.45591	100	0.13248	100	0.073255	100	0.106995	100	0.156495	100	0.02329	100	0.93875	100	0.90335	100	NA	0	0.070355	100	0.867575	100	0.00646	100	0.107105	100	0.866355	100	0.86746	100	0.047675	100	0.480165	100	0.208762	0.366892	2_179459149	exonic
482	TTN	0.862085	100	0.405845	100	NA	0	0.109485	100	0.26103	100	0.45591	100	0.13248	100	0.073255	100	0.106995	100	0.156495	100	0.02329	100	0.93875	100	0.90335	100	NA	0	0.070355	100	0.867575	100	0.00646	100	0.107105	100	0.866355	100	0.86746	100	0.047675	100	0.480165	100	0.208762	0.366892	2_179463903	exonic
483	TTN	0.862085	100	0.405845	100	NA	0	0.109485	100	0.26103	100	0.45591	100	0.13248	100	0.073255	100	0.106995	100	0.156495	100	0.02329	100	0.93875	100	0.90335	100	NA	0	0.070355	100	0.867575	100	0.00646	100	0.107105	100	0.866355	100	0.86746	100	0.047675	100	0.480165	100	0.208762	0.366892	2_179464125	exonic
484	TTN	0.862085	100	0.405845	100	NA	0	0.109485	100	0.26103	100	0.45591	100	0.13248	100	0.073255	100	0.106995	100	0.156495	100	0.02329	100	0.93875	100	0.90335	100	NA	0	0.070355	100	0.867575	100	0.00646	100	0.107105	100	0.866355	100	0.86746	100	0.047675	100	0.480165	100	0.208762	0.366892	2_179468771	exonic
485	TTN	0.862085	100	0.405845	100	NA	0	0.109485	100	0.26103	100	0.45591	100	0.13248	100	0.073255	100	0.106995	100	0.156495	100	0.02329	100	0.93875	100	0.90335	100	NA	0	0.070355	100	0.867575	100	0.00646	100	0.107105	100	0.866355	100	0.86746	100	0.047675	100	0.480165	100	0.208762	0.366892	2_179469765	exonic
486	TTN	0.862085	100	0.405845	100	NA	0	0.109485	100	0.26103	100	0.45591	100	0.13248	100	0.073255	100	0.106995	100	0.156495	100	0.02329	100	0.93875	100	0.90335	100	NA	0	0.070355	100	0.867575	100	0.00646	100	0.107105	100	0.866355	100	0.86746	100	0.047675	100	0.480165	100	0.208762	0.366892	2_179473091	exonic
487	TTN	0.862085	100	0.405845	100	NA	0	0.109485	100	0.26103	100	0.45591	100	0.13248	100	0.073255	100	0.106995	100	0.156495	100	0.02329	100	0.93875	100	0.90335	100	NA	0	0.070355	100	0.867575	100	0.00646	100	0.107105	100	0.866355	100	0.86746	100	0.047675	100	0.480165	100	0.208762	0.366892	2_179481862	exonic
488	TTN	0.862085	100	0.405845	100	NA	0	0.109485	100	0.26103	100	0.45591	100	0.13248	100	0.073255	100	0.106995	100	0.156495	100	0.02329	100	0.93875	100	0.90335	100	NA	0	0.070355	100	0.867575	100	0.00646	100	0.107105	100	0.866355	100	0.86746	100	0.047675	100	0.480165	100	0.208762	0.366892	2_179486699	exonic
489	TTN	0.862085	100	0.405845	100	NA	0	0.109485	100	0.26103	100	0.45591	100	0.13248	100	0.073255	100	0.106995	100	0.156495	100	0.02329	100	0.93875	100	0.90335	100	NA	0	0.070355	100	0.867575	100	0.00646	100	0.107105	100	0.866355	100	0.86746	100	0.047675	100	0.480165	100	0.208762	0.366892	2_179489242	exonic
490	TTN	0.862085	100	0.405845	100	NA	0	0.109485	100	0.26103	100	0.45591	100	0.13248	100	0.073255	100	0.106995	100	0.156495	100	0.02329	100	0.93875	100	0.90335	100	NA	0	0.070355	100	0.867575	100	0.00646	100	0.107105	100	0.866355	100	0.86746	100	0.047675	100	0.480165	100	0.208762	0.366892	2_179549713	exonic
491	TTN	0.862085	100	0.405845	100	NA	0	0.109485	100	0.26103	100	0.45591	100	0.13248	100	0.073255	100	0.106995	100	0.156495	100	0.02329	100	0.93875	100	0.90335	100	NA	0	0.070355	100	0.867575	100	0.00646	100	0.107105	100	0.866355	100	0.86746	100	0.047675	100	0.480165	100	0.208762	0.366892	2_179549988	exonic
492	TTN	0.862085	100	0.405845	100	NA	0	0.109485	100	0.26103	100	0.45591	100	0.13248	100	0.073255	100	0.106995	100	0.156495	100	0.02329	100	0.93875	100	0.90335	100	NA	0	0.070355	100	0.867575	100	0.00646	100	0.107105	100	0.866355	100	0.86746	100	0.047675	100	0.480165	100	0.208762	0.366892	2_179579769	exonic
493	TTN	0.862085	100	0.405845	100	NA	0	0.109485	100	0.26103	100	0.45591	100	0.13248	100	0.073255	100	0.106995	100	0.156495	100	0.02329	100	0.93875	100	0.90335	100	NA	0	0.070355	100	0.867575	100	0.00646	100	0.107105	100	0.866355	100	0.86746	100	0.047675	100	0.480165	100	0.208762	0.366892	2_179584472	exonic
494	TTN	0.862085	100	0.405845	100	NA	0	0.109485	100	0.26103	100	0.45591	100	0.13248	100	0.073255	100	0.106995	100	0.156495	100	0.02329	100	0.93875	100	0.90335	100	NA	0	0.070355	100	0.867575	100	0.00646	100	0.107105	100	0.866355	100	0.86746	100	0.047675	100	0.480165	100	0.208762	0.366892	2_179593822	exonic
495	TTN	0.862085	100	0.405845	100	NA	0	0.109485	100	0.26103	100	0.45591	100	0.13248	100	0.073255	100	0.106995	100	0.156495	100	0.02329	100	0.93875	100	0.90335	100	NA	0	0.070355	100	0.867575	100	0.00646	100	0.107105	100	0.866355	100	0.86746	100	0.047675	100	0.480165	100	0.208762	0.366892	2_179595873	exonic
496	TTN	0.862085	100	0.405845	100	NA	0	0.109485	100	0.26103	100	0.45591	100	0.13248	100	0.073255	100	0.106995	100	0.156495	100	0.02329	100	0.93875	100	0.90335	100	NA	0	0.070355	100	0.867575	100	0.00646	100	0.107105	100	0.866355	100	0.86746	100	0.047675	100	0.480165	100	0.208762	0.366892	2_179596608	exonic
497	TTN	0.862085	100	0.405845	100	NA	0	0.109485	100	0.26103	100	0.45591	100	0.13248	100	0.073255	100	0.106995	100	0.156495	100	0.02329	100	0.93875	100	0.90335	100	NA	0	0.070355	100	0.867575	100	0.00646	100	0.107105	100	0.866355	100	0.86746	100	0.047675	100	0.480165	100	0.208762	0.366892	2_179597812	exonic
498	TTN	0.862085	100	0.405845	100	NA	0	0.109485	100	0.26103	100	0.45591	100	0.13248	100	0.073255	100	0.106995	100	0.156495	100	0.02329	100	0.93875	100	0.90335	100	NA	0	0.070355	100	0.867575	100	0.00646	100	0.107105	100	0.866355	100	0.86746	100	0.047675	100	0.480165	100	0.208762	0.366892	2_179603039	exonic
499	TTN	0.862085	100	0.405845	100	NA	0	0.109485	100	0.26103	100	0.45591	100	0.13248	100	0.073255	100	0.106995	100	0.156495	100	0.02329	100	0.93875	100	0.90335	100	NA	0	0.070355	100	0.867575	100	0.00646	100	0.107105	100	0.866355	100	0.86746	100	0.047675	100	0.480165	100	0.208762	0.366892	2_179610992	exonic
500	TTN	0.862085	100	0.405845	100	NA	0	0.109485	100	0.26103	100	0.45591	100	0.13248	100	0.073255	100	0.106995	100	0.156495	100	0.02329	100	0.93875	100	0.90335	100	NA	0	0.070355	100	0.867575	100	0.00646	100	0.107105	100	0.866355	100	0.86746	100	0.047675	100	0.480165	100	0.208762	0.366892	2_179631324	exonic
501	TTN	0.862085	100	0.405845	100	NA	0	0.109485	100	0.26103	100	0.45591	100	0.13248	100	0.073255	100	0.106995	100	0.156495	100	0.02329	100	0.93875	100	0.90335	100	NA	0	0.070355	100	0.867575	100	0.00646	100	0.107105	100	0.866355	100	0.86746	100	0.047675	100	0.480165	100	0.208762	0.366892	2_179632619	exonic
502	TTN	0.862085	100	0.405845	100	NA	0	0.109485	100	0.26103	100	0.45591	100	0.13248	100	0.073255	100	0.106995	100	0.156495	100	0.02329	100	0.93875	100	0.90335	100	NA	0	0.070355	100	0.867575	100	0.00646	100	0.107105	100	0.866355	100	0.86746	100	0.047675	100	0.480165	100	0.208762	0.366892	2_179641360	exonic
503	METTL21A	0.244795	100	0.21153	100	0.17753	100	0.0788	100	0.78083	100	NA	0	0.17901	100	0.167805	100	0.474295	100	0.47571	100	0.14911	100	0.19754	100	0.209025	100	0.200175	100	0.209075	100	0.299645	100	0.328855	100	0.475875	100	0.30049	100	0.298715	100	0.16526	100	0.108665	100	0.209075	0.252269	2_208477907	exonic
504	METTL21A	0.244795	100	0.21153	100	0.17753	100	0.0788	100	0.78083	100	NA	0	0.17901	100	0.167805	100	0.474295	100	0.47571	100	0.14911	100	0.19754	100	0.209025	100	0.200175	100	0.209075	100	0.299645	100	0.328855	100	0.475875	100	0.30049	100	0.298715	100	0.16526	100	0.108665	100	0.209075	0.252269	2_208486581	exonic
505	GOLGA6L6	0.862355	100	0.96573	100	0.227605	100	0.12679	100	0.861035	100	NA	0	0.13815	100	0.03476	100	0.137275	100	0.190325	100	0.084355	100	0.46066	100	0.359595	100	0.356605	100	0.138215	100	0.35788	100	0.111485	100	0.191855	100	NA	0	0.35835	100	0.03456	100	0.228705	100	0.20973	0.270555	15_20739758	exonic
506	GOLGA6L6	0.862355	100	0.96573	100	0.227605	100	0.12679	100	0.861035	100	NA	0	0.13815	100	0.03476	100	0.137275	100	0.190325	100	0.084355	100	0.46066	100	0.359595	100	0.356605	100	0.138215	100	0.35788	100	0.111485	100	0.191855	100	NA	0	0.35835	100	0.03456	100	0.228705	100	0.20973	0.270555	15_20739874	exonic
507	GOLGA6L6	0.862355	100	0.96573	100	0.227605	100	0.12679	100	0.861035	100	NA	0	0.13815	100	0.03476	100	0.137275	100	0.190325	100	0.084355	100	0.46066	100	0.359595	100	0.356605	100	0.138215	100	0.35788	100	0.111485	100	0.191855	100	NA	0	0.35835	100	0.03456	100	0.228705	100	0.20973	0.270555	15_20739890	exonic
508	GOLGA6L6	0.862355	100	0.96573	100	0.227605	100	0.12679	100	0.861035	100	NA	0	0.13815	100	0.03476	100	0.137275	100	0.190325	100	0.084355	100	0.46066	100	0.359595	100	0.356605	100	0.138215	100	0.35788	100	0.111485	100	0.191855	100	NA	0	0.35835	100	0.03456	100	0.228705	100	0.20973	0.270555	15_20739969	exonic
509	GOLGA6L6	0.862355	100	0.96573	100	0.227605	100	0.12679	100	0.861035	100	NA	0	0.13815	100	0.03476	100	0.137275	100	0.190325	100	0.084355	100	0.46066	100	0.359595	100	0.356605	100	0.138215	100	0.35788	100	0.111485	100	0.191855	100	NA	0	0.35835	100	0.03456	100	0.228705	100	0.20973	0.270555	15_20740191	exonic
510	ACAN	0.208735	100	0.68233	100	0.20682	100	0.21144	100	0.36078	100	NA	0	0.44863	100	0.065035	100	0.36947	100	0.47352	100	0.108945	100	0.32123	100	0.23125	100	0.153205	100	0.226225	100	0.1502	100	0.19688	100	0.368295	100	0.151225	100	0.15091	100	0.130945	100	0.48052	100	0.21144	0.256456	15_89382218	exonic
511	ACAN	0.208735	100	0.68233	100	0.20682	100	0.21144	100	0.36078	100	NA	0	0.44863	100	0.065035	100	0.36947	100	0.47352	100	0.108945	100	0.32123	100	0.23125	100	0.153205	100	0.226225	100	0.1502	100	0.19688	100	0.368295	100	0.151225	100	0.15091	100	0.130945	100	0.48052	100	0.21144	0.256456	15_89385086	exonic
512	ACAN	0.208735	100	0.68233	100	0.20682	100	0.21144	100	0.36078	100	NA	0	0.44863	100	0.065035	100	0.36947	100	0.47352	100	0.108945	100	0.32123	100	0.23125	100	0.153205	100	0.226225	100	0.1502	100	0.19688	100	0.368295	100	0.151225	100	0.15091	100	0.130945	100	0.48052	100	0.21144	0.256456	15_89388867	exonic
513	ACAN	0.208735	100	0.68233	100	0.20682	100	0.21144	100	0.36078	100	NA	0	0.44863	100	0.065035	100	0.36947	100	0.47352	100	0.108945	100	0.32123	100	0.23125	100	0.153205	100	0.226225	100	0.1502	100	0.19688	100	0.368295	100	0.151225	100	0.15091	100	0.130945	100	0.48052	100	0.21144	0.256456	15_89390590	exonic
514	ACAN	0.208735	100	0.68233	100	0.20682	100	0.21144	100	0.36078	100	NA	0	0.44863	100	0.065035	100	0.36947	100	0.47352	100	0.108945	100	0.32123	100	0.23125	100	0.153205	100	0.226225	100	0.1502	100	0.19688	100	0.368295	100	0.151225	100	0.15091	100	0.130945	100	0.48052	100	0.21144	0.256456	15_89398629	exonic
515	ACAN	0.208735	100	0.68233	100	0.20682	100	0.21144	100	0.36078	100	NA	0	0.44863	100	0.065035	100	0.36947	100	0.47352	100	0.108945	100	0.32123	100	0.23125	100	0.153205	100	0.226225	100	0.1502	100	0.19688	100	0.368295	100	0.151225	100	0.15091	100	0.130945	100	0.48052	100	0.21144	0.256456	15_89398763	exonic
516	ACAN	0.208735	100	0.68233	100	0.20682	100	0.21144	100	0.36078	100	NA	0	0.44863	100	0.065035	100	0.36947	100	0.47352	100	0.108945	100	0.32123	100	0.23125	100	0.153205	100	0.226225	100	0.1502	100	0.19688	100	0.368295	100	0.151225	100	0.15091	100	0.130945	100	0.48052	100	0.21144	0.256456	15_89400584	exonic
517	KIAA1244	0.565425	100	0.628025	100	0.286735	100	0.223025	100	0.906875	100	0.20009	100	0.379605	100	0.025745	100	0.06642	100	0.08146	100	0.01486	100	0.302935	100	0.19436	100	0.202635	100	0.05317	100	0.26889	100	0.06288	100	0.06618	100	0.268125	100	0.269315	100	0.024535	100	0.22626	100	0.21283	0.207959	6_138583859	exonic
518	KIAA1244	0.565425	100	0.628025	100	0.286735	100	0.223025	100	0.906875	100	0.20009	100	0.379605	100	0.025745	100	0.06642	100	0.08146	100	0.01486	100	0.302935	100	0.19436	100	0.202635	100	0.05317	100	0.26889	100	0.06288	100	0.06618	100	0.268125	100	0.269315	100	0.024535	100	0.22626	100	0.21283	0.207959	6_138608228	exonic
519	KIAA1244	0.565425	100	0.628025	100	0.286735	100	0.223025	100	0.906875	100	0.20009	100	0.379605	100	0.025745	100	0.06642	100	0.08146	100	0.01486	100	0.302935	100	0.19436	100	0.202635	100	0.05317	100	0.26889	100	0.06288	100	0.06618	100	0.268125	100	0.269315	100	0.024535	100	0.22626	100	0.21283	0.207959	6_138657595	exonic
520	UGT2B15	0.207695	100	0.468275	100	0.196695	100	0.18804	100	0.87852	100	NA	0	0.18049	100	0.15356	100	0.30393	100	0.30501	100	0.352565	100	0.213265	100	0.20548	100	0.205265	100	0.23968	100	0.206485	100	0.21922	100	0.24151	100	0.240705	100	0.20775	100	0.081855	100	0.47973	100	0.213265	0.246004	4_69519944	exonic
521	UGT2B15	0.207695	100	0.468275	100	0.196695	100	0.18804	100	0.87852	100	NA	0	0.18049	100	0.15356	100	0.30393	100	0.30501	100	0.352565	100	0.213265	100	0.20548	100	0.205265	100	0.23968	100	0.206485	100	0.21922	100	0.24151	100	0.240705	100	0.20775	100	0.081855	100	0.47973	100	0.213265	0.246004	4_69519971	exonic
522	UGT2B15	0.207695	100	0.468275	100	0.196695	100	0.18804	100	0.87852	100	NA	0	0.18049	100	0.15356	100	0.30393	100	0.30501	100	0.352565	100	0.213265	100	0.20548	100	0.205265	100	0.23968	100	0.206485	100	0.21922	100	0.24151	100	0.240705	100	0.20775	100	0.081855	100	0.47973	100	0.213265	0.246004	4_69533784	exonic
523	UGT2B15	0.207695	100	0.468275	100	0.196695	100	0.18804	100	0.87852	100	NA	0	0.18049	100	0.15356	100	0.30393	100	0.30501	100	0.352565	100	0.213265	100	0.20548	100	0.205265	100	0.23968	100	0.206485	100	0.21922	100	0.24151	100	0.240705	100	0.20775	100	0.081855	100	0.47973	100	0.213265	0.246004	4_69535817	exonic
524	UGT2B15	0.207695	100	0.468275	100	0.196695	100	0.18804	100	0.87852	100	NA	0	0.18049	100	0.15356	100	0.30393	100	0.30501	100	0.352565	100	0.213265	100	0.20548	100	0.205265	100	0.23968	100	0.206485	100	0.21922	100	0.24151	100	0.240705	100	0.20775	100	0.081855	100	0.47973	100	0.213265	0.246004	4_69536308	exonic
525	DNAH2	0.20831	100	0.54698	100	0.10632	100	0.20509	100	0.119765	100	NA	0	0.156145	100	0.23708	100	0.73334	100	0.73339	100	0.66395	100	0.15038	100	0.71343	100	0.11707	100	0.33152	100	0.120895	100	0.489255	100	0.73225	100	NA	0	0.120865	100	0.284815	100	0	100	0.222695	0.324862	17_7637982	exonic
526	DNAH2	0.20831	100	0.54698	100	0.10632	100	0.20509	100	0.119765	100	NA	0	0.156145	100	0.23708	100	0.73334	100	0.73339	100	0.66395	100	0.15038	100	0.71343	100	0.11707	100	0.33152	100	0.120895	100	0.489255	100	0.73225	100	NA	0	0.120865	100	0.284815	100	0	100	0.222695	0.324862	17_7681731	exonic
527	DNAH2	0.20831	100	0.54698	100	0.10632	100	0.20509	100	0.119765	100	NA	0	0.156145	100	0.23708	100	0.73334	100	0.73339	100	0.66395	100	0.15038	100	0.71343	100	0.11707	100	0.33152	100	0.120895	100	0.489255	100	0.73225	100	NA	0	0.120865	100	0.284815	100	0	100	0.222695	0.324862	17_7684441	exonic
528	DNAH2	0.20831	100	0.54698	100	0.10632	100	0.20509	100	0.119765	100	NA	0	0.156145	100	0.23708	100	0.73334	100	0.73339	100	0.66395	100	0.15038	100	0.71343	100	0.11707	100	0.33152	100	0.120895	100	0.489255	100	0.73225	100	NA	0	0.120865	100	0.284815	100	0	100	0.222695	0.324862	17_7701562	exonic
529	DNAH2	0.20831	100	0.54698	100	0.10632	100	0.20509	100	0.119765	100	NA	0	0.156145	100	0.23708	100	0.73334	100	0.73339	100	0.66395	100	0.15038	100	0.71343	100	0.11707	100	0.33152	100	0.120895	100	0.489255	100	0.73225	100	NA	0	0.120865	100	0.284815	100	0	100	0.222695	0.324862	17_7719991	exonic
530	DNAH2	0.20831	100	0.54698	100	0.10632	100	0.20509	100	0.119765	100	NA	0	0.156145	100	0.23708	100	0.73334	100	0.73339	100	0.66395	100	0.15038	100	0.71343	100	0.11707	100	0.33152	100	0.120895	100	0.489255	100	0.73225	100	NA	0	0.120865	100	0.284815	100	0	100	0.222695	0.324862	17_7721706	exonic
531	DNAH2	0.20831	100	0.54698	100	0.10632	100	0.20509	100	0.119765	100	NA	0	0.156145	100	0.23708	100	0.73334	100	0.73339	100	0.66395	100	0.15038	100	0.71343	100	0.11707	100	0.33152	100	0.120895	100	0.489255	100	0.73225	100	NA	0	0.120865	100	0.284815	100	0	100	0.222695	0.324862	17_7722305	exonic
532	TGM5	0.17332	100	0.36854	100	0.14012	100	0.157485	100	0.30378	100	0.063295	100	0.28772	100	0.31088	100	0.82675	100	0.56564	100	0.7308	100	0.09762	100	0.059225	100	0.14769	100	0.224355	100	0.137295	100	0.474905	100	0.514475	100	NA	0	0.139315	100	0.29112	100	0.083745	100	0.224355	0.259883	15_43528014	exonic
533	TGM5	0.17332	100	0.36854	100	0.14012	100	0.157485	100	0.30378	100	0.063295	100	0.28772	100	0.31088	100	0.82675	100	0.56564	100	0.7308	100	0.09762	100	0.059225	100	0.14769	100	0.224355	100	0.137295	100	0.474905	100	0.514475	100	NA	0	0.139315	100	0.29112	100	0.083745	100	0.224355	0.259883	15_43531393	exonic
534	TGM5	0.17332	100	0.36854	100	0.14012	100	0.157485	100	0.30378	100	0.063295	100	0.28772	100	0.31088	100	0.82675	100	0.56564	100	0.7308	100	0.09762	100	0.059225	100	0.14769	100	0.224355	100	0.137295	100	0.474905	100	0.514475	100	NA	0	0.139315	100	0.29112	100	0.083745	100	0.224355	0.259883	15_43548812	exonic
535	PXDNL	0.22581	100	0.537905	100	0.22742	100	0.04967	100	0.92993	100	NA	0	0.16279	100	0	100	0.049025	100	0.05007	100	0	100	0.42544	100	0.426485	100	0.42605	100	0.069005	100	0.424725	100	0.119	100	0.04897	100	0.42746	100	0.426525	100	0	100	0.22579	100	0.22579	0.222602	8_52233421	exonic
536	PXDNL	0.22581	100	0.537905	100	0.22742	100	0.04967	100	0.92993	100	NA	0	0.16279	100	0	100	0.049025	100	0.05007	100	0	100	0.42544	100	0.426485	100	0.42605	100	0.069005	100	0.424725	100	0.119	100	0.04897	100	0.42746	100	0.426525	100	0	100	0.22579	100	0.22579	0.222602	8_52321722	exonic
537	PXDNL	0.22581	100	0.537905	100	0.22742	100	0.04967	100	0.92993	100	NA	0	0.16279	100	0	100	0.049025	100	0.05007	100	0	100	0.42544	100	0.426485	100	0.42605	100	0.069005	100	0.424725	100	0.119	100	0.04897	100	0.42746	100	0.426525	100	0	100	0.22579	100	0.22579	0.222602	8_52396221	exonic
538	DNAH8	0.45239	100	0.815445	100	0.276375	100	0.039475	100	0.77421	100	NA	0	0.21973	100	0.051475	100	0.112095	100	0.11006	100	0.03476	100	0.560275	100	0.5008	100	0.56714	100	0.07843	100	0.510335	100	0.045275	100	0.110315	100	0.51099	100	0.51128	100	0.03567	100	0.22596	100	0.22596	0.2872	6_38704868	exonic
539	DNAH8	0.45239	100	0.815445	100	0.276375	100	0.039475	100	0.77421	100	NA	0	0.21973	100	0.051475	100	0.112095	100	0.11006	100	0.03476	100	0.560275	100	0.5008	100	0.56714	100	0.07843	100	0.510335	100	0.045275	100	0.110315	100	0.51099	100	0.51128	100	0.03567	100	0.22596	100	0.22596	0.2872	6_38794088	exonic
540	DNAH8	0.45239	100	0.815445	100	0.276375	100	0.039475	100	0.77421	100	NA	0	0.21973	100	0.051475	100	0.112095	100	0.11006	100	0.03476	100	0.560275	100	0.5008	100	0.56714	100	0.07843	100	0.510335	100	0.045275	100	0.110315	100	0.51099	100	0.51128	100	0.03567	100	0.22596	100	0.22596	0.2872	6_38830175	exonic
541	DNAH8	0.45239	100	0.815445	100	0.276375	100	0.039475	100	0.77421	100	NA	0	0.21973	100	0.051475	100	0.112095	100	0.11006	100	0.03476	100	0.560275	100	0.5008	100	0.56714	100	0.07843	100	0.510335	100	0.045275	100	0.110315	100	0.51099	100	0.51128	100	0.03567	100	0.22596	100	0.22596	0.2872	6_38877316	exonic
542	DNAH8	0.45239	100	0.815445	100	0.276375	100	0.039475	100	0.77421	100	NA	0	0.21973	100	0.051475	100	0.112095	100	0.11006	100	0.03476	100	0.560275	100	0.5008	100	0.56714	100	0.07843	100	0.510335	100	0.045275	100	0.110315	100	0.51099	100	0.51128	100	0.03567	100	0.22596	100	0.22596	0.2872	6_38980087	exonic
543	DNAH8	0.45239	100	0.815445	100	0.276375	100	0.039475	100	0.77421	100	NA	0	0.21973	100	0.051475	100	0.112095	100	0.11006	100	0.03476	100	0.560275	100	0.5008	100	0.56714	100	0.07843	100	0.510335	100	0.045275	100	0.110315	100	0.51099	100	0.51128	100	0.03567	100	0.22596	100	0.22596	0.2872	6_38980309	exonic
544	DNAH8	0.45239	100	0.815445	100	0.276375	100	0.039475	100	0.77421	100	NA	0	0.21973	100	0.051475	100	0.112095	100	0.11006	100	0.03476	100	0.560275	100	0.5008	100	0.56714	100	0.07843	100	0.510335	100	0.045275	100	0.110315	100	0.51099	100	0.51128	100	0.03567	100	0.22596	100	0.22596	0.2872	6_38994355	exonic
545	DNAH8	0.45239	100	0.815445	100	0.276375	100	0.039475	100	0.77421	100	NA	0	0.21973	100	0.051475	100	0.112095	100	0.11006	100	0.03476	100	0.560275	100	0.5008	100	0.56714	100	0.07843	100	0.510335	100	0.045275	100	0.110315	100	0.51099	100	0.51128	100	0.03567	100	0.22596	100	0.22596	0.2872	6_38998119	exonic
546	CDH11	0.228285	100	0.357365	100	0.22633	100	0.105475	100	0.862505	100	NA	0	0.106135	100	0	100	0.106895	100	0.107365	100	0	100	0.3621	100	0.35988	100	0.3591	100	0.137265	100	0.359195	100	0.24271	100	0.10764	100	0.35895	100	0.357655	100	0	100	0.225325	100	0.22633	0.220328	16_64984886	exonic
547	CDH11	0.228285	100	0.357365	100	0.22633	100	0.105475	100	0.862505	100	NA	0	0.106135	100	0	100	0.106895	100	0.107365	100	0	100	0.3621	100	0.35988	100	0.3591	100	0.137265	100	0.359195	100	0.24271	100	0.10764	100	0.35895	100	0.357655	100	0	100	0.225325	100	0.22633	0.220328	16_65022127	exonic
548	TEKT4	0.227315	100	0.35887	100	0.226115	100	0.10663	100	0.8622	100	NA	0	0.106185	100	0	100	0.106945	100	0.10802	100	0	100	0.358445	100	0.358875	100	0.359805	100	0.136195	100	0.357805	100	0.243865	100	0.10687	100	0.359955	100	0.357765	100	0	100	0.226395	100	0.226395	0.220359	2_95540642	exonic
549	TEKT4	0.227315	100	0.35887	100	0.226115	100	0.10663	100	0.8622	100	NA	0	0.106185	100	0	100	0.106945	100	0.10802	100	0	100	0.358445	100	0.358875	100	0.359805	100	0.136195	100	0.357805	100	0.243865	100	0.10687	100	0.359955	100	0.357765	100	0	100	0.226395	100	0.226395	0.220359	2_95542471	exonic
550	SEC16A	0.194505	100	0.27928	100	0	100	0.16141	100	0.264165	100	NA	0	0.432375	100	0.269785	100	0.670485	100	0.66914	100	0.103705	100	0.32368	100	0.226515	100	0.225765	100	0.33984	100	0.19462	100	0.42759	100	0.669945	100	0.19362	100	0.19429	100	0.20761	100	0	100	0.226515	0.276935	9_139350071	exonic
551	SEC16A	0.194505	100	0.27928	100	0	100	0.16141	100	0.264165	100	NA	0	0.432375	100	0.269785	100	0.670485	100	0.66914	100	0.103705	100	0.32368	100	0.226515	100	0.225765	100	0.33984	100	0.19462	100	0.42759	100	0.669945	100	0.19362	100	0.19429	100	0.20761	100	0	100	0.226515	0.276935	9_139350097	exonic
552	SEC16A	0.194505	100	0.27928	100	0	100	0.16141	100	0.264165	100	NA	0	0.432375	100	0.269785	100	0.670485	100	0.66914	100	0.103705	100	0.32368	100	0.226515	100	0.225765	100	0.33984	100	0.19462	100	0.42759	100	0.669945	100	0.19362	100	0.19429	100	0.20761	100	0	100	0.226515	0.276935	9_139355687	exonic
553	SEC16A	0.194505	100	0.27928	100	0	100	0.16141	100	0.264165	100	NA	0	0.432375	100	0.269785	100	0.670485	100	0.66914	100	0.103705	100	0.32368	100	0.226515	100	0.225765	100	0.33984	100	0.19462	100	0.42759	100	0.669945	100	0.19362	100	0.19429	100	0.20761	100	0	100	0.226515	0.276935	9_139362890	exonic
554	TTC28	0.226705	100	0.541335	100	0.35774	100	0.05036	100	0.93213	100	NA	0	0.1631	100	0	100	0.049775	100	0.04917	100	0	100	0.425685	100	0.231575	100	0.428615	100	0.06916	100	0.429155	100	0.11841	100	0.04864	100	0.426855	100	0.42597	100	0	100	0.47952	100	0.226705	0.234143	22_28381279	exonic
555	TTC28	0.226705	100	0.541335	100	0.35774	100	0.05036	100	0.93213	100	NA	0	0.1631	100	0	100	0.049775	100	0.04917	100	0	100	0.425685	100	0.231575	100	0.428615	100	0.06916	100	0.429155	100	0.11841	100	0.04864	100	0.426855	100	0.42597	100	0	100	0.47952	100	0.226705	0.234143	22_28495028	exonic
556	TTC28	0.226705	100	0.541335	100	0.35774	100	0.05036	100	0.93213	100	NA	0	0.1631	100	0	100	0.049775	100	0.04917	100	0	100	0.425685	100	0.231575	100	0.428615	100	0.06916	100	0.429155	100	0.11841	100	0.04864	100	0.426855	100	0.42597	100	0	100	0.47952	100	0.226705	0.234143	22_28503200	exonic
557	SELENBP1	0.420815	100	0.159685	100	0.30926	100	0.098835	100	0.597895	100	NA	0	0.3117	100	0.04296	100	0.147225	100	0.148165	100	0.025845	100	0.54748	100	0.63582	100	0.548115	100	0.09653	100	0.63428	100	0.135045	100	0.14825	100	0.636145	100	0.635425	100	0.05197	100	0.22675	100	0.22675	0.306907	1_151339287	exonic
558	SELENBP1	0.420815	100	0.159685	100	0.30926	100	0.098835	100	0.597895	100	NA	0	0.3117	100	0.04296	100	0.147225	100	0.148165	100	0.025845	100	0.54748	100	0.63582	100	0.548115	100	0.09653	100	0.63428	100	0.135045	100	0.14825	100	0.636145	100	0.635425	100	0.05197	100	0.22675	100	0.22675	0.306907	1_151340744	exonic
559	SELENBP1	0.420815	100	0.159685	100	0.30926	100	0.098835	100	0.597895	100	NA	0	0.3117	100	0.04296	100	0.147225	100	0.148165	100	0.025845	100	0.54748	100	0.63582	100	0.548115	100	0.09653	100	0.63428	100	0.135045	100	0.14825	100	0.636145	100	0.635425	100	0.05197	100	0.22675	100	0.22675	0.306907	1_151340745	exonic
560	TTYH2	0.22721	100	0.35806	100	0.226485	100	0.10576	100	0.86277	100	NA	0	0.10756	100	0	100	0.10593	100	0.107845	100	0	100	0.358555	100	0.35633	100	0.357015	100	0.137695	100	0.358775	100	0.242695	100	0.107335	100	0.357215	100	0.359855	100	0	100	0.226755	100	0.226755	0.220072	17_72249389	exonic
561	TTYH2	0.22721	100	0.35806	100	0.226485	100	0.10576	100	0.86277	100	NA	0	0.10756	100	0	100	0.10593	100	0.107845	100	0	100	0.358555	100	0.35633	100	0.357015	100	0.137695	100	0.358775	100	0.242695	100	0.107335	100	0.357215	100	0.359855	100	0	100	0.226755	100	0.226755	0.220072	17_72249949	exonic
562	IFT81	0.226755	100	0.612775	100	0.22528	100	0.105665	100	0.862835	100	NA	0	0.10668	100	0	100	0.10689	100	0.10626	100	0	100	0.35903	100	0.36011	100	0.359135	100	0.137015	100	0.358125	100	0.244005	100	0.10771	100	0.360075	100	0.35911	100	0	100	0.228685	100	0.226755	0.220619	12_110574598	exonic
563	IFT81	0.226755	100	0.612775	100	0.22528	100	0.105665	100	0.862835	100	NA	0	0.10668	100	0	100	0.10689	100	0.10626	100	0	100	0.35903	100	0.36011	100	0.359135	100	0.137015	100	0.358125	100	0.244005	100	0.10771	100	0.360075	100	0.35911	100	0	100	0.228685	100	0.226755	0.220619	12_110641738	exonic
564	RBM28	0.227595	100	0.441755	100	0.22797	100	0.0233	100	0.96509	100	NA	0	0.193895	100	0	100	0.022675	100	0.022225	100	0	100	0.460905	100	0.356225	100	0.46118	100	0.034685	100	0.460105	100	0.05761	100	0.02235	100	0.459805	100	0.460035	100	0	100	0.226765	100	0.226765	0.217524	7_127950945	exonic
565	RBM28	0.227595	100	0.441755	100	0.22797	100	0.0233	100	0.96509	100	NA	0	0.193895	100	0	100	0.022675	100	0.022225	100	0	100	0.460905	100	0.356225	100	0.46118	100	0.034685	100	0.460105	100	0.05761	100	0.02235	100	0.459805	100	0.460035	100	0	100	0.226765	100	0.226765	0.217524	7_127957772	exonic
566	RBM28	0.227595	100	0.441755	100	0.22797	100	0.0233	100	0.96509	100	NA	0	0.193895	100	0	100	0.022675	100	0.022225	100	0	100	0.460905	100	0.356225	100	0.46118	100	0.034685	100	0.460105	100	0.05761	100	0.02235	100	0.459805	100	0.460035	100	0	100	0.226765	100	0.226765	0.217524	7_127958108	exonic
567	RBM28	0.227595	100	0.441755	100	0.22797	100	0.0233	100	0.96509	100	NA	0	0.193895	100	0	100	0.022675	100	0.022225	100	0	100	0.460905	100	0.356225	100	0.46118	100	0.034685	100	0.460105	100	0.05761	100	0.02235	100	0.459805	100	0.460035	100	0	100	0.226765	100	0.226765	0.217524	7_127979297	exonic
568	KRT35	0.26205	100	0.410455	100	0.22705	100	0.05794	100	0.86212	100	NA	0	0.195185	100	0.03363	100	0.191085	100	0.190595	100	0.13729	100	0.35908	100	0.391465	100	0.358535	100	0.139285	100	0.356505	100	0.117685	100	0.191415	100	0.356485	100	0.35804	100	0.03502	100	0.22698	100	0.22698	0.242157	17_39633866	exonic
569	KRT35	0.26205	100	0.410455	100	0.22705	100	0.05794	100	0.86212	100	NA	0	0.195185	100	0.03363	100	0.191085	100	0.190595	100	0.13729	100	0.35908	100	0.391465	100	0.358535	100	0.139285	100	0.356505	100	0.117685	100	0.191415	100	0.356485	100	0.35804	100	0.03502	100	0.22698	100	0.22698	0.242157	17_39636926	exonic
570	KRT35	0.26205	100	0.410455	100	0.22705	100	0.05794	100	0.86212	100	NA	0	0.195185	100	0.03363	100	0.191085	100	0.190595	100	0.13729	100	0.35908	100	0.391465	100	0.358535	100	0.139285	100	0.356505	100	0.117685	100	0.191415	100	0.356485	100	0.35804	100	0.03502	100	0.22698	100	0.22698	0.242157	17_39636961	exonic
571	KRT35	0.26205	100	0.410455	100	0.22705	100	0.05794	100	0.86212	100	NA	0	0.195185	100	0.03363	100	0.191085	100	0.190595	100	0.13729	100	0.35908	100	0.391465	100	0.358535	100	0.139285	100	0.356505	100	0.117685	100	0.191415	100	0.356485	100	0.35804	100	0.03502	100	0.22698	100	0.22698	0.242157	17_39636995	exonic
572	PPP1R14C	0.22714	100	0.360325	100	0.227	100	0.106885	100	0.862325	100	NA	0	0.10731	100	0	100	0.10513	100	0.105915	100	0	100	0.358995	100	0.360825	100	0.358105	100	0.137635	100	0.359235	100	0.244575	100	0.107145	100	0.357285	100	0.3586	100	0	100	0.227825	100	0.22714	0.220536	6_150537987	exonic
573	PPP1R14C	0.22714	100	0.360325	100	0.227	100	0.106885	100	0.862325	100	NA	0	0.10731	100	0	100	0.10513	100	0.105915	100	0	100	0.358995	100	0.360825	100	0.358105	100	0.137635	100	0.359235	100	0.244575	100	0.107145	100	0.357285	100	0.3586	100	0	100	0.227825	100	0.22714	0.220536	6_150569920	exonic
574	ELF1	0.732045	100	0.73269	100	0.22636	100	0.227555	100	0.731675	100	NA	0	0.22469	100	0	100	0.22671	100	0.22744	100	0	100	0.732325	100	0.225265	100	0.228635	100	0.5192	100	0.226695	100	0.497255	100	0.48093	100	NA	0	0.22687	100	0	100	0.226255	100	0.227155	0.326724	13_41508016	exonic
575	ELF1	0.732045	100	0.73269	100	0.22636	100	0.227555	100	0.731675	100	NA	0	0.22469	100	0	100	0.22671	100	0.22744	100	0	100	0.732325	100	0.225265	100	0.228635	100	0.5192	100	0.226695	100	0.497255	100	0.48093	100	NA	0	0.22687	100	0	100	0.226255	100	0.227155	0.326724	13_41508018	exonic
576	PI15	0.22879	100	0	100	0.50359	100	0.732555	100	0.732965	100	NA	0	0.22726	100	0	100	0.22695	100	0.229445	100	0	100	0.22706	100	0.2273	100	0.228695	100	0.269635	100	0.22694	100	0.497555	100	0.226115	100	0.226975	100	0.22801	100	0	100	0.22733	100	0.2273	0.235391	8_75756253	exonic
577	PI15	0.22879	100	0	100	0.50359	100	0.732555	100	0.732965	100	NA	0	0.22726	100	0	100	0.22695	100	0.229445	100	0	100	0.22706	100	0.2273	100	0.228695	100	0.269635	100	0.22694	100	0.497555	100	0.226115	100	0.226975	100	0.22801	100	0	100	0.22733	100	0.2273	0.235391	8_75756256	exonic
578	COL24A1	0.16289	100	0.553545	100	0.049075	100	0.185165	100	0.241115	100	NA	0	0.243325	100	0.06852	100	0.741915	100	0.61776	100	0.271815	100	0.226245	100	0.111945	100	0.113165	100	0.404505	100	0.111965	100	0.62134	100	0.739955	100	0.1125	100	0.113255	100	0.27434	100	0.22734	100	0.22734	0.27013	1_86453324	exonic
579	COL24A1	0.16289	100	0.553545	100	0.049075	100	0.185165	100	0.241115	100	NA	0	0.243325	100	0.06852	100	0.741915	100	0.61776	100	0.271815	100	0.226245	100	0.111945	100	0.113165	100	0.404505	100	0.111965	100	0.62134	100	0.739955	100	0.1125	100	0.113255	100	0.27434	100	0.22734	100	0.22734	0.27013	1_86512531	exonic
580	COL24A1	0.16289	100	0.553545	100	0.049075	100	0.185165	100	0.241115	100	NA	0	0.243325	100	0.06852	100	0.741915	100	0.61776	100	0.271815	100	0.226245	100	0.111945	100	0.113165	100	0.404505	100	0.111965	100	0.62134	100	0.739955	100	0.1125	100	0.113255	100	0.27434	100	0.22734	100	0.22734	0.27013	1_86581010	exonic
581	ELAC2	0.2284	100	0.358095	100	0.226675	100	0.10624	100	0.86391	100	NA	0	0.107375	100	0	100	0.10683	100	0.10665	100	0	100	0.36018	100	0.360925	100	0.36005	100	0.1358	100	0.359345	100	0.245355	100	0.107245	100	0.35852	100	0.35715	100	0	100	0.227355	100	0.227355	0.220663	17_12903506	exonic
582	ELAC2	0.2284	100	0.358095	100	0.226675	100	0.10624	100	0.86391	100	NA	0	0.107375	100	0	100	0.10683	100	0.10665	100	0	100	0.36018	100	0.360925	100	0.36005	100	0.1358	100	0.359345	100	0.245355	100	0.107245	100	0.35852	100	0.35715	100	0	100	0.227355	100	0.227355	0.220663	17_12916533	exonic
583	FAM50A	0.22728	100	0.5055	100	0.50425	100	0.73154	100	0.73251	100	NA	0	0.22705	100	0	100	0.227315	100	0.22736	100	0	100	0.22744	100	0.22791	100	0.227755	100	0.26834	100	0.22728	100	0.493515	100	0.22769	100	0.22754	100	0.22571	100	0	100	0.22681	100	0.22744	0.264632	X_153677075	exonic
584	FAM50A	0.22728	100	0.5055	100	0.50425	100	0.73154	100	0.73251	100	NA	0	0.22705	100	0	100	0.227315	100	0.22736	100	0	100	0.22744	100	0.22791	100	0.227755	100	0.26834	100	0.22728	100	0.493515	100	0.22769	100	0.22754	100	0.22571	100	0	100	0.22681	100	0.22744	0.264632	X_153677077	exonic
585	RAPGEF5	0.73342	100	0.730695	100	0.228625	100	0.22733	100	0.73293	100	NA	0	0.230065	100	0	100	0.227245	100	0.22714	100	0	100	0.73138	100	0.226605	100	0.227475	100	0.26661	100	0.22762	100	0.49526	100	0.22764	100	0.228655	100	0.227515	100	0	100	0.22775	100	0.22764	0.291624	7_22190062	exonic
586	RAPGEF5	0.73342	100	0.730695	100	0.228625	100	0.22733	100	0.73293	100	NA	0	0.230065	100	0	100	0.227245	100	0.22714	100	0	100	0.73138	100	0.226605	100	0.227475	100	0.26661	100	0.22762	100	0.49526	100	0.22764	100	0.228655	100	0.227515	100	0	100	0.22775	100	0.22764	0.291624	7_22259604	exonic
587	ITGB4	0.22766	100	0.357535	100	0.227845	100	0.106915	100	0.862805	100	NA	0	0.106705	100	0	100	0.10672	100	0.10678	100	0	100	0.35757	100	0.357875	100	0.35727	100	0.13595	100	0.357665	100	0.242155	100	0.107565	100	0.35863	100	0.35886	100	0	100	0.227605	100	0.22766	0.220144	17_73733712	exonic
588	ITGB4	0.22766	100	0.357535	100	0.227845	100	0.106915	100	0.862805	100	NA	0	0.106705	100	0	100	0.10672	100	0.10678	100	0	100	0.35757	100	0.357875	100	0.35727	100	0.13595	100	0.357665	100	0.242155	100	0.107565	100	0.35863	100	0.35886	100	0	100	0.227605	100	0.22766	0.220144	17_73736495	exonic
589	SMTNL2	0.227665	100	0.359845	100	0.227385	100	0.106355	100	0.86302	100	NA	0	0.106255	100	0	100	0.106295	100	0.106585	100	0	100	0.35984	100	0.360125	100	0.360055	100	0.13622	100	0.35886	100	0.24425	100	0.107275	100	0.360725	100	0.360375	100	0	100	0.22766	100	0.22766	0.220885	17_4496337	exonic
590	SMTNL2	0.227665	100	0.359845	100	0.227385	100	0.106355	100	0.86302	100	NA	0	0.106255	100	0	100	0.106295	100	0.106585	100	0	100	0.35984	100	0.360125	100	0.360055	100	0.13622	100	0.35886	100	0.24425	100	0.107275	100	0.360725	100	0.360375	100	0	100	0.22766	100	0.22766	0.220885	17_4500552	exonic
591	CASZ1	0.226905	100	0.358235	100	0.227745	100	0.10631	100	0.862625	100	NA	0	0.106865	100	0	100	0.10655	100	0.1063	100	0	100	0.358615	100	0.35841	100	0.357065	100	0.13729	100	0.359175	100	0.24292	100	0.105415	100	0.356675	100	0.358655	100	0	100	0.228415	100	0.227745	0.220139	1_10718612	exonic
592	CASZ1	0.226905	100	0.358235	100	0.227745	100	0.10631	100	0.862625	100	NA	0	0.106865	100	0	100	0.10655	100	0.1063	100	0	100	0.358615	100	0.35841	100	0.357065	100	0.13729	100	0.359175	100	0.24292	100	0.105415	100	0.356675	100	0.358655	100	0	100	0.228415	100	0.227745	0.220139	1_10720369	exonic
593	FNBP1	0.396815	100	0.65475	100	0.22782	100	0.157415	100	0.906795	100	0.39564	100	0.186445	100	0.050315	100	0.14913	100	0.188655	100	0.04987	100	0.39625	100	0.22746	100	0.229065	100	0.15424	100	0.228095	100	0.236495	100	0.15024	100	0.228015	100	0.22775	100	0.050165	100	0.47593	100	0.227785	0.23921	9_132662346	exonic
594	FNBP1	0.396815	100	0.65475	100	0.22782	100	0.157415	100	0.906795	100	0.39564	100	0.186445	100	0.050315	100	0.14913	100	0.188655	100	0.04987	100	0.39625	100	0.22746	100	0.229065	100	0.15424	100	0.228095	100	0.236495	100	0.15024	100	0.228015	100	0.22775	100	0.050165	100	0.47593	100	0.227785	0.23921	9_132689541	exonic
595	SLC13A1	0.22779	100	0.540815	100	0.357555	100	0.049445	100	0.930275	100	NA	0	0.16466	100	0	100	0.049765	100	0.04929	100	0	100	0.426255	100	0.233175	100	0.426285	100	0.06915	100	0.42536	100	0.11629	100	0.049285	100	0.42531	100	0.42799	100	0	100	0.479055	100	0.22779	0.233921	7_122757574	exonic
596	SLC13A1	0.22779	100	0.540815	100	0.357555	100	0.049445	100	0.930275	100	NA	0	0.16466	100	0	100	0.049765	100	0.04929	100	0	100	0.426255	100	0.233175	100	0.426285	100	0.06915	100	0.42536	100	0.11629	100	0.049285	100	0.42531	100	0.42799	100	0	100	0.479055	100	0.22779	0.233921	7_122769473	exonic
597	SLC13A1	0.22779	100	0.540815	100	0.357555	100	0.049445	100	0.930275	100	NA	0	0.16466	100	0	100	0.049765	100	0.04929	100	0	100	0.426255	100	0.233175	100	0.426285	100	0.06915	100	0.42536	100	0.11629	100	0.049285	100	0.42531	100	0.42799	100	0	100	0.479055	100	0.22779	0.233921	7_122774582	exonic
598	FBXL13	0.730345	100	0.73353	100	0.22754	100	0.227685	100	0.73089	100	NA	0	0.22717	100	0	100	0.2278	100	0.22747	100	0	100	0.730645	100	0.226585	100	0.22836	100	0.26893	100	0.228965	100	0.495295	100	0.225295	100	0.228125	100	0.227855	100	0	100	0.2272	100	0.2278	0.291486	7_102462538	exonic
599	FBXL13	0.730345	100	0.73353	100	0.22754	100	0.227685	100	0.73089	100	NA	0	0.22717	100	0	100	0.2278	100	0.22747	100	0	100	0.730645	100	0.226585	100	0.22836	100	0.26893	100	0.228965	100	0.495295	100	0.225295	100	0.228125	100	0.227855	100	0	100	0.2272	100	0.2278	0.291486	7_102523851	exonic
600	WDR34	0.263455	100	0.410385	100	0.228045	100	0.057165	100	0.86199	100	NA	0	0.19506	100	0.03517	100	0.19098	100	0.19188	100	0.137785	100	0.35713	100	0.392795	100	0.357095	100	0.137895	100	0.358335	100	0.11829	100	0.192425	100	0.357065	100	0.355825	100	0.034045	100	0.22783	100	0.22783	0.242297	9_131396567	exonic
601	WDR34	0.263455	100	0.410385	100	0.228045	100	0.057165	100	0.86199	100	NA	0	0.19506	100	0.03517	100	0.19098	100	0.19188	100	0.137785	100	0.35713	100	0.392795	100	0.357095	100	0.137895	100	0.358335	100	0.11829	100	0.192425	100	0.357065	100	0.355825	100	0.034045	100	0.22783	100	0.22783	0.242297	9_131398658	exonic
602	WDR34	0.263455	100	0.410385	100	0.228045	100	0.057165	100	0.86199	100	NA	0	0.19506	100	0.03517	100	0.19098	100	0.19188	100	0.137785	100	0.35713	100	0.392795	100	0.357095	100	0.137895	100	0.358335	100	0.11829	100	0.192425	100	0.357065	100	0.355825	100	0.034045	100	0.22783	100	0.22783	0.242297	9_131398709	exonic
603	WDR34	0.263455	100	0.410385	100	0.228045	100	0.057165	100	0.86199	100	NA	0	0.19506	100	0.03517	100	0.19098	100	0.19188	100	0.137785	100	0.35713	100	0.392795	100	0.357095	100	0.137895	100	0.358335	100	0.11829	100	0.192425	100	0.357065	100	0.355825	100	0.034045	100	0.22783	100	0.22783	0.242297	9_131403061	exonic
604	KCNC4	0.227835	100	0.540895	100	0.360225	100	0.04892	100	0.93035	100	NA	0	0.16235	100	0	100	0.04959	100	0.04962	100	0	100	0.42588	100	0.23128	100	0.42657	100	0.069715	100	0.426535	100	0.118375	100	0.049515	100	0.427985	100	0.42861	100	0	100	0.4796	100	0.227835	0.234271	1_110754272	exonic
605	KCNC4	0.227835	100	0.540895	100	0.360225	100	0.04892	100	0.93035	100	NA	0	0.16235	100	0	100	0.04959	100	0.04962	100	0	100	0.42588	100	0.23128	100	0.42657	100	0.069715	100	0.426535	100	0.118375	100	0.049515	100	0.427985	100	0.42861	100	0	100	0.4796	100	0.227835	0.234271	1_110754350	exonic
606	KCNC4	0.227835	100	0.540895	100	0.360225	100	0.04892	100	0.93035	100	NA	0	0.16235	100	0	100	0.04959	100	0.04962	100	0	100	0.42588	100	0.23128	100	0.42657	100	0.069715	100	0.426535	100	0.118375	100	0.049515	100	0.427985	100	0.42861	100	0	100	0.4796	100	0.227835	0.234271	1_110775551	exonic
607	ANKDD1A	0.22741	100	0.35995	100	0.22786	100	0.107065	100	0.861835	100	NA	0	0.10592	100	0	100	0.106505	100	0.105925	100	0	100	0.36053	100	0.35871	100	0.35754	100	0.1371	100	0.357715	100	0.245365	100	0.10592	100	0.35723	100	0.35908	100	0	100	0.22877	100	0.22786	0.220474	15_65223029	exonic
608	ANKDD1A	0.22741	100	0.35995	100	0.22786	100	0.107065	100	0.861835	100	NA	0	0.10592	100	0	100	0.106505	100	0.105925	100	0	100	0.36053	100	0.35871	100	0.35754	100	0.1371	100	0.357715	100	0.245365	100	0.10592	100	0.35723	100	0.35908	100	0	100	0.22877	100	0.22786	0.220474	15_65235698	exonic
609	ATP6V1G3	0.731445	100	0.73175	100	0.22785	100	0.227195	100	0.73138	100	NA	0	0.227105	100	0	100	0.22677	100	0.22793	100	0	100	0.731475	100	0.227765	100	0.22817	100	0.519415	100	0.22885	100	0.24414	100	0.480015	100	NA	0	0.22632	100	0	100	0.227235	100	0.22789	0.311349	1_198509778	exonic
610	ATP6V1G3	0.731445	100	0.73175	100	0.22785	100	0.227195	100	0.73138	100	NA	0	0.227105	100	0	100	0.22677	100	0.22793	100	0	100	0.731475	100	0.227765	100	0.22817	100	0.519415	100	0.22885	100	0.24414	100	0.480015	100	NA	0	0.22632	100	0	100	0.227235	100	0.22789	0.311349	1_198509779	exonic
611	ATP2B2	0.2269	100	0.3584	100	0.227915	100	0.10539	100	0.864785	100	NA	0	0.10624	100	0	100	0.10667	100	0.105695	100	0	100	0.359985	100	0.35977	100	0.358145	100	0.136865	100	0.360225	100	0.24435	100	0.10803	100	0.359195	100	0.35991	100	0	100	0.22891	100	0.227915	0.220728	3_10392182	exonic
612	ATP2B2	0.2269	100	0.3584	100	0.227915	100	0.10539	100	0.864785	100	NA	0	0.10624	100	0	100	0.10667	100	0.105695	100	0	100	0.359985	100	0.35977	100	0.358145	100	0.136865	100	0.360225	100	0.24435	100	0.10803	100	0.359195	100	0.35991	100	0	100	0.22891	100	0.227915	0.220728	3_10452440	exonic
613	RRH	0.227375	100	0	100	0.503425	100	0.73193	100	0.732885	100	NA	0	0.22914	100	0	100	0.228265	100	0.228835	100	0	100	0.228135	100	0.22792	100	0.22619	100	0.26903	100	0.226415	100	0.49563	100	0.22478	100	0.228535	100	0.22684	100	0	100	0.226425	100	0.22792	0.235114	4_110757197	exonic
614	RRH	0.227375	100	0	100	0.503425	100	0.73193	100	0.732885	100	NA	0	0.22914	100	0	100	0.228265	100	0.228835	100	0	100	0.228135	100	0.22792	100	0.22619	100	0.26903	100	0.226415	100	0.49563	100	0.22478	100	0.228535	100	0.22684	100	0	100	0.226425	100	0.22792	0.235114	4_110757198	exonic
615	FLRT1	0.229085	100	0.35837	100	0.227355	100	0.105675	100	0.864265	100	NA	0	0.10683	100	0	100	0.10708	100	0.106715	100	0	100	0.358475	100	0.36044	100	0.359265	100	0.136945	100	0.35811	100	0.24487	100	0.106795	100	0.3588	100	0.357855	100	0	100	0.22802	100	0.22802	0.220603	11_63884158	exonic
616	FLRT1	0.229085	100	0.35837	100	0.227355	100	0.105675	100	0.864265	100	NA	0	0.10683	100	0	100	0.10708	100	0.106715	100	0	100	0.358475	100	0.36044	100	0.359265	100	0.136945	100	0.35811	100	0.24487	100	0.106795	100	0.3588	100	0.357855	100	0	100	0.22802	100	0.22802	0.220603	11_63885411	exonic
617	FANCA	0.3634	100	0.22797	100	0.22647	100	0.2423	100	0.730575	100	NA	0	0.36492	100	0.13694	100	0.60624	100	0.60533	100	0.51941	100	0.227595	100	0.22645	100	0.2267	100	0.270575	100	0.22794	100	0.49707	100	0.60573	100	0.226455	100	0.228045	100	0.13732	100	0.226625	100	0.228045	0.324293	16_89805325	exonic
618	FANCA	0.3634	100	0.22797	100	0.22647	100	0.2423	100	0.730575	100	NA	0	0.36492	100	0.13694	100	0.60624	100	0.60533	100	0.51941	100	0.227595	100	0.22645	100	0.2267	100	0.270575	100	0.22794	100	0.49707	100	0.60573	100	0.226455	100	0.228045	100	0.13732	100	0.226625	100	0.228045	0.324293	16_89816309	exonic
619	EI24	0.362785	100	0.226585	100	0.227345	100	0.244305	100	0.73165	100	NA	0	0.36498	100	0.136685	100	0.60589	100	0.60547	100	0.518605	100	0.22699	100	0.228095	100	0.227855	100	0.267485	100	0.225775	100	0.497055	100	0.60714	100	0.228015	100	0.228025	100	0.13771	100	0	100	0.228095	0.318998	11_125447465	exonic
620	EI24	0.362785	100	0.226585	100	0.227345	100	0.244305	100	0.73165	100	NA	0	0.36498	100	0.136685	100	0.60589	100	0.60547	100	0.518605	100	0.22699	100	0.228095	100	0.227855	100	0.267485	100	0.225775	100	0.497055	100	0.60714	100	0.228015	100	0.228025	100	0.13771	100	0	100	0.228095	0.318998	11_125450024	exonic
621	VPS41	0.22762	100	0.35914	100	0.2281	100	0.105505	100	0.863885	100	NA	0	0.107355	100	0	100	0.106155	100	0.105865	100	0	100	0.359755	100	0.359125	100	0.35968	100	0.137895	100	0.3582	100	0.2454	100	0.107145	100	0.35872	100	0.35881	100	0	100	0.229185	100	0.2281	0.220818	7_38781702	exonic
622	VPS41	0.22762	100	0.35914	100	0.2281	100	0.105505	100	0.863885	100	NA	0	0.107355	100	0	100	0.106155	100	0.105865	100	0	100	0.359755	100	0.359125	100	0.35968	100	0.137895	100	0.3582	100	0.2454	100	0.107145	100	0.35872	100	0.35881	100	0	100	0.229185	100	0.2281	0.220818	7_38791813	exonic
623	LMAN1	0.36577	100	0.227705	100	0.227185	100	0.244175	100	0.732115	100	NA	0	0.3645	100	0.136675	100	0.60568	100	0.60764	100	0.52298	100	0.227525	100	0.228075	100	0.227975	100	0.268415	100	0.2281	100	0.495395	100	0.60617	100	0.228035	100	0.228045	100	0.13698	100	0.22805	100	0.2281	0.324928	18_57013261	exonic
624	LMAN1	0.36577	100	0.227705	100	0.227185	100	0.244175	100	0.732115	100	NA	0	0.3645	100	0.136675	100	0.60568	100	0.60764	100	0.52298	100	0.227525	100	0.228075	100	0.227975	100	0.268415	100	0.2281	100	0.495395	100	0.60617	100	0.228035	100	0.228045	100	0.13698	100	0.22805	100	0.2281	0.324928	18_57020529	exonic
625	DDRGK1	0.36502	100	0.228175	100	0.22703	100	0.243065	100	0.732305	100	NA	0	0.3636	100	0.136425	100	0.607325	100	0.605335	100	0.52225	100	0.22817	100	0.227955	100	0.226695	100	0.26807	100	0.22716	100	0.496305	100	0.604805	100	0.227705	100	0.22781	100	0.137575	100	0	100	0.228175	0.319219	20_3171406	exonic
626	DDRGK1	0.36502	100	0.228175	100	0.22703	100	0.243065	100	0.732305	100	NA	0	0.3636	100	0.136425	100	0.607325	100	0.605335	100	0.52225	100	0.22817	100	0.227955	100	0.226695	100	0.26807	100	0.22716	100	0.496305	100	0.604805	100	0.227705	100	0.22781	100	0.137575	100	0	100	0.228175	0.319219	20_3175960	exonic
627	NPRL3	0.22821	100	0.54379	100	0.358415	100	0.049595	100	0.93072	100	NA	0	0.16396	100	0	100	0.04934	100	0.048895	100	0	100	0.42546	100	0.230675	100	0.428275	100	0.06833	100	0.42649	100	0.11889	100	0.049775	100	0.42422	100	0.426505	100	0	100	0.480655	100	0.22821	0.233982	16_136847	exonic
628	NPRL3	0.22821	100	0.54379	100	0.358415	100	0.049595	100	0.93072	100	NA	0	0.16396	100	0	100	0.04934	100	0.048895	100	0	100	0.42546	100	0.230675	100	0.428275	100	0.06833	100	0.42649	100	0.11889	100	0.049775	100	0.42422	100	0.426505	100	0	100	0.480655	100	0.22821	0.233982	16_138778	exonic
629	NPRL3	0.22821	100	0.54379	100	0.358415	100	0.049595	100	0.93072	100	NA	0	0.16396	100	0	100	0.04934	100	0.048895	100	0	100	0.42546	100	0.230675	100	0.428275	100	0.06833	100	0.42649	100	0.11889	100	0.049775	100	0.42422	100	0.426505	100	0	100	0.480655	100	0.22821	0.233982	16_162653	exonic
630	RET	0.22828	100	0.358695	100	0.227395	100	0.107805	100	0.863015	100	NA	0	0.10612	100	0	100	0.10708	100	0.106525	100	0	100	0.35673	100	0.358425	100	0.35997	100	0.136605	100	0.36004	100	0.243225	100	0.105465	100	0.358215	100	0.357405	100	0	100	0.228575	100	0.22828	0.220383	10_43601830	exonic
631	RET	0.22828	100	0.358695	100	0.227395	100	0.107805	100	0.863015	100	NA	0	0.10612	100	0	100	0.10708	100	0.106525	100	0	100	0.35673	100	0.358425	100	0.35997	100	0.136605	100	0.36004	100	0.243225	100	0.105465	100	0.358215	100	0.357405	100	0	100	0.228575	100	0.22828	0.220383	10_43622165	exonic
632	SLC7A2	0.415975	100	0.328405	100	0.291595	100	0.10552	100	0.642805	100	NA	0	0.13448	100	0.02581	100	0.051965	100	0.052065	100	0.007945	100	0.54021	100	0.522735	100	0.592925	100	0.06962	100	0.592315	100	0.05586	100	0.052495	100	0.59284	100	0.592025	100	0.008465	100	0.228375	100	0.228375	0.273664	8_17400906	exonic
633	SLC7A2	0.415975	100	0.328405	100	0.291595	100	0.10552	100	0.642805	100	NA	0	0.13448	100	0.02581	100	0.051965	100	0.052065	100	0.007945	100	0.54021	100	0.522735	100	0.592925	100	0.06962	100	0.592315	100	0.05586	100	0.052495	100	0.59284	100	0.592025	100	0.008465	100	0.228375	100	0.228375	0.273664	8_17402004	exonic
634	SLC7A2	0.415975	100	0.328405	100	0.291595	100	0.10552	100	0.642805	100	NA	0	0.13448	100	0.02581	100	0.051965	100	0.052065	100	0.007945	100	0.54021	100	0.522735	100	0.592925	100	0.06962	100	0.592315	100	0.05586	100	0.052495	100	0.59284	100	0.592025	100	0.008465	100	0.228375	100	0.228375	0.273664	8_17407821	exonic
635	SLC7A2	0.415975	100	0.328405	100	0.291595	100	0.10552	100	0.642805	100	NA	0	0.13448	100	0.02581	100	0.051965	100	0.052065	100	0.007945	100	0.54021	100	0.522735	100	0.592925	100	0.06962	100	0.592315	100	0.05586	100	0.052495	100	0.59284	100	0.592025	100	0.008465	100	0.228375	100	0.228375	0.273664	8_17417839	exonic
636	AKR1C3	0.364185	100	0.22806	100	0.22794	100	0.242125	100	0.732835	100	NA	0	0.363215	100	0.136265	100	0.60591	100	0.606685	100	0.52099	100	0.22804	100	0.226795	100	0.22742	100	0.26803	100	0.22706	100	0.49448	100	0.605355	100	0.228425	100	0.226655	100	0.13679	100	0	100	0.228425	0.31891	10_5141609	exonic
637	AKR1C3	0.364185	100	0.22806	100	0.22794	100	0.242125	100	0.732835	100	NA	0	0.363215	100	0.136265	100	0.60591	100	0.606685	100	0.52099	100	0.22804	100	0.226795	100	0.22742	100	0.26803	100	0.22706	100	0.49448	100	0.605355	100	0.228425	100	0.226655	100	0.13679	100	0	100	0.228425	0.31891	10_5141623	exonic
638	TLDC1	0.22845	100	0.540415	100	0.42866	100	0.049305	100	0.93091	100	NA	0	0.16434	100	0	100	0.04923	100	0.04974	100	0	100	0.425495	100	0.42506	100	0.426825	100	0.069555	100	0.42733	100	0.118855	100	0.047745	100	0.424765	100	0.42736	100	0	100	0.480405	100	0.22845	0.249595	16_84513577	exonic
639	TLDC1	0.22845	100	0.540415	100	0.42866	100	0.049305	100	0.93091	100	NA	0	0.16434	100	0	100	0.04923	100	0.04974	100	0	100	0.425495	100	0.42506	100	0.426825	100	0.069555	100	0.42733	100	0.118855	100	0.047745	100	0.424765	100	0.42736	100	0	100	0.480405	100	0.22845	0.249595	16_84514287	exonic
640	TLDC1	0.22845	100	0.540415	100	0.42866	100	0.049305	100	0.93091	100	NA	0	0.16434	100	0	100	0.04923	100	0.04974	100	0	100	0.425495	100	0.42506	100	0.426825	100	0.069555	100	0.42733	100	0.118855	100	0.047745	100	0.424765	100	0.42736	100	0	100	0.480405	100	0.22845	0.249595	16_84514305	exonic
641	PCK1	0.36388	100	0.22847	100	0.22739	100	0.244585	100	0.73034	100	NA	0	0.36271	100	0.136175	100	0.60413	100	0.606865	100	0.519635	100	0.22748	100	0.22669	100	0.2273	100	0.268375	100	0.22683	100	0.495765	100	0.604005	100	0.227655	100	0.227805	100	0.13668	100	0.22715	100	0.22847	0.324109	20_56139573	exonic
642	PCK1	0.36388	100	0.22847	100	0.22739	100	0.244585	100	0.73034	100	NA	0	0.36271	100	0.136175	100	0.60413	100	0.606865	100	0.519635	100	0.22748	100	0.22669	100	0.2273	100	0.268375	100	0.22683	100	0.495765	100	0.604005	100	0.227655	100	0.227805	100	0.13668	100	0.22715	100	0.22847	0.324109	20_56140174	exonic
643	RASGRP2	0.364675	100	0.2263	100	0.22805	100	0.24373	100	0.73168	100	NA	0	0.36417	100	0.136765	100	0.605735	100	0.60666	100	0.519825	100	0.227025	100	0.22756	100	0.22642	100	0.2675	100	0.22848	100	0.49578	100	0.60499	100	0.227855	100	0.226625	100	0.136495	100	0	100	0.22848	0.318911	11_64504478	exonic
644	RASGRP2	0.364675	100	0.2263	100	0.22805	100	0.24373	100	0.73168	100	NA	0	0.36417	100	0.136765	100	0.605735	100	0.60666	100	0.519825	100	0.227025	100	0.22756	100	0.22642	100	0.2675	100	0.22848	100	0.49578	100	0.60499	100	0.227855	100	0.226625	100	0.136495	100	0	100	0.22848	0.318911	11_64507609	exonic
645	PCCA	0.364545	100	0.22804	100	0.227505	100	0.244485	100	0.732925	100	NA	0	0.36338	100	0.137545	100	0.606355	100	0.6038	100	0.520585	100	0.227145	100	0.226865	100	0.22852	100	0.268295	100	0.226575	100	0.49584	100	0.606075	100	0.22722	100	0.227455	100	0.13587	100	0	100	0.22852	0.319051	13_100921018	exonic
646	PCCA	0.364545	100	0.22804	100	0.227505	100	0.244485	100	0.732925	100	NA	0	0.36338	100	0.137545	100	0.606355	100	0.6038	100	0.520585	100	0.227145	100	0.226865	100	0.22852	100	0.268295	100	0.226575	100	0.49584	100	0.606075	100	0.22722	100	0.227455	100	0.13587	100	0	100	0.22852	0.319051	13_100953816	exonic
647	ALS2CR11	0.364505	100	0.22725	100	0.226355	100	0.24437	100	0.730455	100	NA	0	0.364425	100	0.13621	100	0.606955	100	0.604695	100	0.51995	100	0.22749	100	0.22835	100	0.22725	100	0.268475	100	0.226395	100	0.4958	100	0.605375	100	0.22855	100	0.22631	100	0.1363	100	0	100	0.22855	0.318932	2_202436674	exonic
648	ALS2CR11	0.364505	100	0.22725	100	0.226355	100	0.24437	100	0.730455	100	NA	0	0.364425	100	0.13621	100	0.606955	100	0.604695	100	0.51995	100	0.22749	100	0.22835	100	0.22725	100	0.268475	100	0.226395	100	0.4958	100	0.605375	100	0.22855	100	0.22631	100	0.1363	100	0	100	0.22855	0.318932	2_202467972	exonic
649	KRT79	0.362165	100	0.22725	100	0.227095	100	0.242735	100	0.73111	100	NA	0	0.36563	100	0.136475	100	0.606225	100	0.60681	100	0.52177	100	0.22835	100	0.227725	100	0.228455	100	0.26919	100	0.22767	100	0.496285	100	0.605805	100	0.22546	100	0.22857	100	0.136695	100	0	100	0.22857	0.31924	12_53227618	exonic
650	KRT79	0.362165	100	0.22725	100	0.227095	100	0.242735	100	0.73111	100	NA	0	0.36563	100	0.136475	100	0.606225	100	0.60681	100	0.52177	100	0.22835	100	0.227725	100	0.228455	100	0.26919	100	0.22767	100	0.496285	100	0.605805	100	0.22546	100	0.22857	100	0.136695	100	0	100	0.22857	0.31924	12_53227629	exonic
651	GTF3C5	0.36261	100	0.22663	100	0.22648	100	0.24242	100	0.730365	100	NA	0	0.363395	100	0.13755	100	0.606265	100	0.60596	100	0.51987	100	0.22857	100	0.227795	100	0.22726	100	0.2685	100	0.227685	100	0.496085	100	0.607905	100	0.226805	100	0.22723	100	0.13697	100	0.22795	100	0.22857	0.324206	9_135917579	exonic
652	GTF3C5	0.36261	100	0.22663	100	0.22648	100	0.24242	100	0.730365	100	NA	0	0.363395	100	0.13755	100	0.606265	100	0.60596	100	0.51987	100	0.22857	100	0.227795	100	0.22726	100	0.2685	100	0.227685	100	0.496085	100	0.607905	100	0.226805	100	0.22723	100	0.13697	100	0.22795	100	0.22857	0.324206	9_135933324	exonic
653	SLC6A11	0.36329	100	0.22565	100	0.227265	100	0.242885	100	0.73169	100	NA	0	0.362775	100	0.136915	100	0.60647	100	0.605985	100	0.521455	100	0.226475	100	0.22854	100	0.22651	100	0.2693	100	0.227535	100	0.498	100	0.60415	100	0.228595	100	0.227585	100	0.13529	100	0	100	0.228595	0.318995	3_10861529	exonic
654	SLC6A11	0.36329	100	0.22565	100	0.227265	100	0.242885	100	0.73169	100	NA	0	0.362775	100	0.136915	100	0.60647	100	0.605985	100	0.521455	100	0.226475	100	0.22854	100	0.22651	100	0.2693	100	0.227535	100	0.498	100	0.60415	100	0.228595	100	0.227585	100	0.13529	100	0	100	0.228595	0.318995	3_10974934	exonic
655	GCFC2	0.36486	100	0.22861	100	0.22729	100	0.24311	100	0.73178	100	NA	0	0.365675	100	0.137485	100	0.60537	100	0.605165	100	0.520045	100	0.22751	100	0.227315	100	0.225675	100	0.26723	100	0.22819	100	0.495235	100	0.606045	100	0.22624	100	0.22748	100	0.13712	100	0.22849	100	0.22861	0.324323	2_75897331	exonic
656	GCFC2	0.36486	100	0.22861	100	0.22729	100	0.24311	100	0.73178	100	NA	0	0.365675	100	0.137485	100	0.60537	100	0.605165	100	0.520045	100	0.22751	100	0.227315	100	0.225675	100	0.26723	100	0.22819	100	0.495235	100	0.606045	100	0.22624	100	0.22748	100	0.13712	100	0.22849	100	0.22861	0.324323	2_75916295	exonic
657	ACCSL	0.363675	100	0.22602	100	0.227225	100	0.244445	100	0.73138	100	NA	0	0.3654	100	0.136515	100	0.607815	100	0.606205	100	0.51843	100	0.22819	100	0.22668	100	0.228625	100	0.266155	100	0.228425	100	0.49469	100	0.60532	100	0.227	100	0.22693	100	0.137675	100	0.22736	100	0.228625	0.324163	11_44076808	exonic
658	ACCSL	0.363675	100	0.22602	100	0.227225	100	0.244445	100	0.73138	100	NA	0	0.3654	100	0.136515	100	0.607815	100	0.606205	100	0.51843	100	0.22819	100	0.22668	100	0.228625	100	0.266155	100	0.228425	100	0.49469	100	0.60532	100	0.227	100	0.22693	100	0.137675	100	0.22736	100	0.228625	0.324163	11_44080158	exonic
659	TLR3	0.363965	100	0.22839	100	0.225465	100	0.24482	100	0.73236	100	NA	0	0.366025	100	0.13716	100	0.60468	100	0.605225	100	0.520295	100	0.227885	100	0.226425	100	0.226035	100	0.268165	100	0.227	100	0.495785	100	0.60638	100	0.228655	100	0.22774	100	0.138385	100	0.227145	100	0.228655	0.324335	4_187000029	exonic
660	TLR3	0.363965	100	0.22839	100	0.225465	100	0.24482	100	0.73236	100	NA	0	0.366025	100	0.13716	100	0.60468	100	0.605225	100	0.520295	100	0.227885	100	0.226425	100	0.226035	100	0.268165	100	0.227	100	0.495785	100	0.60638	100	0.228655	100	0.22774	100	0.138385	100	0.227145	100	0.228655	0.324335	4_187004789	exonic
661	ATG4B	0.3637	100	0.227045	100	0.22733	100	0.2439	100	0.732335	100	NA	0	0.363245	100	0.136415	100	0.60689	100	0.60607	100	0.519845	100	0.22871	100	0.22716	100	0.22851	100	0.26882	100	0.225575	100	0.495155	100	0.606495	100	0.227	100	0.22753	100	0.13756	100	0.227615	100	0.22871	0.324336	2_242590437	exonic
662	ATG4B	0.3637	100	0.227045	100	0.22733	100	0.2439	100	0.732335	100	NA	0	0.363245	100	0.136415	100	0.60689	100	0.60607	100	0.519845	100	0.22871	100	0.22716	100	0.22851	100	0.26882	100	0.225575	100	0.495155	100	0.606495	100	0.227	100	0.22753	100	0.13756	100	0.227615	100	0.22871	0.324336	2_242590490	exonic
663	MLKL	0.364835	100	0.22728	100	0.22818	100	0.24307	100	0.7329	100	NA	0	0.3642	100	0.136475	100	0.605385	100	0.604595	100	0.519735	100	0.227175	100	0.2285	100	0.226715	100	0.267885	100	0.22791	100	0.495895	100	0.60455	100	0.22876	100	0.227635	100	0.136175	100	0.227085	100	0.22876	0.324353	16_74716580	exonic
664	MLKL	0.364835	100	0.22728	100	0.22818	100	0.24307	100	0.7329	100	NA	0	0.3642	100	0.136475	100	0.605385	100	0.604595	100	0.519735	100	0.227175	100	0.2285	100	0.226715	100	0.267885	100	0.22791	100	0.495895	100	0.60455	100	0.22876	100	0.227635	100	0.136175	100	0.227085	100	0.22876	0.324353	16_74716640	exonic
665	COG1	0.226035	100	0.229095	100	0.22672	100	0.243285	100	0.731195	100	NA	0	0.38139	100	0.136535	100	0.74704	100	0.604695	100	0.555375	100	0.228515	100	0.227645	100	0.227225	100	0.269025	100	0.22708	100	0.23139	100	0.29346	100	NA	0	0.226675	100	0.13606	100	0.22813	100	0.228805	0.289109	17_71192877	exonic
666	COG1	0.226035	100	0.229095	100	0.22672	100	0.243285	100	0.731195	100	NA	0	0.38139	100	0.136535	100	0.74704	100	0.604695	100	0.555375	100	0.228515	100	0.227645	100	0.227225	100	0.269025	100	0.22708	100	0.23139	100	0.29346	100	NA	0	0.226675	100	0.13606	100	0.22813	100	0.228805	0.289109	17_71196908	exonic
667	ACTL8	0.229825	100	0.359425	100	0.22856	100	0.106645	100	0.86337	100	NA	0	0.106265	100	0	100	0.106865	100	0.10612	100	0	100	0.359305	100	0.358875	100	0.3588	100	0.136155	100	0.35783	100	0.24297	100	0.10663	100	0.36013	100	0.35907	100	0	100	0.22886	100	0.22886	0.220718	1_18149645	exonic
668	ACTL8	0.229825	100	0.359425	100	0.22856	100	0.106645	100	0.86337	100	NA	0	0.106265	100	0	100	0.106865	100	0.10612	100	0	100	0.359305	100	0.358875	100	0.3588	100	0.136155	100	0.35783	100	0.24297	100	0.10663	100	0.36013	100	0.35907	100	0	100	0.22886	100	0.22886	0.220718	1_18149835	exonic
669	TMEM67	0.22886	100	0.54081	100	0.42705	100	0.049145	100	0.930945	100	NA	0	0.16415	100	0	100	0.0492	100	0.04926	100	0	100	0.425495	100	0.42871	100	0.42639	100	0.06854	100	0.426015	100	0.11812	100	0.04938	100	0.427935	100	0.42634	100	0	100	0.478595	100	0.22886	0.249599	8_94772158	exonic
670	TMEM67	0.22886	100	0.54081	100	0.42705	100	0.049145	100	0.930945	100	NA	0	0.16415	100	0	100	0.0492	100	0.04926	100	0	100	0.425495	100	0.42871	100	0.42639	100	0.06854	100	0.426015	100	0.11812	100	0.04938	100	0.427935	100	0.42634	100	0	100	0.478595	100	0.22886	0.249599	8_94793901	exonic
671	TMEM67	0.22886	100	0.54081	100	0.42705	100	0.049145	100	0.930945	100	NA	0	0.16415	100	0	100	0.0492	100	0.04926	100	0	100	0.425495	100	0.42871	100	0.42639	100	0.06854	100	0.426015	100	0.11812	100	0.04938	100	0.427935	100	0.42634	100	0	100	0.478595	100	0.22886	0.249599	8_94800170	exonic
672	SMG1	0.366585	100	0.228015	100	0.22833	100	0.243575	100	0.730835	100	NA	0	0.36616	100	0.13724	100	0.60606	100	0.604125	100	0.519575	100	0.22874	100	0.228315	100	0.225765	100	0.269615	100	0.227685	100	0.496505	100	0.604665	100	0.22895	100	0.228615	100	0.13602	100	0	100	0.22895	0.319556	16_18861594	exonic
673	SMG1	0.366585	100	0.228015	100	0.22833	100	0.243575	100	0.730835	100	NA	0	0.36616	100	0.13724	100	0.60606	100	0.604125	100	0.519575	100	0.22874	100	0.228315	100	0.225765	100	0.269615	100	0.227685	100	0.496505	100	0.604665	100	0.22895	100	0.228615	100	0.13602	100	0	100	0.22895	0.319556	16_18878033	exonic
674	AK2	0.73185	100	0.73193	100	0.226415	100	0.227725	100	0.730255	100	NA	0	0.36501	100	0	100	0.228145	100	0.22888	100	0.13639	100	0.73022	100	0.228255	100	0.229095	100	0.269535	100	0.227065	100	0.49712	100	0.36476	100	NA	0	0.22706	100	0	100	0.478365	100	0.228988	0.337143	1_33487240	exonic
675	AK2	0.73185	100	0.73193	100	0.226415	100	0.227725	100	0.730255	100	NA	0	0.36501	100	0	100	0.228145	100	0.22888	100	0.13639	100	0.73022	100	0.228255	100	0.229095	100	0.269535	100	0.227065	100	0.49712	100	0.36476	100	NA	0	0.22706	100	0	100	0.478365	100	0.228988	0.337143	1_33502357	exonic
676	GCKR	0.365245	100	0.226845	100	0.22654	100	0.244055	100	0.73216	100	NA	0	0.36286	100	0.13659	100	0.605725	100	0.607105	100	0.520915	100	0.228285	100	0.2264	100	0.22732	100	0.26702	100	0.22767	100	0.49557	100	0.60688	100	0.22903	100	0.227955	100	0.138275	100	0.22466	100	0.22903	0.324293	2_27721143	exonic
677	GCKR	0.365245	100	0.226845	100	0.22654	100	0.244055	100	0.73216	100	NA	0	0.36286	100	0.13659	100	0.605725	100	0.607105	100	0.520915	100	0.228285	100	0.2264	100	0.22732	100	0.26702	100	0.22767	100	0.49557	100	0.60688	100	0.22903	100	0.227955	100	0.138275	100	0.22466	100	0.22903	0.324293	2_27726415	exonic
678	DNM1	0.363035	100	0.22747	100	0.22829	100	0.24363	100	0.731205	100	NA	0	0.364385	100	0.136835	100	0.605915	100	0.60779	100	0.520055	100	0.228615	100	0.22691	100	0.22882	100	0.268865	100	0.22905	100	0.495895	100	0.604115	100	0.226345	100	0.226345	100	0.136155	100	0.227595	100	0.22905	0.324431	9_130980957	exonic
679	DNM1	0.363035	100	0.22747	100	0.22829	100	0.24363	100	0.731205	100	NA	0	0.364385	100	0.136835	100	0.605915	100	0.60779	100	0.520055	100	0.228615	100	0.22691	100	0.22882	100	0.268865	100	0.22905	100	0.495895	100	0.604115	100	0.226345	100	0.226345	100	0.136155	100	0.227595	100	0.22905	0.324431	9_130981335	exonic
680	CORO1A	0.365105	100	0.22806	100	0.2277	100	0.24224	100	0.731815	100	NA	0	0.364875	100	0.13793	100	0.60708	100	0.605155	100	0.51998	100	0.227425	100	0.227785	100	0.22889	100	0.26779	100	0.2273	100	0.49652	100	0.606365	100	0.2291	100	0.2287	100	0.13679	100	0	100	0.2291	0.319466	16_30198150	exonic
681	CORO1A	0.365105	100	0.22806	100	0.2277	100	0.24224	100	0.731815	100	NA	0	0.364875	100	0.13793	100	0.60708	100	0.605155	100	0.51998	100	0.227425	100	0.227785	100	0.22889	100	0.26779	100	0.2273	100	0.49652	100	0.606365	100	0.2291	100	0.2287	100	0.13679	100	0	100	0.2291	0.319466	16_30198485	exonic
682	POLDIP2	0.36254	100	0.227005	100	0.227575	100	0.244475	100	0.73245	100	NA	0	0.36508	100	0.136895	100	0.605505	100	0.606945	100	0.519085	100	0.22859	100	0.22647	100	0.2294	100	0.26711	100	0.226025	100	0.49438	100	0.605185	100	0.225815	100	0.22799	100	0.13736	100	0.228095	100	0.2294	0.324137	17_26678808	exonic
683	POLDIP2	0.36254	100	0.227005	100	0.227575	100	0.244475	100	0.73245	100	NA	0	0.36508	100	0.136895	100	0.605505	100	0.606945	100	0.519085	100	0.22859	100	0.22647	100	0.2294	100	0.26711	100	0.226025	100	0.49438	100	0.605185	100	0.225815	100	0.22799	100	0.13736	100	0.228095	100	0.2294	0.324137	17_26682894	exonic
684	CEP170	0.3649	100	0.22707	100	0.228665	100	0.241725	100	0.732765	100	NA	0	0.36545	100	0.13651	100	0.606345	100	0.60459	100	0.51925	100	0.22684	100	0.22765	100	0.226395	100	0.267695	100	0.226965	100	0.4946	100	0.60825	100	0.22666	100	0.22963	100	0.13712	100	0.227015	100	0.22963	0.324203	1_243289809	exonic
685	CEP170	0.3649	100	0.22707	100	0.228665	100	0.241725	100	0.732765	100	NA	0	0.36545	100	0.13651	100	0.606345	100	0.60459	100	0.51925	100	0.22684	100	0.22765	100	0.226395	100	0.267695	100	0.226965	100	0.4946	100	0.60825	100	0.22666	100	0.22963	100	0.13712	100	0.227015	100	0.22963	0.324203	1_243319635	exonic
686	DPH7	0.36305	100	0.228485	100	0.22897	100	0.24459	100	0.731345	100	NA	0	0.36443	100	0.13685	100	0.60705	100	0.60606	100	0.519135	100	0.22896	100	0.22796	100	0.22852	100	0.26756	100	0.229085	100	0.494775	100	0.607475	100	0.22742	100	0.226435	100	0.13527	100	0.22963	100	0.22963	0.32483	9_140458943	exonic
687	DPH7	0.36305	100	0.228485	100	0.22897	100	0.24459	100	0.731345	100	NA	0	0.36443	100	0.13685	100	0.60705	100	0.60606	100	0.519135	100	0.22896	100	0.22796	100	0.22852	100	0.26756	100	0.229085	100	0.494775	100	0.607475	100	0.22742	100	0.226435	100	0.13527	100	0.22963	100	0.22963	0.32483	9_140459604	exonic
688	SLC13A2	0.363355	100	0.226695	100	0.22967	100	0.243735	100	0.731105	100	NA	0	0.365575	100	0.13679	100	0.606515	100	0.606235	100	0.51879	100	0.22657	100	0.226825	100	0.228125	100	0.26728	100	0.228165	100	0.49589	100	0.60546	100	0.227225	100	0.228615	100	0.136475	100	0.227585	100	0.22967	0.324459	17_26817764	exonic
689	SLC13A2	0.363355	100	0.226695	100	0.22967	100	0.243735	100	0.731105	100	NA	0	0.365575	100	0.13679	100	0.606515	100	0.606235	100	0.51879	100	0.22657	100	0.226825	100	0.228125	100	0.26728	100	0.228165	100	0.49589	100	0.60546	100	0.227225	100	0.228615	100	0.136475	100	0.227585	100	0.22967	0.324459	17_26818553	exonic
690	C7	0.364275	100	0.229815	100	0.228085	100	0.24173	100	0.72968	100	NA	0	0.365075	100	0.138665	100	0.606885	100	0.605845	100	0.519095	100	0.2291	100	0.22863	100	0.22762	100	0.26839	100	0.227065	100	0.495255	100	0.605275	100	0.229195	100	0.22821	100	0.136165	100	0.225515	100	0.229815	0.324599	5_40931237	exonic
691	C7	0.364275	100	0.229815	100	0.228085	100	0.24173	100	0.72968	100	NA	0	0.365075	100	0.138665	100	0.606885	100	0.605845	100	0.519095	100	0.2291	100	0.22863	100	0.22762	100	0.26839	100	0.227065	100	0.495255	100	0.605275	100	0.229195	100	0.22821	100	0.136165	100	0.225515	100	0.229815	0.324599	5_40958328	exonic
692	TBCC	0.36452	100	0.22752	100	0.226825	100	0.24274	100	0.73044	100	NA	0	0.36562	100	0.137155	100	0.604675	100	0.6069	100	0.52088	100	0.227105	100	0.227925	100	0.22769	100	0.2694	100	0.229895	100	0.496905	100	0.60472	100	0.226285	100	0.22741	100	0.137355	100	0.228205	100	0.229895	0.324607	6_42712977	exonic
693	TBCC	0.36452	100	0.22752	100	0.226825	100	0.24274	100	0.73044	100	NA	0	0.36562	100	0.137155	100	0.604675	100	0.6069	100	0.52088	100	0.227105	100	0.227925	100	0.22769	100	0.2694	100	0.229895	100	0.496905	100	0.60472	100	0.226285	100	0.22741	100	0.137355	100	0.228205	100	0.229895	0.324607	6_42712985	exonic
694	WDPCP	0.363795	100	0.225745	100	0.227995	100	0.24255	100	0.732215	100	NA	0	0.364565	100	0.13766	100	0.60646	100	0.60602	100	0.52089	100	0.228035	100	0.22687	100	0.226305	100	0.26794	100	0.230045	100	0.493845	100	0.60534	100	0.22947	100	0.22714	100	0.13615	100	0	100	0.230045	0.319071	2_63540402	exonic
695	WDPCP	0.363795	100	0.225745	100	0.227995	100	0.24255	100	0.732215	100	NA	0	0.364565	100	0.13766	100	0.60646	100	0.60602	100	0.52089	100	0.228035	100	0.22687	100	0.226305	100	0.26794	100	0.230045	100	0.493845	100	0.60534	100	0.22947	100	0.22714	100	0.13615	100	0	100	0.230045	0.319071	2_63631539	exonic
696	CAMSAP1	0.15399	100	0.548865	100	0.117585	100	0.24066	100	0.24241	100	0.33865	100	0.233205	100	0.11927	100	0.29242	100	0.37589	100	0.406285	100	0.190735	100	0.12904	100	0.088325	100	0.291335	100	0.118235	100	0.38299	100	0.291665	100	0.1186	100	0.117405	100	0.231475	100	0.11203	100	0.23234	0.22142	9_138707024	exonic
697	CAMSAP1	0.15399	100	0.548865	100	0.117585	100	0.24066	100	0.24241	100	0.33865	100	0.233205	100	0.11927	100	0.29242	100	0.37589	100	0.406285	100	0.190735	100	0.12904	100	0.088325	100	0.291335	100	0.118235	100	0.38299	100	0.291665	100	0.1186	100	0.117405	100	0.231475	100	0.11203	100	0.23234	0.22142	9_138707028	exonic
698	CAMSAP1	0.15399	100	0.548865	100	0.117585	100	0.24066	100	0.24241	100	0.33865	100	0.233205	100	0.11927	100	0.29242	100	0.37589	100	0.406285	100	0.190735	100	0.12904	100	0.088325	100	0.291335	100	0.118235	100	0.38299	100	0.291665	100	0.1186	100	0.117405	100	0.231475	100	0.11203	100	0.23234	0.22142	9_138709832	exonic
699	RYR3	0.29612	100	0.58353	100	0.29163	100	0.026575	100	0.912835	100	NA	0	0.23404	100	0.01746	100	0.102235	100	0.101745	100	0.05256	100	0.44466	100	0.39503	100	0.40918	100	0.08643	100	0.408525	100	0.05758	100	0.102265	100	0.409475	100	0.40822	100	0.016825	100	0	100	0.23404	0.226102	15_33835873	exonic
700	RYR3	0.29612	100	0.58353	100	0.29163	100	0.026575	100	0.912835	100	NA	0	0.23404	100	0.01746	100	0.102235	100	0.101745	100	0.05256	100	0.44466	100	0.39503	100	0.40918	100	0.08643	100	0.408525	100	0.05758	100	0.102265	100	0.409475	100	0.40822	100	0.016825	100	0	100	0.23404	0.226102	15_33872287	exonic
701	RYR3	0.29612	100	0.58353	100	0.29163	100	0.026575	100	0.912835	100	NA	0	0.23404	100	0.01746	100	0.102235	100	0.101745	100	0.05256	100	0.44466	100	0.39503	100	0.40918	100	0.08643	100	0.408525	100	0.05758	100	0.102265	100	0.409475	100	0.40822	100	0.016825	100	0	100	0.23404	0.226102	15_34048530	exonic
702	RYR3	0.29612	100	0.58353	100	0.29163	100	0.026575	100	0.912835	100	NA	0	0.23404	100	0.01746	100	0.102235	100	0.101745	100	0.05256	100	0.44466	100	0.39503	100	0.40918	100	0.08643	100	0.408525	100	0.05758	100	0.102265	100	0.409475	100	0.40822	100	0.016825	100	0	100	0.23404	0.226102	15_34093017	exonic
703	RYR3	0.29612	100	0.58353	100	0.29163	100	0.026575	100	0.912835	100	NA	0	0.23404	100	0.01746	100	0.102235	100	0.101745	100	0.05256	100	0.44466	100	0.39503	100	0.40918	100	0.08643	100	0.408525	100	0.05758	100	0.102265	100	0.409475	100	0.40822	100	0.016825	100	0	100	0.23404	0.226102	15_34130198	exonic
704	COPB2	0.47429	100	0.2455	100	0.29647	100	0.11725	100	0.865455	100	NA	0	0.29698	100	0.068955	100	0.23336	100	0.34713	100	0.068985	100	0.47515	100	0.60857	100	0.234875	100	0.20798	100	0.232855	100	0.370195	100	0.23188	100	0.233365	100	0.234455	100	0.069365	100	0.22769	100	0.234455	0.266399	3_139092611	exonic
705	COPB2	0.47429	100	0.2455	100	0.29647	100	0.11725	100	0.865455	100	NA	0	0.29698	100	0.068955	100	0.23336	100	0.34713	100	0.068985	100	0.47515	100	0.60857	100	0.234875	100	0.20798	100	0.232855	100	0.370195	100	0.23188	100	0.233365	100	0.234455	100	0.069365	100	0.22769	100	0.234455	0.266399	3_139092612	exonic
706	ATP13A5	0.45606	100	0.367085	100	0.311075	100	0.13597	100	0.90655	100	NA	0	0.21028	100	0.02528	100	0.072215	100	0.11244	100	0.03058	100	0.48828	100	0.38468	100	0.263625	100	0.05717	100	0.368055	100	0.065095	100	0.115765	100	NA	0	0.36813	100	0.024615	100	0.47902	100	0.236953	0.237328	3_193032821	exonic
707	ATP13A5	0.45606	100	0.367085	100	0.311075	100	0.13597	100	0.90655	100	NA	0	0.21028	100	0.02528	100	0.072215	100	0.11244	100	0.03058	100	0.48828	100	0.38468	100	0.263625	100	0.05717	100	0.368055	100	0.065095	100	0.115765	100	NA	0	0.36813	100	0.024615	100	0.47902	100	0.236953	0.237328	3_193042733	exonic
708	ATP13A5	0.45606	100	0.367085	100	0.311075	100	0.13597	100	0.90655	100	NA	0	0.21028	100	0.02528	100	0.072215	100	0.11244	100	0.03058	100	0.48828	100	0.38468	100	0.263625	100	0.05717	100	0.368055	100	0.065095	100	0.115765	100	NA	0	0.36813	100	0.024615	100	0.47902	100	0.236953	0.237328	3_193048974	exonic
709	ATP13A5	0.45606	100	0.367085	100	0.311075	100	0.13597	100	0.90655	100	NA	0	0.21028	100	0.02528	100	0.072215	100	0.11244	100	0.03058	100	0.48828	100	0.38468	100	0.263625	100	0.05717	100	0.368055	100	0.065095	100	0.115765	100	NA	0	0.36813	100	0.024615	100	0.47902	100	0.236953	0.237328	3_193082009	exonic
710	LGI3	0.27766	100	0.65246	100	0.19106	100	0.16682	100	0.869035	100	NA	0	0.153625	100	0.16486	100	0.256475	100	0.255375	100	0.2864	100	0.31937	100	0.276445	100	0.233495	100	0.219735	100	0.233375	100	0.24837	100	0.25425	100	NA	0	0.232705	100	0.069025	100	0.189215	100	0.240932	0.237851	8_22006260	exonic
711	LGI3	0.27766	100	0.65246	100	0.19106	100	0.16682	100	0.869035	100	NA	0	0.153625	100	0.16486	100	0.256475	100	0.255375	100	0.2864	100	0.31937	100	0.276445	100	0.233495	100	0.219735	100	0.233375	100	0.24837	100	0.25425	100	NA	0	0.232705	100	0.069025	100	0.189215	100	0.240932	0.237851	8_22009058	exonic
712	LGI3	0.27766	100	0.65246	100	0.19106	100	0.16682	100	0.869035	100	NA	0	0.153625	100	0.16486	100	0.256475	100	0.255375	100	0.2864	100	0.31937	100	0.276445	100	0.233495	100	0.219735	100	0.233375	100	0.24837	100	0.25425	100	NA	0	0.232705	100	0.069025	100	0.189215	100	0.240932	0.237851	8_22009404	exonic
713	HHIPL2	0.228255	100	0.35829	100	0.35881	100	0.106755	100	0.861985	100	NA	0	0.107455	100	0	100	0.107135	100	0.105475	100	0	100	0.358535	100	0.35707	100	0.359065	100	0.136615	100	0.35763	100	0.2422	100	0.108205	100	0.360725	100	0.35866	100	0	100	0.479765	100	0.2422	0.235934	1_222716978	exonic
714	HHIPL2	0.228255	100	0.35829	100	0.35881	100	0.106755	100	0.861985	100	NA	0	0.107455	100	0	100	0.107135	100	0.105475	100	0	100	0.358535	100	0.35707	100	0.359065	100	0.136615	100	0.35763	100	0.2422	100	0.108205	100	0.360725	100	0.35866	100	0	100	0.479765	100	0.2422	0.235934	1_222721098	exonic
715	LIMA1	0.225125	100	0.357195	100	0.36062	100	0.10764	100	0.862295	100	NA	0	0.105415	100	0	100	0.10577	100	0.106685	100	0	100	0.36074	100	0.3583	100	0.35951	100	0.13793	100	0.358365	100	0.242415	100	0.106145	100	0.361915	100	0.358015	100	0	100	0.478795	100	0.242415	0.235987	12_50571467	exonic
716	LIMA1	0.225125	100	0.357195	100	0.36062	100	0.10764	100	0.862295	100	NA	0	0.105415	100	0	100	0.10577	100	0.106685	100	0	100	0.36074	100	0.3583	100	0.35951	100	0.13793	100	0.358365	100	0.242415	100	0.106145	100	0.361915	100	0.358015	100	0	100	0.478795	100	0.242415	0.235987	12_50642462	exonic
717	BTD	0.22562	100	0.359085	100	0.358655	100	0.107275	100	0.862985	100	NA	0	0.106985	100	0	100	0.105945	100	0.10769	100	0	100	0.35904	100	0.359105	100	0.35799	100	0.137475	100	0.358005	100	0.242565	100	0.107195	100	0.36013	100	0.35886	100	0	100	0.4814	100	0.242565	0.235978	3_15677139	exonic
718	BTD	0.22562	100	0.359085	100	0.358655	100	0.107275	100	0.862985	100	NA	0	0.106985	100	0	100	0.105945	100	0.10769	100	0	100	0.35904	100	0.359105	100	0.35799	100	0.137475	100	0.358005	100	0.242565	100	0.107195	100	0.36013	100	0.35886	100	0	100	0.4814	100	0.242565	0.235978	3_15686951	exonic
719	SLC39A4	0.226325	100	0.35778	100	0.3595	100	0.105415	100	0.86351	100	NA	0	0.105395	100	0	100	0.1068	100	0.1073	100	0	100	0.358845	100	0.359135	100	0.35888	100	0.136195	100	0.359345	100	0.24266	100	0.106385	100	0.358105	100	0.361165	100	0	100	0.47975	100	0.24266	0.235837	8_145638050	exonic
720	SLC39A4	0.226325	100	0.35778	100	0.3595	100	0.105415	100	0.86351	100	NA	0	0.105395	100	0	100	0.1068	100	0.1073	100	0	100	0.358845	100	0.359135	100	0.35888	100	0.136195	100	0.359345	100	0.24266	100	0.106385	100	0.358105	100	0.361165	100	0	100	0.47975	100	0.24266	0.235837	8_145640222	exonic
721	BMP2	0.22659	100	0.35788	100	0.36041	100	0.107065	100	0.862955	100	NA	0	0.107235	100	0	100	0.1066	100	0.106075	100	0	100	0.359155	100	0.358645	100	0.35743	100	0.136935	100	0.35748	100	0.242715	100	0.10796	100	0.35626	100	0.35817	100	0	100	0.480095	100	0.242715	0.235683	20_6758938	exonic
722	BMP2	0.22659	100	0.35788	100	0.36041	100	0.107065	100	0.862955	100	NA	0	0.107235	100	0	100	0.1066	100	0.106075	100	0	100	0.359155	100	0.358645	100	0.35743	100	0.136935	100	0.35748	100	0.242715	100	0.10796	100	0.35626	100	0.35817	100	0	100	0.480095	100	0.242715	0.235683	20_6759333	exonic
723	FARP1	0.228275	100	0.35878	100	0.35885	100	0.106945	100	0.86331	100	NA	0	0.10638	100	0	100	0.10671	100	0.104925	100	0	100	0.357585	100	0.357335	100	0.356855	100	0.13679	100	0.358025	100	0.243605	100	0.108055	100	0.3567	100	0.3588	100	0	100	0.481455	100	0.243605	0.235566	13_98865542	exonic
724	FARP1	0.228275	100	0.35878	100	0.35885	100	0.106945	100	0.86331	100	NA	0	0.10638	100	0	100	0.10671	100	0.104925	100	0	100	0.357585	100	0.357335	100	0.356855	100	0.13679	100	0.358025	100	0.243605	100	0.108055	100	0.3567	100	0.3588	100	0	100	0.481455	100	0.243605	0.235566	13_99076833	exonic
725	TENM1	0.18488	100	0.588705	100	0.1121	100	0.334605	100	0.37291	100	NA	0	0.41728	100	0.144915	100	0.59646	100	0.717165	100	0.371055	100	0.125275	100	0.12572	100	0.12982	100	0.432515	100	0.130085	100	0.349225	100	0.594335	100	0.130485	100	0.129735	100	0.24434	100	0	100	0.24434	0.282699	X_123518623	exonic
726	TENM1	0.18488	100	0.588705	100	0.1121	100	0.334605	100	0.37291	100	NA	0	0.41728	100	0.144915	100	0.59646	100	0.717165	100	0.371055	100	0.125275	100	0.12572	100	0.12982	100	0.432515	100	0.130085	100	0.349225	100	0.594335	100	0.130485	100	0.129735	100	0.24434	100	0	100	0.24434	0.282699	X_123538971	exonic
727	TENM1	0.18488	100	0.588705	100	0.1121	100	0.334605	100	0.37291	100	NA	0	0.41728	100	0.144915	100	0.59646	100	0.717165	100	0.371055	100	0.125275	100	0.12572	100	0.12982	100	0.432515	100	0.130085	100	0.349225	100	0.594335	100	0.130485	100	0.129735	100	0.24434	100	0	100	0.24434	0.282699	X_123540229	exonic
728	TENM1	0.18488	100	0.588705	100	0.1121	100	0.334605	100	0.37291	100	NA	0	0.41728	100	0.144915	100	0.59646	100	0.717165	100	0.371055	100	0.125275	100	0.12572	100	0.12982	100	0.432515	100	0.130085	100	0.349225	100	0.594335	100	0.130485	100	0.129735	100	0.24434	100	0	100	0.24434	0.282699	X_123695526	exonic
729	TENM1	0.18488	100	0.588705	100	0.1121	100	0.334605	100	0.37291	100	NA	0	0.41728	100	0.144915	100	0.59646	100	0.717165	100	0.371055	100	0.125275	100	0.12572	100	0.12982	100	0.432515	100	0.130085	100	0.349225	100	0.594335	100	0.130485	100	0.129735	100	0.24434	100	0	100	0.24434	0.282699	X_123805671	exonic
730	TENM1	0.18488	100	0.588705	100	0.1121	100	0.334605	100	0.37291	100	NA	0	0.41728	100	0.144915	100	0.59646	100	0.717165	100	0.371055	100	0.125275	100	0.12572	100	0.12982	100	0.432515	100	0.130085	100	0.349225	100	0.594335	100	0.130485	100	0.129735	100	0.24434	100	0	100	0.24434	0.282699	X_124097577	exonic
731	TENM1	0.18488	100	0.588705	100	0.1121	100	0.334605	100	0.37291	100	NA	0	0.41728	100	0.144915	100	0.59646	100	0.717165	100	0.371055	100	0.125275	100	0.12572	100	0.12982	100	0.432515	100	0.130085	100	0.349225	100	0.594335	100	0.130485	100	0.129735	100	0.24434	100	0	100	0.24434	0.282699	X_124097582	exonic
732	SPAG4	0.36346	100	0.47974	100	0.227425	100	0.24437	100	0.73096	100	NA	0	0.364765	100	0.137145	100	0.60782	100	0.60676	100	0.39861	100	0.22734	100	0.226625	100	0.22618	100	0.398895	100	0.22828	100	0.49478	100	0.48539	100	0.228485	100	0.226625	100	0.137715	100	0.22754	100	0.24437	0.332663	20_34207645	exonic
733	SPAG4	0.36346	100	0.47974	100	0.227425	100	0.24437	100	0.73096	100	NA	0	0.364765	100	0.137145	100	0.60782	100	0.60676	100	0.39861	100	0.22734	100	0.226625	100	0.22618	100	0.398895	100	0.22828	100	0.49478	100	0.48539	100	0.228485	100	0.226625	100	0.137715	100	0.22754	100	0.24437	0.332663	20_34208681	exonic
734	LRRIQ3	0.226775	100	0.358625	100	0.35869	100	0.106845	100	0.863295	100	NA	0	0.10686	100	0	100	0.10735	100	0.105665	100	0	100	0.359045	100	0.35973	100	0.35967	100	0.137425	100	0.358595	100	0.244665	100	0.10648	100	0.357165	100	0.35732	100	0	100	0.479185	100	0.244665	0.235936	1_74648544	exonic
735	LRRIQ3	0.226775	100	0.358625	100	0.35869	100	0.106845	100	0.863295	100	NA	0	0.10686	100	0	100	0.10735	100	0.105665	100	0	100	0.359045	100	0.35973	100	0.35967	100	0.137425	100	0.358595	100	0.244665	100	0.10648	100	0.357165	100	0.35732	100	0	100	0.479185	100	0.244665	0.235936	1_74649124	exonic
736	MYCBP2	0.227265	100	0.35927	100	0.35851	100	0.10668	100	0.863805	100	NA	0	0.1073	100	0	100	0.10767	100	0.105755	100	0	100	0.359265	100	0.35877	100	0.35827	100	0.138245	100	0.35885	100	0.24531	100	0.10797	100	0.36054	100	0.35733	100	0	100	0.480265	100	0.24531	0.236294	13_77718631	exonic
737	MYCBP2	0.227265	100	0.35927	100	0.35851	100	0.10668	100	0.863805	100	NA	0	0.1073	100	0	100	0.10767	100	0.105755	100	0	100	0.359265	100	0.35877	100	0.35827	100	0.138245	100	0.35885	100	0.24531	100	0.10797	100	0.36054	100	0.35733	100	0	100	0.480265	100	0.24531	0.236294	13_77745669	exonic
738	PDIA6	0.515665	100	0.781085	100	0.574095	100	0.211115	100	0.886215	100	NA	0	0.19758	100	0.12079	100	0.20607	100	0.255265	100	0.15494	100	0.513275	100	0.293925	100	0.25962	100	0.201425	100	0.249825	100	0.20187	100	0.20408	100	0.311335	100	0.25025	100	0.069925	100	0.48011	100	0.25025	0.29885	2_10927492	exonic
739	PDIA6	0.515665	100	0.781085	100	0.574095	100	0.211115	100	0.886215	100	NA	0	0.19758	100	0.12079	100	0.20607	100	0.255265	100	0.15494	100	0.513275	100	0.293925	100	0.25962	100	0.201425	100	0.249825	100	0.20187	100	0.20408	100	0.311335	100	0.25025	100	0.069925	100	0.48011	100	0.25025	0.29885	2_10929023	exonic
740	PDIA6	0.515665	100	0.781085	100	0.574095	100	0.211115	100	0.886215	100	NA	0	0.19758	100	0.12079	100	0.20607	100	0.255265	100	0.15494	100	0.513275	100	0.293925	100	0.25962	100	0.201425	100	0.249825	100	0.20187	100	0.20408	100	0.311335	100	0.25025	100	0.069925	100	0.48011	100	0.25025	0.29885	2_10929035	exonic
741	PDIA6	0.515665	100	0.781085	100	0.574095	100	0.211115	100	0.886215	100	NA	0	0.19758	100	0.12079	100	0.20607	100	0.255265	100	0.15494	100	0.513275	100	0.293925	100	0.25962	100	0.201425	100	0.249825	100	0.20187	100	0.20408	100	0.311335	100	0.25025	100	0.069925	100	0.48011	100	0.25025	0.29885	2_10942644	exonic
742	CC2D1B	0.234805	100	0.652475	100	0.1909	100	0.12297	100	0.86881	100	NA	0	0.153655	100	0.165315	100	0.25574	100	0.256415	100	0.286225	100	0.27677	100	0.277695	100	0.275635	100	0.253695	100	0.232565	100	0.25842	100	0.25528	100	0.232445	100	0.231605	100	0.07904	100	0.19163	100	0.253695	0.236988	1_52820311	exonic
743	CC2D1B	0.234805	100	0.652475	100	0.1909	100	0.12297	100	0.86881	100	NA	0	0.153655	100	0.165315	100	0.25574	100	0.256415	100	0.286225	100	0.27677	100	0.277695	100	0.275635	100	0.253695	100	0.232565	100	0.25842	100	0.25528	100	0.232445	100	0.231605	100	0.07904	100	0.19163	100	0.253695	0.236988	1_52821309	exonic
744	CC2D1B	0.234805	100	0.652475	100	0.1909	100	0.12297	100	0.86881	100	NA	0	0.153655	100	0.165315	100	0.25574	100	0.256415	100	0.286225	100	0.27677	100	0.277695	100	0.275635	100	0.253695	100	0.232565	100	0.25842	100	0.25528	100	0.232445	100	0.231605	100	0.07904	100	0.19163	100	0.253695	0.236988	1_52823340	exonic
745	ABCA12	0.255175	100	0.45718	100	0.596195	100	0.24545	100	0.905885	100	0.53856	100	0.206635	100	0.13167	100	0.228095	100	0.1382	100	0.225225	100	0.23654	100	0.233335	100	0.266925	100	0.12815	100	0.269075	100	0.29736	100	0.313935	100	NA	0	0.268725	100	0.0952	100	0.4807	100	0.255175	0.281929	2_215831658	exonic
746	ABCA12	0.255175	100	0.45718	100	0.596195	100	0.24545	100	0.905885	100	0.53856	100	0.206635	100	0.13167	100	0.228095	100	0.1382	100	0.225225	100	0.23654	100	0.233335	100	0.266925	100	0.12815	100	0.269075	100	0.29736	100	0.313935	100	NA	0	0.268725	100	0.0952	100	0.4807	100	0.255175	0.281929	2_215843754	exonic
747	ABCA12	0.255175	100	0.45718	100	0.596195	100	0.24545	100	0.905885	100	0.53856	100	0.206635	100	0.13167	100	0.228095	100	0.1382	100	0.225225	100	0.23654	100	0.233335	100	0.266925	100	0.12815	100	0.269075	100	0.29736	100	0.313935	100	NA	0	0.268725	100	0.0952	100	0.4807	100	0.255175	0.281929	2_215854316	exonic
748	ABCA12	0.255175	100	0.45718	100	0.596195	100	0.24545	100	0.905885	100	0.53856	100	0.206635	100	0.13167	100	0.228095	100	0.1382	100	0.225225	100	0.23654	100	0.233335	100	0.266925	100	0.12815	100	0.269075	100	0.29736	100	0.313935	100	NA	0	0.268725	100	0.0952	100	0.4807	100	0.255175	0.281929	2_215855545	exonic
749	SERPINB11	0.255195	100	0.639215	100	0.616255	100	0.179005	100	0.90692	100	NA	0	0.17869	100	0.068565	100	0.14924	100	0.14864	100	0.03427	100	0.346	100	0.346095	100	0.34611	100	0.1299	100	0.34677	100	0.21891	100	0.14754	100	0.34564	100	0.346745	100	0.03859	100	0.47846	100	0.255195	0.273398	18_61383369	exonic
750	SERPINB11	0.255195	100	0.639215	100	0.616255	100	0.179005	100	0.90692	100	NA	0	0.17869	100	0.068565	100	0.14924	100	0.14864	100	0.03427	100	0.346	100	0.346095	100	0.34611	100	0.1299	100	0.34677	100	0.21891	100	0.14754	100	0.34564	100	0.346745	100	0.03859	100	0.47846	100	0.255195	0.273398	18_61390305	exonic
751	LIPE	0.3998	100	0.28055	100	0.227535	100	0.16092	100	0.709215	100	NA	0	0.194775	100	0.13758	100	0.66755	100	0.669005	100	0.510345	100	0.22659	100	0.223955	100	0.25666	100	0.34147	100	0.25758	100	0.4014	100	0.668025	100	NA	0	0.25705	100	0.20719	100	0	100	0.257315	0.330087	19_42909618	exonic
752	LIPE	0.3998	100	0.28055	100	0.227535	100	0.16092	100	0.709215	100	NA	0	0.194775	100	0.13758	100	0.66755	100	0.669005	100	0.510345	100	0.22659	100	0.223955	100	0.25666	100	0.34147	100	0.25758	100	0.4014	100	0.668025	100	NA	0	0.25705	100	0.20719	100	0	100	0.257315	0.330087	19_42912244	exonic
753	LIPE	0.3998	100	0.28055	100	0.227535	100	0.16092	100	0.709215	100	NA	0	0.194775	100	0.13758	100	0.66755	100	0.669005	100	0.510345	100	0.22659	100	0.223955	100	0.25666	100	0.34147	100	0.25758	100	0.4014	100	0.668025	100	NA	0	0.25705	100	0.20719	100	0	100	0.257315	0.330087	19_42914667	exonic
754	LIPE	0.3998	100	0.28055	100	0.227535	100	0.16092	100	0.709215	100	NA	0	0.194775	100	0.13758	100	0.66755	100	0.669005	100	0.510345	100	0.22659	100	0.223955	100	0.25666	100	0.34147	100	0.25758	100	0.4014	100	0.668025	100	NA	0	0.25705	100	0.20719	100	0	100	0.257315	0.330087	19_42914829	exonic
755	CYP7A1	0.466415	100	0.729525	100	0.27625	100	0.09673	100	0.622195	100	NA	0	0.346665	100	0.10918	100	0.473685	100	0.47576	100	0.056485	100	0.2963	100	0.18088	100	0.261195	100	0.215075	100	0.215765	100	0.2583	100	0.47535	100	0.220375	100	0.214565	100	0.162935	100	0.227725	100	0.2583	0.286848	8_59404200	exonic
756	CYP7A1	0.466415	100	0.729525	100	0.27625	100	0.09673	100	0.622195	100	NA	0	0.346665	100	0.10918	100	0.473685	100	0.47576	100	0.056485	100	0.2963	100	0.18088	100	0.261195	100	0.215075	100	0.215765	100	0.2583	100	0.47535	100	0.220375	100	0.214565	100	0.162935	100	0.227725	100	0.2583	0.286848	8_59404245	exonic
757	CYP7A1	0.466415	100	0.729525	100	0.27625	100	0.09673	100	0.622195	100	NA	0	0.346665	100	0.10918	100	0.473685	100	0.47576	100	0.056485	100	0.2963	100	0.18088	100	0.261195	100	0.215075	100	0.215765	100	0.2583	100	0.47535	100	0.220375	100	0.214565	100	0.162935	100	0.227725	100	0.2583	0.286848	8_59405021	exonic
758	CYP7A1	0.466415	100	0.729525	100	0.27625	100	0.09673	100	0.622195	100	NA	0	0.346665	100	0.10918	100	0.473685	100	0.47576	100	0.056485	100	0.2963	100	0.18088	100	0.261195	100	0.215075	100	0.215765	100	0.2583	100	0.47535	100	0.220375	100	0.214565	100	0.162935	100	0.227725	100	0.2583	0.286848	8_59407065	exonic
759	MYO15A	0.261235	100	0.4112	100	0.634185	100	0.057165	100	0.860605	100	NA	0	0.19459	100	0.03376	100	0.19169	100	0.19081	100	0.13671	100	0.461815	100	0.389315	100	0.35656	100	0.13812	100	0.357615	100	0.118305	100	0.191935	100	0.35638	100	0.3582	100	0.0337	100	0.48	100	0.261235	0.273626	17_18028531	exonic
760	MYO15A	0.261235	100	0.4112	100	0.634185	100	0.057165	100	0.860605	100	NA	0	0.19459	100	0.03376	100	0.19169	100	0.19081	100	0.13671	100	0.461815	100	0.389315	100	0.35656	100	0.13812	100	0.357615	100	0.118305	100	0.191935	100	0.35638	100	0.3582	100	0.0337	100	0.48	100	0.261235	0.273626	17_18045441	exonic
761	MYO15A	0.261235	100	0.4112	100	0.634185	100	0.057165	100	0.860605	100	NA	0	0.19459	100	0.03376	100	0.19169	100	0.19081	100	0.13671	100	0.461815	100	0.389315	100	0.35656	100	0.13812	100	0.357615	100	0.118305	100	0.191935	100	0.35638	100	0.3582	100	0.0337	100	0.48	100	0.261235	0.273626	17_18077147	exonic
762	MYO15A	0.261235	100	0.4112	100	0.634185	100	0.057165	100	0.860605	100	NA	0	0.19459	100	0.03376	100	0.19169	100	0.19081	100	0.13671	100	0.461815	100	0.389315	100	0.35656	100	0.13812	100	0.357615	100	0.118305	100	0.191935	100	0.35638	100	0.3582	100	0.0337	100	0.48	100	0.261235	0.273626	17_18077164	exonic
763	CDC42BPG	0.261245	100	0.41234	100	0.42822	100	0.057765	100	0.86142	100	NA	0	0.19439	100	0.03425	100	0.19025	100	0.190195	100	0.13557	100	0.42563	100	0.39099	100	0.357715	100	0.138555	100	0.355895	100	0.118035	100	0.19219	100	0.3576	100	0.357105	100	0.03495	100	0.47935	100	0.261245	0.268452	11_64597038	exonic
764	CDC42BPG	0.261245	100	0.41234	100	0.42822	100	0.057765	100	0.86142	100	NA	0	0.19439	100	0.03425	100	0.19025	100	0.190195	100	0.13557	100	0.42563	100	0.39099	100	0.357715	100	0.138555	100	0.355895	100	0.118035	100	0.19219	100	0.3576	100	0.357105	100	0.03495	100	0.47935	100	0.261245	0.268452	11_64606161	exonic
765	CDC42BPG	0.261245	100	0.41234	100	0.42822	100	0.057765	100	0.86142	100	NA	0	0.19439	100	0.03425	100	0.19025	100	0.190195	100	0.13557	100	0.42563	100	0.39099	100	0.357715	100	0.138555	100	0.355895	100	0.118035	100	0.19219	100	0.3576	100	0.357105	100	0.03495	100	0.47935	100	0.261245	0.268452	11_64606313	exonic
766	CDC42BPG	0.261245	100	0.41234	100	0.42822	100	0.057765	100	0.86142	100	NA	0	0.19439	100	0.03425	100	0.19025	100	0.190195	100	0.13557	100	0.42563	100	0.39099	100	0.357715	100	0.138555	100	0.355895	100	0.118035	100	0.19219	100	0.3576	100	0.357105	100	0.03495	100	0.47935	100	0.261245	0.268452	11_64609305	exonic
767	AP1G2	0.26222	100	0.410435	100	0.291475	100	0.057375	100	0.86072	100	NA	0	0.19359	100	0.03413	100	0.19037	100	0.19089	100	0.137855	100	0.3912	100	0.39055	100	0.357825	100	0.13811	100	0.357615	100	0.117275	100	0.18983	100	0.359905	100	0.355625	100	0.034065	100	0.48102	100	0.26222	0.258361	14_24029217	exonic
768	AP1G2	0.26222	100	0.410435	100	0.291475	100	0.057375	100	0.86072	100	NA	0	0.19359	100	0.03413	100	0.19037	100	0.19089	100	0.137855	100	0.3912	100	0.39055	100	0.357825	100	0.13811	100	0.357615	100	0.117275	100	0.18983	100	0.359905	100	0.355625	100	0.034065	100	0.48102	100	0.26222	0.258361	14_24031771	exonic
769	AP1G2	0.26222	100	0.410435	100	0.291475	100	0.057375	100	0.86072	100	NA	0	0.19359	100	0.03413	100	0.19037	100	0.19089	100	0.137855	100	0.3912	100	0.39055	100	0.357825	100	0.13811	100	0.357615	100	0.117275	100	0.18983	100	0.359905	100	0.355625	100	0.034065	100	0.48102	100	0.26222	0.258361	14_24032695	exonic
770	AP1G2	0.26222	100	0.410435	100	0.291475	100	0.057375	100	0.86072	100	NA	0	0.19359	100	0.03413	100	0.19037	100	0.19089	100	0.137855	100	0.3912	100	0.39055	100	0.357825	100	0.13811	100	0.357615	100	0.117275	100	0.18983	100	0.359905	100	0.355625	100	0.034065	100	0.48102	100	0.26222	0.258361	14_24036478	exonic
771	ATAD3A	0.36507	100	0.377875	100	0.22914	100	0.264965	100	0.707855	100	NA	0	0.19267	100	0.13934	100	0.668605	100	0.66816	100	0.53256	100	0.2899	100	0.194475	100	0.258825	100	0.341025	100	0.25622	100	0.42674	100	0.667495	100	0.256885	100	0.257735	100	0.208235	100	0	100	0.264965	0.340469	1_1455604	exonic
772	ATAD3A	0.36507	100	0.377875	100	0.22914	100	0.264965	100	0.707855	100	NA	0	0.19267	100	0.13934	100	0.668605	100	0.66816	100	0.53256	100	0.2899	100	0.194475	100	0.258825	100	0.341025	100	0.25622	100	0.42674	100	0.667495	100	0.256885	100	0.257735	100	0.208235	100	0	100	0.264965	0.340469	1_1458241	exonic
773	ATAD3A	0.36507	100	0.377875	100	0.22914	100	0.264965	100	0.707855	100	NA	0	0.19267	100	0.13934	100	0.668605	100	0.66816	100	0.53256	100	0.2899	100	0.194475	100	0.258825	100	0.341025	100	0.25622	100	0.42674	100	0.667495	100	0.256885	100	0.257735	100	0.208235	100	0	100	0.264965	0.340469	1_1464604	exonic
774	ATAD3A	0.36507	100	0.377875	100	0.22914	100	0.264965	100	0.707855	100	NA	0	0.19267	100	0.13934	100	0.668605	100	0.66816	100	0.53256	100	0.2899	100	0.194475	100	0.258825	100	0.341025	100	0.25622	100	0.42674	100	0.667495	100	0.256885	100	0.257735	100	0.208235	100	0	100	0.264965	0.340469	1_1469384	exonic
775	VIMP	0.828675	100	0.276585	100	0.666735	100	0.20952	100	0.1918	100	NA	0	0.91274	100	0.079045	100	0.256745	100	0.25478	100	0.05216	100	0.91288	100	0.9123	100	0.912145	100	0.209585	100	0.912785	100	0.224845	100	0.255995	100	NA	0	0.913145	100	0.078485	100	0.478695	100	0.266665	0.473936	15_101812987	exonic
776	VIMP	0.828675	100	0.276585	100	0.666735	100	0.20952	100	0.1918	100	NA	0	0.91274	100	0.079045	100	0.256745	100	0.25478	100	0.05216	100	0.91288	100	0.9123	100	0.912145	100	0.209585	100	0.912785	100	0.224845	100	0.255995	100	NA	0	0.913145	100	0.078485	100	0.478695	100	0.266665	0.473936	15_101814864	exonic
777	VIMP	0.828675	100	0.276585	100	0.666735	100	0.20952	100	0.1918	100	NA	0	0.91274	100	0.079045	100	0.256745	100	0.25478	100	0.05216	100	0.91288	100	0.9123	100	0.912145	100	0.209585	100	0.912785	100	0.224845	100	0.255995	100	NA	0	0.913145	100	0.078485	100	0.478695	100	0.266665	0.473936	15_101816851	exonic
778	KRT73	0.19438	100	0.27913	100	0.105875	100	0.19224	100	0.265875	100	NA	0	0.43113	100	0.26721	100	0.669465	100	0.66763	100	0.10307	100	0.32396	100	0.669115	100	0.22445	100	0.341545	100	0.19411	100	0.42913	100	0.668035	100	0.194225	100	0.194835	100	0.206505	100	0.478595	100	0.26721	0.326646	12_53004545	exonic
779	KRT73	0.19438	100	0.27913	100	0.105875	100	0.19224	100	0.265875	100	NA	0	0.43113	100	0.26721	100	0.669465	100	0.66763	100	0.10307	100	0.32396	100	0.669115	100	0.22445	100	0.341545	100	0.19411	100	0.42913	100	0.668035	100	0.194225	100	0.194835	100	0.206505	100	0.478595	100	0.26721	0.326646	12_53009978	exonic
780	KRT73	0.19438	100	0.27913	100	0.105875	100	0.19224	100	0.265875	100	NA	0	0.43113	100	0.26721	100	0.669465	100	0.66763	100	0.10307	100	0.32396	100	0.669115	100	0.22445	100	0.341545	100	0.19411	100	0.42913	100	0.668035	100	0.194225	100	0.194835	100	0.206505	100	0.478595	100	0.26721	0.326646	12_53010032	exonic
781	KRT73	0.19438	100	0.27913	100	0.105875	100	0.19224	100	0.265875	100	NA	0	0.43113	100	0.26721	100	0.669465	100	0.66763	100	0.10307	100	0.32396	100	0.669115	100	0.22445	100	0.341545	100	0.19411	100	0.42913	100	0.668035	100	0.194225	100	0.194835	100	0.206505	100	0.478595	100	0.26721	0.326646	12_53010152	exonic
782	DCT	0.193205	100	0.278155	100	0.10682	100	0.16118	100	0.26277	100	NA	0	0.43091	100	0.2682	100	0.66909	100	0.66838	100	0.104415	100	0.291965	100	0.66806	100	0.224085	100	0.339925	100	0.195085	100	0.42787	100	0.66766	100	0.194185	100	0.192735	100	0.20761	100	0.48019	100	0.2682	0.322576	13_95117993	exonic
783	DCT	0.193205	100	0.278155	100	0.10682	100	0.16118	100	0.26277	100	NA	0	0.43091	100	0.2682	100	0.66909	100	0.66838	100	0.104415	100	0.291965	100	0.66806	100	0.224085	100	0.339925	100	0.195085	100	0.42787	100	0.66766	100	0.194185	100	0.192735	100	0.20761	100	0.48019	100	0.2682	0.322576	13_95118870	exonic
784	DCT	0.193205	100	0.278155	100	0.10682	100	0.16118	100	0.26277	100	NA	0	0.43091	100	0.2682	100	0.66909	100	0.66838	100	0.104415	100	0.291965	100	0.66806	100	0.224085	100	0.339925	100	0.195085	100	0.42787	100	0.66766	100	0.194185	100	0.192735	100	0.20761	100	0.48019	100	0.2682	0.322576	13_95131263	exonic
785	DCT	0.193205	100	0.278155	100	0.10682	100	0.16118	100	0.26277	100	NA	0	0.43091	100	0.2682	100	0.66909	100	0.66838	100	0.104415	100	0.291965	100	0.66806	100	0.224085	100	0.339925	100	0.195085	100	0.42787	100	0.66766	100	0.194185	100	0.192735	100	0.20761	100	0.48019	100	0.2682	0.322576	13_95131293	exonic
786	ATP6V0A4	0.359475	100	0.67719	100	0.157665	100	0.267605	100	0.51566	100	0.36913	100	0.268825	100	0.34002	100	0.250855	100	0.250395	100	0.65775	100	0.477215	100	0.273285	100	0.39438	100	0.24291	100	0.15743	100	0.49972	100	0.25096	100	0.15586	100	0.156545	100	0.20387	100	0.11286	100	0.268215	0.301997	7_138394465	exonic
787	ATP6V0A4	0.359475	100	0.67719	100	0.157665	100	0.267605	100	0.51566	100	0.36913	100	0.268825	100	0.34002	100	0.250855	100	0.250395	100	0.65775	100	0.477215	100	0.273285	100	0.39438	100	0.24291	100	0.15743	100	0.49972	100	0.25096	100	0.15586	100	0.156545	100	0.20387	100	0.11286	100	0.268215	0.301997	7_138437518	exonic
788	ATP6V0A4	0.359475	100	0.67719	100	0.157665	100	0.267605	100	0.51566	100	0.36913	100	0.268825	100	0.34002	100	0.250855	100	0.250395	100	0.65775	100	0.477215	100	0.273285	100	0.39438	100	0.24291	100	0.15743	100	0.49972	100	0.25096	100	0.15586	100	0.156545	100	0.20387	100	0.11286	100	0.268215	0.301997	7_138453553	exonic
789	SERPINB12	0.828475	100	0.275625	100	0.912335	100	0.210275	100	0.19056	100	NA	0	0.91319	100	0.077745	100	0.253565	100	0.25604	100	0.05214	100	0.91254	100	0.828315	100	0.913525	100	0.16561	100	0.912795	100	0.26839	100	0.25432	100	0.912605	100	0.9119	100	0.077735	100	0.669445	100	0.275625	0.520032	18_61233861	exonic
790	SERPINB12	0.828475	100	0.275625	100	0.912335	100	0.210275	100	0.19056	100	NA	0	0.91319	100	0.077745	100	0.253565	100	0.25604	100	0.05214	100	0.91254	100	0.828315	100	0.913525	100	0.16561	100	0.912795	100	0.26839	100	0.25432	100	0.912605	100	0.9119	100	0.077735	100	0.669445	100	0.275625	0.520032	18_61233916	exonic
791	SERPINB12	0.828475	100	0.275625	100	0.912335	100	0.210275	100	0.19056	100	NA	0	0.91319	100	0.077745	100	0.253565	100	0.25604	100	0.05214	100	0.91254	100	0.828315	100	0.913525	100	0.16561	100	0.912795	100	0.26839	100	0.25432	100	0.912605	100	0.9119	100	0.077735	100	0.669445	100	0.275625	0.520032	18_61234110	exonic
792	HECTD3	0.27887	100	0.5227	100	0.191255	100	0.20693	100	0.827345	100	NA	0	0.27728	100	0.29304	100	0.42334	100	0.424155	100	0.53669	100	0.190075	100	0.19155	100	0.189875	100	0.37822	100	0.191205	100	0.50841	100	0.420795	100	0.189835	100	0.19063	100	0.121785	100	0	100	0.27728	0.298127	1_45469774	exonic
793	HECTD3	0.27887	100	0.5227	100	0.191255	100	0.20693	100	0.827345	100	NA	0	0.27728	100	0.29304	100	0.42334	100	0.424155	100	0.53669	100	0.190075	100	0.19155	100	0.189875	100	0.37822	100	0.191205	100	0.50841	100	0.420795	100	0.189835	100	0.19063	100	0.121785	100	0	100	0.27728	0.298127	1_45471743	exonic
794	TTC12	0.27743	100	0.523395	100	0.19132	100	0.2071	100	0.8267	100	NA	0	0.28093	100	0.29219	100	0.424015	100	0.42062	100	0.53539	100	0.191925	100	0.19181	100	0.189915	100	0.378355	100	0.19283	100	0.50719	100	0.424445	100	0.190555	100	0.188935	100	0.12182	100	0	100	0.27743	0.298409	11_113196360	exonic
795	TTC12	0.27743	100	0.523395	100	0.19132	100	0.2071	100	0.8267	100	NA	0	0.28093	100	0.29219	100	0.424015	100	0.42062	100	0.53539	100	0.191925	100	0.19181	100	0.189915	100	0.378355	100	0.19283	100	0.50719	100	0.424445	100	0.190555	100	0.188935	100	0.12182	100	0	100	0.27743	0.298409	11_113236975	exonic
796	HMGCLL1	0.2777	100	0.52293	100	0.19109	100	0.206565	100	0.82658	100	NA	0	0.278515	100	0.293025	100	0.424235	100	0.421525	100	0.537745	100	0.191675	100	0.19129	100	0.192135	100	0.378805	100	0.19109	100	0.50884	100	0.42215	100	0.19109	100	0.191285	100	0.120415	100	0	100	0.2777	0.298467	6_55360336	exonic
797	HMGCLL1	0.2777	100	0.52293	100	0.19109	100	0.206565	100	0.82658	100	NA	0	0.278515	100	0.293025	100	0.424235	100	0.421525	100	0.537745	100	0.191675	100	0.19129	100	0.192135	100	0.378805	100	0.19109	100	0.50884	100	0.42215	100	0.19109	100	0.191285	100	0.120415	100	0	100	0.2777	0.298467	6_55406575	exonic
798	FAM198B	0.27811	100	0.521845	100	0.190285	100	0.20668	100	0.82598	100	NA	0	0.278405	100	0.29349	100	0.42208	100	0.421775	100	0.53834	100	0.1918	100	0.19281	100	0.190745	100	0.377665	100	0.191075	100	0.510305	100	0.42201	100	0.19203	100	0.189495	100	0.121615	100	0.19024	100	0.27811	0.298315	4_159048596	exonic
799	FAM198B	0.27811	100	0.521845	100	0.190285	100	0.20668	100	0.82598	100	NA	0	0.278405	100	0.29349	100	0.42208	100	0.421775	100	0.53834	100	0.1918	100	0.19281	100	0.190745	100	0.377665	100	0.191075	100	0.510305	100	0.42201	100	0.19203	100	0.189495	100	0.121615	100	0.19024	100	0.27811	0.298315	4_159091893	exonic
800	RGS22	0.280225	100	0.52277	100	0.190205	100	0.20662	100	0.82667	100	NA	0	0.27813	100	0.295185	100	0.42241	100	0.42347	100	0.53891	100	0.19082	100	0.19082	100	0.19033	100	0.378245	100	0.192425	100	0.507495	100	0.425975	100	0.192475	100	0.19075	100	0.121485	100	0.19099	100	0.27813	0.298773	8_100974669	exonic
801	RGS22	0.280225	100	0.52277	100	0.190205	100	0.20662	100	0.82667	100	NA	0	0.27813	100	0.295185	100	0.42241	100	0.42347	100	0.53891	100	0.19082	100	0.19082	100	0.19033	100	0.378245	100	0.192425	100	0.507495	100	0.425975	100	0.192475	100	0.19075	100	0.121485	100	0.19099	100	0.27813	0.298773	8_101075806	exonic
802	COQ6	0.27829	100	0.52176	100	0.19233	100	0.20572	100	0.82803	100	NA	0	0.27962	100	0.293265	100	0.420805	100	0.422875	100	0.537845	100	0.191265	100	0.19033	100	0.19088	100	0.37939	100	0.19087	100	0.506725	100	0.423945	100	0.192075	100	0.190585	100	0.121815	100	0	100	0.27829	0.298278	14_74422167	exonic
803	COQ6	0.27829	100	0.52176	100	0.19233	100	0.20572	100	0.82803	100	NA	0	0.27962	100	0.293265	100	0.420805	100	0.422875	100	0.537845	100	0.191265	100	0.19033	100	0.19088	100	0.37939	100	0.19087	100	0.506725	100	0.423945	100	0.192075	100	0.190585	100	0.121815	100	0	100	0.27829	0.298278	14_74428548	exonic
804	TTF2	0.279	100	0.52217	100	0.19118	100	0.205885	100	0.82847	100	NA	0	0.279735	100	0.29382	100	0.42361	100	0.421325	100	0.535735	100	0.191755	100	0.18953	100	0.19022	100	0.379275	100	0.1924	100	0.50859	100	0.42151	100	0.190975	100	0.192715	100	0.12194	100	0	100	0.279	0.298453	1_117622190	exonic
805	TTF2	0.279	100	0.52217	100	0.19118	100	0.205885	100	0.82847	100	NA	0	0.279735	100	0.29382	100	0.42361	100	0.421325	100	0.535735	100	0.191755	100	0.18953	100	0.19022	100	0.379275	100	0.1924	100	0.50859	100	0.42151	100	0.190975	100	0.192715	100	0.12194	100	0	100	0.279	0.298453	1_117622227	exonic
806	MROH5	0.95603	100	0.10914	100	0.62915	100	0.280945	100	0.14036	100	NA	0	0.54465	100	0.130905	100	0.161685	100	0.16213	100	0.10184	100	0.957185	100	0.78369	100	0.966835	100	0.170435	100	0.96872	100	0.108465	100	0.16101	100	0.96962	100	0.96858	100	0.072825	100	0.48086	100	0.280945	0.45365	8_142445019	exonic
807	MROH5	0.95603	100	0.10914	100	0.62915	100	0.280945	100	0.14036	100	NA	0	0.54465	100	0.130905	100	0.161685	100	0.16213	100	0.10184	100	0.957185	100	0.78369	100	0.966835	100	0.170435	100	0.96872	100	0.108465	100	0.16101	100	0.96962	100	0.96858	100	0.072825	100	0.48086	100	0.280945	0.45365	8_142445332	exonic
808	MROH5	0.95603	100	0.10914	100	0.62915	100	0.280945	100	0.14036	100	NA	0	0.54465	100	0.130905	100	0.161685	100	0.16213	100	0.10184	100	0.957185	100	0.78369	100	0.966835	100	0.170435	100	0.96872	100	0.108465	100	0.16101	100	0.96962	100	0.96858	100	0.072825	100	0.48086	100	0.280945	0.45365	8_142450374	exonic
809	MROH5	0.95603	100	0.10914	100	0.62915	100	0.280945	100	0.14036	100	NA	0	0.54465	100	0.130905	100	0.161685	100	0.16213	100	0.10184	100	0.957185	100	0.78369	100	0.966835	100	0.170435	100	0.96872	100	0.108465	100	0.16101	100	0.96962	100	0.96858	100	0.072825	100	0.48086	100	0.280945	0.45365	8_142451279	exonic
810	MROH5	0.95603	100	0.10914	100	0.62915	100	0.280945	100	0.14036	100	NA	0	0.54465	100	0.130905	100	0.161685	100	0.16213	100	0.10184	100	0.957185	100	0.78369	100	0.966835	100	0.170435	100	0.96872	100	0.108465	100	0.16101	100	0.96962	100	0.96858	100	0.072825	100	0.48086	100	0.280945	0.45365	8_142451753	exonic
811	MROH5	0.95603	100	0.10914	100	0.62915	100	0.280945	100	0.14036	100	NA	0	0.54465	100	0.130905	100	0.161685	100	0.16213	100	0.10184	100	0.957185	100	0.78369	100	0.966835	100	0.170435	100	0.96872	100	0.108465	100	0.16101	100	0.96962	100	0.96858	100	0.072825	100	0.48086	100	0.280945	0.45365	8_142480761	exonic
812	MROH5	0.95603	100	0.10914	100	0.62915	100	0.280945	100	0.14036	100	NA	0	0.54465	100	0.130905	100	0.161685	100	0.16213	100	0.10184	100	0.957185	100	0.78369	100	0.966835	100	0.170435	100	0.96872	100	0.108465	100	0.16101	100	0.96962	100	0.96858	100	0.072825	100	0.48086	100	0.280945	0.45365	8_142487915	exonic
813	MROH5	0.95603	100	0.10914	100	0.62915	100	0.280945	100	0.14036	100	NA	0	0.54465	100	0.130905	100	0.161685	100	0.16213	100	0.10184	100	0.957185	100	0.78369	100	0.966835	100	0.170435	100	0.96872	100	0.108465	100	0.16101	100	0.96962	100	0.96858	100	0.072825	100	0.48086	100	0.280945	0.45365	8_142490109	exonic
814	MROH5	0.95603	100	0.10914	100	0.62915	100	0.280945	100	0.14036	100	NA	0	0.54465	100	0.130905	100	0.161685	100	0.16213	100	0.10184	100	0.957185	100	0.78369	100	0.966835	100	0.170435	100	0.96872	100	0.108465	100	0.16101	100	0.96962	100	0.96858	100	0.072825	100	0.48086	100	0.280945	0.45365	8_142500350	exonic
815	LAMA5	0.458675	100	0.352075	100	0.47864	100	0.21901	100	0.67982	100	NA	0	0.15093	100	0.103515	100	0.188645	100	0.1881	100	0.17402	100	0.608405	100	0.5014	100	0.56165	100	0.16407	100	0.565375	100	0.10801	100	0.18698	100	NA	0	0.566595	100	0.06001	100	0.47719	100	0.285542	0.333835	20_60885119	exonic
816	LAMA5	0.458675	100	0.352075	100	0.47864	100	0.21901	100	0.67982	100	NA	0	0.15093	100	0.103515	100	0.188645	100	0.1881	100	0.17402	100	0.608405	100	0.5014	100	0.56165	100	0.16407	100	0.565375	100	0.10801	100	0.18698	100	NA	0	0.566595	100	0.06001	100	0.47719	100	0.285542	0.333835	20_60887001	exonic
817	LAMA5	0.458675	100	0.352075	100	0.47864	100	0.21901	100	0.67982	100	NA	0	0.15093	100	0.103515	100	0.188645	100	0.1881	100	0.17402	100	0.608405	100	0.5014	100	0.56165	100	0.16407	100	0.565375	100	0.10801	100	0.18698	100	NA	0	0.566595	100	0.06001	100	0.47719	100	0.285542	0.333835	20_60887553	exonic
818	LAMA5	0.458675	100	0.352075	100	0.47864	100	0.21901	100	0.67982	100	NA	0	0.15093	100	0.103515	100	0.188645	100	0.1881	100	0.17402	100	0.608405	100	0.5014	100	0.56165	100	0.16407	100	0.565375	100	0.10801	100	0.18698	100	NA	0	0.566595	100	0.06001	100	0.47719	100	0.285542	0.333835	20_60888257	exonic
819	LAMA5	0.458675	100	0.352075	100	0.47864	100	0.21901	100	0.67982	100	NA	0	0.15093	100	0.103515	100	0.188645	100	0.1881	100	0.17402	100	0.608405	100	0.5014	100	0.56165	100	0.16407	100	0.565375	100	0.10801	100	0.18698	100	NA	0	0.566595	100	0.06001	100	0.47719	100	0.285542	0.333835	20_60901932	exonic
820	LAMA5	0.458675	100	0.352075	100	0.47864	100	0.21901	100	0.67982	100	NA	0	0.15093	100	0.103515	100	0.188645	100	0.1881	100	0.17402	100	0.608405	100	0.5014	100	0.56165	100	0.16407	100	0.565375	100	0.10801	100	0.18698	100	NA	0	0.566595	100	0.06001	100	0.47719	100	0.285542	0.333835	20_60901988	exonic
821	LAMA5	0.458675	100	0.352075	100	0.47864	100	0.21901	100	0.67982	100	NA	0	0.15093	100	0.103515	100	0.188645	100	0.1881	100	0.17402	100	0.608405	100	0.5014	100	0.56165	100	0.16407	100	0.565375	100	0.10801	100	0.18698	100	NA	0	0.566595	100	0.06001	100	0.47719	100	0.285542	0.333835	20_60903041	exonic
822	EP400	0.437565	100	0.740075	100	0.326825	100	0.266285	100	0.49306	100	NA	0	0.294945	100	0.13354	100	0.292425	100	0.377265	100	0.28474	100	0.36319	100	0.258525	100	0.2478	100	0.19315	100	0.16943	100	0.196605	100	0.32736	100	NA	0	0.170015	100	0.126855	100	0.4776	100	0.288583	0.292733	12_132446147	exonic
823	EP400	0.437565	100	0.740075	100	0.326825	100	0.266285	100	0.49306	100	NA	0	0.294945	100	0.13354	100	0.292425	100	0.377265	100	0.28474	100	0.36319	100	0.258525	100	0.2478	100	0.19315	100	0.16943	100	0.196605	100	0.32736	100	NA	0	0.170015	100	0.126855	100	0.4776	100	0.288583	0.292733	12_132466108	exonic
824	EP400	0.437565	100	0.740075	100	0.326825	100	0.266285	100	0.49306	100	NA	0	0.294945	100	0.13354	100	0.292425	100	0.377265	100	0.28474	100	0.36319	100	0.258525	100	0.2478	100	0.19315	100	0.16943	100	0.196605	100	0.32736	100	NA	0	0.170015	100	0.126855	100	0.4776	100	0.288583	0.292733	12_132471086	exonic
825	EP400	0.437565	100	0.740075	100	0.326825	100	0.266285	100	0.49306	100	NA	0	0.294945	100	0.13354	100	0.292425	100	0.377265	100	0.28474	100	0.36319	100	0.258525	100	0.2478	100	0.19315	100	0.16943	100	0.196605	100	0.32736	100	NA	0	0.170015	100	0.126855	100	0.4776	100	0.288583	0.292733	12_132471135	exonic
826	EP400	0.437565	100	0.740075	100	0.326825	100	0.266285	100	0.49306	100	NA	0	0.294945	100	0.13354	100	0.292425	100	0.377265	100	0.28474	100	0.36319	100	0.258525	100	0.2478	100	0.19315	100	0.16943	100	0.196605	100	0.32736	100	NA	0	0.170015	100	0.126855	100	0.4776	100	0.288583	0.292733	12_132491318	exonic
827	EP400	0.437565	100	0.740075	100	0.326825	100	0.266285	100	0.49306	100	NA	0	0.294945	100	0.13354	100	0.292425	100	0.377265	100	0.28474	100	0.36319	100	0.258525	100	0.2478	100	0.19315	100	0.16943	100	0.196605	100	0.32736	100	NA	0	0.170015	100	0.126855	100	0.4776	100	0.288583	0.292733	12_132534934	exonic
828	EP400	0.437565	100	0.740075	100	0.326825	100	0.266285	100	0.49306	100	NA	0	0.294945	100	0.13354	100	0.292425	100	0.377265	100	0.28474	100	0.36319	100	0.258525	100	0.2478	100	0.19315	100	0.16943	100	0.196605	100	0.32736	100	NA	0	0.170015	100	0.126855	100	0.4776	100	0.288583	0.292733	12_132547096	exonic
829	IGHMBP2	0.296205	100	0.40485	100	0.2282	100	0.119325	100	0.796165	100	NA	0	0.163695	100	0.06931	100	0.348445	100	0.347985	100	0.269295	100	0.356795	100	0.291295	100	0.291425	100	0.204845	100	0.28959	100	0.242485	100	0.346035	100	0.290115	100	0.289555	100	0.06934	100	0.22697	100	0.28959	0.270721	11_68675700	exonic
830	IGHMBP2	0.296205	100	0.40485	100	0.2282	100	0.119325	100	0.796165	100	NA	0	0.163695	100	0.06931	100	0.348445	100	0.347985	100	0.269295	100	0.356795	100	0.291295	100	0.291425	100	0.204845	100	0.28959	100	0.242485	100	0.346035	100	0.290115	100	0.289555	100	0.06934	100	0.22697	100	0.28959	0.270721	11_68700925	exonic
831	IGHMBP2	0.296205	100	0.40485	100	0.2282	100	0.119325	100	0.796165	100	NA	0	0.163695	100	0.06931	100	0.348445	100	0.347985	100	0.269295	100	0.356795	100	0.291295	100	0.291425	100	0.204845	100	0.28959	100	0.242485	100	0.346035	100	0.290115	100	0.289555	100	0.06934	100	0.22697	100	0.28959	0.270721	11_68701327	exonic
832	GRM8	0.29733	100	0.405895	100	0.22929	100	0.11849	100	0.795345	100	NA	0	0.16418	100	0.06947	100	0.346025	100	0.345455	100	0.268855	100	0.3581	100	0.289595	100	0.29044	100	0.206525	100	0.28942	100	0.24372	100	0.34648	100	0.291235	100	0.291075	100	0.068795	100	0.227425	100	0.289595	0.270802	7_126173808	exonic
833	GRM8	0.29733	100	0.405895	100	0.22929	100	0.11849	100	0.795345	100	NA	0	0.16418	100	0.06947	100	0.346025	100	0.345455	100	0.268855	100	0.3581	100	0.289595	100	0.29044	100	0.206525	100	0.28942	100	0.24372	100	0.34648	100	0.291235	100	0.291075	100	0.068795	100	0.227425	100	0.289595	0.270802	7_126249486	exonic
834	GRM8	0.29733	100	0.405895	100	0.22929	100	0.11849	100	0.795345	100	NA	0	0.16418	100	0.06947	100	0.346025	100	0.345455	100	0.268855	100	0.3581	100	0.289595	100	0.29044	100	0.206525	100	0.28942	100	0.24372	100	0.34648	100	0.291235	100	0.291075	100	0.068795	100	0.227425	100	0.289595	0.270802	7_126409979	exonic
835	DHRS7	0.295845	100	0.473815	100	0.227905	100	0.18762	100	0.794785	100	NA	0	0.164645	100	0.068835	100	0.34598	100	0.34616	100	0.26713	100	0.35829	100	0.16351	100	0.29106	100	0.20464	100	0.29056	100	0.2424	100	0.345875	100	0.289825	100	0.290355	100	0.06869	100	0	100	0.289825	0.257684	14_60616188	exonic
836	DHRS7	0.295845	100	0.473815	100	0.227905	100	0.18762	100	0.794785	100	NA	0	0.164645	100	0.068835	100	0.34598	100	0.34616	100	0.26713	100	0.35829	100	0.16351	100	0.29106	100	0.20464	100	0.29056	100	0.2424	100	0.345875	100	0.289825	100	0.290355	100	0.06869	100	0	100	0.289825	0.257684	14_60619742	exonic
837	DHRS7	0.295845	100	0.473815	100	0.227905	100	0.18762	100	0.794785	100	NA	0	0.164645	100	0.068835	100	0.34598	100	0.34616	100	0.26713	100	0.35829	100	0.16351	100	0.29106	100	0.20464	100	0.29056	100	0.2424	100	0.345875	100	0.289825	100	0.290355	100	0.06869	100	0	100	0.289825	0.257684	14_60619860	exonic
838	ECE1	0.36562	100	0.406305	100	0.289265	100	0.11931	100	0.79495	100	NA	0	0.163685	100	0.070595	100	0.348325	100	0.347045	100	0.26823	100	0.290605	100	0.292035	100	0.29296	100	0.20518	100	0.28974	100	0.24321	100	0.34835	100	0.289915	100	0.289935	100	0.0687	100	0.479935	100	0.289935	0.285277	1_21546474	exonic
839	ECE1	0.36562	100	0.406305	100	0.289265	100	0.11931	100	0.79495	100	NA	0	0.163685	100	0.070595	100	0.348325	100	0.347045	100	0.26823	100	0.290605	100	0.292035	100	0.29296	100	0.20518	100	0.28974	100	0.24321	100	0.34835	100	0.289915	100	0.289935	100	0.0687	100	0.479935	100	0.289935	0.285277	1_21551823	exonic
840	ECE1	0.36562	100	0.406305	100	0.289265	100	0.11931	100	0.79495	100	NA	0	0.163685	100	0.070595	100	0.348325	100	0.347045	100	0.26823	100	0.290605	100	0.292035	100	0.29296	100	0.20518	100	0.28974	100	0.24321	100	0.34835	100	0.289915	100	0.289935	100	0.0687	100	0.479935	100	0.289935	0.285277	1_21605807	exonic
841	ALDH1B1	0.298165	100	0.40564	100	0.22847	100	0.117435	100	0.79592	100	NA	0	0.164205	100	0.0699	100	0.34781	100	0.34724	100	0.26713	100	0.292425	100	0.16313	100	0.289985	100	0.204675	100	0.29087	100	0.244665	100	0.349165	100	0.291825	100	0.291185	100	0.06955	100	0	100	0.289985	0.250487	9_38395983	exonic
842	ALDH1B1	0.298165	100	0.40564	100	0.22847	100	0.117435	100	0.79592	100	NA	0	0.164205	100	0.0699	100	0.34781	100	0.34724	100	0.26713	100	0.292425	100	0.16313	100	0.289985	100	0.204675	100	0.29087	100	0.244665	100	0.349165	100	0.291825	100	0.291185	100	0.06955	100	0	100	0.289985	0.250487	9_38396259	exonic
843	ALDH1B1	0.298165	100	0.40564	100	0.22847	100	0.117435	100	0.79592	100	NA	0	0.164205	100	0.0699	100	0.34781	100	0.34724	100	0.26713	100	0.292425	100	0.16313	100	0.289985	100	0.204675	100	0.29087	100	0.244665	100	0.349165	100	0.291825	100	0.291185	100	0.06955	100	0	100	0.289985	0.250487	9_38396566	exonic
844	SHC2	0.29651	100	0.474185	100	0.22745	100	0.18573	100	0.795015	100	NA	0	0.16409	100	0.069345	100	0.34705	100	0.3468	100	0.267345	100	0.35965	100	0.16406	100	0.29085	100	0.204585	100	0.29001	100	0.24439	100	0.3459	100	0.293065	100	0.291135	100	0.06902	100	0	100	0.29001	0.258116	19_434791	exonic
845	SHC2	0.29651	100	0.474185	100	0.22745	100	0.18573	100	0.795015	100	NA	0	0.16409	100	0.069345	100	0.34705	100	0.3468	100	0.267345	100	0.35965	100	0.16406	100	0.29085	100	0.204585	100	0.29001	100	0.24439	100	0.3459	100	0.293065	100	0.291135	100	0.06902	100	0	100	0.29001	0.258116	19_436240	exonic
846	SHC2	0.29651	100	0.474185	100	0.22745	100	0.18573	100	0.795015	100	NA	0	0.16409	100	0.069345	100	0.34705	100	0.3468	100	0.267345	100	0.35965	100	0.16406	100	0.29085	100	0.204585	100	0.29001	100	0.24439	100	0.3459	100	0.293065	100	0.291135	100	0.06902	100	0	100	0.29001	0.258116	19_440922	exonic
847	GPI	0.39703	100	0.31216	100	0.29009	100	0.2647	100	0.710015	100	NA	0	0.19504	100	0.13993	100	0.667895	100	0.667385	100	0.530795	100	0.258785	100	0.22515	100	0.2585	100	0.34277	100	0.257175	100	0.42956	100	0.66598	100	0.25941	100	0.258605	100	0.20816	100	0.47998	100	0.29009	0.35919	19_34856170	exonic
848	GPI	0.39703	100	0.31216	100	0.29009	100	0.2647	100	0.710015	100	NA	0	0.19504	100	0.13993	100	0.667895	100	0.667385	100	0.530795	100	0.258785	100	0.22515	100	0.2585	100	0.34277	100	0.257175	100	0.42956	100	0.66598	100	0.25941	100	0.258605	100	0.20816	100	0.47998	100	0.29009	0.35919	19_34859537	exonic
849	GPI	0.39703	100	0.31216	100	0.29009	100	0.2647	100	0.710015	100	NA	0	0.19504	100	0.13993	100	0.667895	100	0.667385	100	0.530795	100	0.258785	100	0.22515	100	0.2585	100	0.34277	100	0.257175	100	0.42956	100	0.66598	100	0.25941	100	0.258605	100	0.20816	100	0.47998	100	0.29009	0.35919	19_34868776	exonic
850	GPI	0.39703	100	0.31216	100	0.29009	100	0.2647	100	0.710015	100	NA	0	0.19504	100	0.13993	100	0.667895	100	0.667385	100	0.530795	100	0.258785	100	0.22515	100	0.2585	100	0.34277	100	0.257175	100	0.42956	100	0.66598	100	0.25941	100	0.258605	100	0.20816	100	0.47998	100	0.29009	0.35919	19_34884660	exonic
851	UTRN	0.29712	100	0.40635	100	0.226145	100	0.11833	100	0.79601	100	NA	0	0.162115	100	0.067815	100	0.347725	100	0.34698	100	0.267895	100	0.357865	100	0.29171	100	0.29051	100	0.20449	100	0.290155	100	0.244235	100	0.346885	100	0.293685	100	0.289705	100	0.06977	100	0.22667	100	0.290155	0.270719	6_145073062	exonic
852	UTRN	0.29712	100	0.40635	100	0.226145	100	0.11833	100	0.79601	100	NA	0	0.162115	100	0.067815	100	0.347725	100	0.34698	100	0.267895	100	0.357865	100	0.29171	100	0.29051	100	0.20449	100	0.290155	100	0.244235	100	0.346885	100	0.293685	100	0.289705	100	0.06977	100	0.22667	100	0.290155	0.270719	6_145148757	exonic
853	UTRN	0.29712	100	0.40635	100	0.226145	100	0.11833	100	0.79601	100	NA	0	0.162115	100	0.067815	100	0.347725	100	0.34698	100	0.267895	100	0.357865	100	0.29171	100	0.29051	100	0.20449	100	0.290155	100	0.244235	100	0.346885	100	0.293685	100	0.289705	100	0.06977	100	0.22667	100	0.290155	0.270719	6_145157556	exonic
854	FBLN7	0.296545	100	0.404065	100	0.35854	100	0.18643	100	0.795475	100	NA	0	0.163385	100	0.068855	100	0.34728	100	0.34732	100	0.267835	100	0.29192	100	0.73271	100	0.290525	100	0.20576	100	0.29054	100	0.24278	100	0.34727	100	0.290485	100	0.289615	100	0.069455	100	0.48033	100	0.29054	0.300037	2_112917344	exonic
855	FBLN7	0.296545	100	0.404065	100	0.35854	100	0.18643	100	0.795475	100	NA	0	0.163385	100	0.068855	100	0.34728	100	0.34732	100	0.267835	100	0.29192	100	0.73271	100	0.290525	100	0.20576	100	0.29054	100	0.24278	100	0.34727	100	0.290485	100	0.289615	100	0.069455	100	0.48033	100	0.29054	0.300037	2_112922638	exonic
856	FBLN7	0.296545	100	0.404065	100	0.35854	100	0.18643	100	0.795475	100	NA	0	0.163385	100	0.068855	100	0.34728	100	0.34732	100	0.267835	100	0.29192	100	0.73271	100	0.290525	100	0.20576	100	0.29054	100	0.24278	100	0.34727	100	0.290485	100	0.289615	100	0.069455	100	0.48033	100	0.29054	0.300037	2_112944934	exonic
857	WDR90	0.297795	100	0.405635	100	0.291965	100	0.117715	100	0.79449	100	NA	0	0.1643	100	0.06974	100	0.347865	100	0.34646	100	0.26897	100	0.289645	100	0.291935	100	0.29068	100	0.20381	100	0.29043	100	0.24508	100	0.348025	100	0.29041	100	0.29176	100	0.069975	100	0.48127	100	0.29068	0.281322	16_711675	exonic
858	WDR90	0.297795	100	0.405635	100	0.291965	100	0.117715	100	0.79449	100	NA	0	0.1643	100	0.06974	100	0.347865	100	0.34646	100	0.26897	100	0.289645	100	0.291935	100	0.29068	100	0.20381	100	0.29043	100	0.24508	100	0.348025	100	0.29041	100	0.29176	100	0.069975	100	0.48127	100	0.29068	0.281322	16_711897	exonic
859	WDR90	0.297795	100	0.405635	100	0.291965	100	0.117715	100	0.79449	100	NA	0	0.1643	100	0.06974	100	0.347865	100	0.34646	100	0.26897	100	0.289645	100	0.291935	100	0.29068	100	0.20381	100	0.29043	100	0.24508	100	0.348025	100	0.29041	100	0.29176	100	0.069975	100	0.48127	100	0.29068	0.281322	16_712726	exonic
860	TAS1R3	0.296555	100	0.404765	100	0.22728	100	0.18675	100	0.794735	100	NA	0	0.163775	100	0.068755	100	0.34771	100	0.34912	100	0.26694	100	0.35709	100	0.2927	100	0.29067	100	0.204445	100	0.29092	100	0.242825	100	0.346895	100	0.290795	100	0.29189	100	0.068475	100	0.229195	100	0.290795	0.275033	1_1268701	exonic
861	TAS1R3	0.296555	100	0.404765	100	0.22728	100	0.18675	100	0.794735	100	NA	0	0.163775	100	0.068755	100	0.34771	100	0.34912	100	0.26694	100	0.35709	100	0.2927	100	0.29067	100	0.204445	100	0.29092	100	0.242825	100	0.346895	100	0.290795	100	0.29189	100	0.068475	100	0.229195	100	0.290795	0.275033	1_1268736	exonic
862	TAS1R3	0.296555	100	0.404765	100	0.22728	100	0.18675	100	0.794735	100	NA	0	0.163775	100	0.068755	100	0.34771	100	0.34912	100	0.26694	100	0.35709	100	0.2927	100	0.29067	100	0.204445	100	0.29092	100	0.242825	100	0.346895	100	0.290795	100	0.29189	100	0.068475	100	0.229195	100	0.290795	0.275033	1_1269066	exonic
863	CNTN2	0.364665	100	0.404965	100	0.2908	100	0.18683	100	0.79469	100	NA	0	0.16416	100	0.07001	100	0.347	100	0.34837	100	0.26842	100	0.291055	100	0.29173	100	0.290975	100	0.205675	100	0.291935	100	0.24225	100	0.34843	100	0.289725	100	0.291185	100	0.06954	100	0	100	0.290975	0.269601	1_205030995	exonic
864	CNTN2	0.364665	100	0.404965	100	0.2908	100	0.18683	100	0.79469	100	NA	0	0.16416	100	0.07001	100	0.347	100	0.34837	100	0.26842	100	0.291055	100	0.29173	100	0.290975	100	0.205675	100	0.291935	100	0.24225	100	0.34843	100	0.289725	100	0.291185	100	0.06954	100	0	100	0.290975	0.269601	1_205035640	exonic
865	CNTN2	0.364665	100	0.404965	100	0.2908	100	0.18683	100	0.79469	100	NA	0	0.16416	100	0.07001	100	0.347	100	0.34837	100	0.26842	100	0.291055	100	0.29173	100	0.290975	100	0.205675	100	0.291935	100	0.24225	100	0.34843	100	0.289725	100	0.291185	100	0.06954	100	0	100	0.290975	0.269601	1_205035721	exonic
866	TSC1	0.29551	100	0.407215	100	0.227415	100	0.11849	100	0.796485	100	NA	0	0.164125	100	0.070385	100	0.34806	100	0.347375	100	0.27045	100	0.36079	100	0.289935	100	0.358755	100	0.20515	100	0.29164	100	0.24275	100	0.348125	100	0.291255	100	0.291005	100	0.069445	100	0.22757	100	0.291005	0.2752	9_135772641	exonic
867	TSC1	0.29551	100	0.407215	100	0.227415	100	0.11849	100	0.796485	100	NA	0	0.164125	100	0.070385	100	0.34806	100	0.347375	100	0.27045	100	0.36079	100	0.289935	100	0.358755	100	0.20515	100	0.29164	100	0.24275	100	0.348125	100	0.291255	100	0.291005	100	0.069445	100	0.22757	100	0.291005	0.2752	9_135776993	exonic
868	TSC1	0.29551	100	0.407215	100	0.227415	100	0.11849	100	0.796485	100	NA	0	0.164125	100	0.070385	100	0.34806	100	0.347375	100	0.27045	100	0.36079	100	0.289935	100	0.358755	100	0.20515	100	0.29164	100	0.24275	100	0.348125	100	0.291255	100	0.291005	100	0.069445	100	0.22757	100	0.291005	0.2752	9_135787798	exonic
869	GTSE1	0.363655	100	0.473555	100	0.29115	100	0.120385	100	0.79585	100	NA	0	0.16502	100	0.0692	100	0.34781	100	0.34717	100	0.268495	100	0.291265	100	0.290735	100	0.2912	100	0.205365	100	0.291835	100	0.244675	100	0.346605	100	0.292195	100	0.29113	100	0.069165	100	0	100	0.29115	0.265758	22_46719132	exonic
870	GTSE1	0.363655	100	0.473555	100	0.29115	100	0.120385	100	0.79585	100	NA	0	0.16502	100	0.0692	100	0.34781	100	0.34717	100	0.268495	100	0.291265	100	0.290735	100	0.2912	100	0.205365	100	0.291835	100	0.244675	100	0.346605	100	0.292195	100	0.29113	100	0.069165	100	0	100	0.29115	0.265758	22_46722464	exonic
871	GTSE1	0.363655	100	0.473555	100	0.29115	100	0.120385	100	0.79585	100	NA	0	0.16502	100	0.0692	100	0.34781	100	0.34717	100	0.268495	100	0.291265	100	0.290735	100	0.2912	100	0.205365	100	0.291835	100	0.244675	100	0.346605	100	0.292195	100	0.29113	100	0.069165	100	0	100	0.29115	0.265758	22_46725974	exonic
872	INTU	0.29603	100	0.40495	100	0.3588	100	0.185995	100	0.797095	100	NA	0	0.16299	100	0.07013	100	0.347195	100	0.345635	100	0.26813	100	0.29161	100	0.733065	100	0.291535	100	0.20533	100	0.28896	100	0.24329	100	0.347345	100	0.289185	100	0.29222	100	0.06903	100	0.478445	100	0.29161	0.299861	4_128565020	exonic
873	INTU	0.29603	100	0.40495	100	0.3588	100	0.185995	100	0.797095	100	NA	0	0.16299	100	0.07013	100	0.347195	100	0.345635	100	0.26813	100	0.29161	100	0.733065	100	0.291535	100	0.20533	100	0.28896	100	0.24329	100	0.347345	100	0.289185	100	0.29222	100	0.06903	100	0.478445	100	0.29161	0.299861	4_128608896	exonic
874	INTU	0.29603	100	0.40495	100	0.3588	100	0.185995	100	0.797095	100	NA	0	0.16299	100	0.07013	100	0.347195	100	0.345635	100	0.26813	100	0.29161	100	0.733065	100	0.291535	100	0.20533	100	0.28896	100	0.24329	100	0.347345	100	0.289185	100	0.29222	100	0.06903	100	0.478445	100	0.29161	0.299861	4_128629782	exonic
875	NSD1	0.2088	100	0.368615	100	0.548715	100	0.29169	100	0.55698	100	NA	0	0.274085	100	0.256045	100	0.42011	100	0.423645	100	0.50686	100	0.17266	100	0.47849	100	0.17535	100	0.22384	100	0.173115	100	0.301635	100	0.422505	100	0.175	100	0.17498	100	0.12219	100	0.495485	100	0.29169	0.315897	5_176637570	exonic
876	NSD1	0.2088	100	0.368615	100	0.548715	100	0.29169	100	0.55698	100	NA	0	0.274085	100	0.256045	100	0.42011	100	0.423645	100	0.50686	100	0.17266	100	0.47849	100	0.17535	100	0.22384	100	0.173115	100	0.301635	100	0.422505	100	0.175	100	0.17498	100	0.12219	100	0.495485	100	0.29169	0.315897	5_176707588	exonic
877	NSD1	0.2088	100	0.368615	100	0.548715	100	0.29169	100	0.55698	100	NA	0	0.274085	100	0.256045	100	0.42011	100	0.423645	100	0.50686	100	0.17266	100	0.47849	100	0.17535	100	0.22384	100	0.173115	100	0.301635	100	0.422505	100	0.175	100	0.17498	100	0.12219	100	0.495485	100	0.29169	0.315897	5_176722380	exonic
878	ESR1	0.364805	100	0.47329	100	0.358185	100	0.11892	100	0.796005	100	NA	0	0.16424	100	0.068795	100	0.34679	100	0.34749	100	0.26752	100	0.289275	100	0.733535	100	0.359055	100	0.20538	100	0.29047	100	0.244785	100	0.34639	100	0.29172	100	0.29127	100	0.06885	100	0.481845	100	0.29172	0.308319	6_152265353	exonic
879	ESR1	0.364805	100	0.47329	100	0.358185	100	0.11892	100	0.796005	100	NA	0	0.16424	100	0.068795	100	0.34679	100	0.34749	100	0.26752	100	0.289275	100	0.733535	100	0.359055	100	0.20538	100	0.29047	100	0.244785	100	0.34639	100	0.29172	100	0.29127	100	0.06885	100	0.481845	100	0.29172	0.308319	6_152420085	exonic
880	ESR1	0.364805	100	0.47329	100	0.358185	100	0.11892	100	0.796005	100	NA	0	0.16424	100	0.068795	100	0.34679	100	0.34749	100	0.26752	100	0.289275	100	0.733535	100	0.359055	100	0.20538	100	0.29047	100	0.244785	100	0.34639	100	0.29172	100	0.29127	100	0.06885	100	0.481845	100	0.29172	0.308319	6_152420087	exonic
881	CHMP4A	0.298095	100	0.405645	100	0.226935	100	0.118985	100	0.79584	100	NA	0	0.16495	100	0.06952	100	0.34701	100	0.34666	100	0.26844	100	0.35888	100	0.292375	100	0.291805	100	0.20428	100	0.293525	100	0.243505	100	0.346625	100	0.29163	100	0.29188	100	0.068875	100	0.226665	100	0.291805	0.271309	14_24680670	exonic
882	CHMP4A	0.298095	100	0.405645	100	0.226935	100	0.118985	100	0.79584	100	NA	0	0.16495	100	0.06952	100	0.34701	100	0.34666	100	0.26844	100	0.35888	100	0.292375	100	0.291805	100	0.20428	100	0.293525	100	0.243505	100	0.346625	100	0.29163	100	0.29188	100	0.068875	100	0.226665	100	0.291805	0.271309	14_24680688	exonic
883	CHMP4A	0.298095	100	0.405645	100	0.226935	100	0.118985	100	0.79584	100	NA	0	0.16495	100	0.06952	100	0.34701	100	0.34666	100	0.26844	100	0.35888	100	0.292375	100	0.291805	100	0.20428	100	0.293525	100	0.243505	100	0.346625	100	0.29163	100	0.29188	100	0.068875	100	0.226665	100	0.291805	0.271309	14_24680946	exonic
884	TREH	0.29903	100	0.40456	100	0.359415	100	0.11679	100	0.794385	100	NA	0	0.164535	100	0.06998	100	0.34567	100	0.349435	100	0.267975	100	0.291005	100	0.73261	100	0.289715	100	0.203935	100	0.29203	100	0.24243	100	0.347635	100	0.289815	100	0.291835	100	0.069695	100	0.478925	100	0.291835	0.296161	11_118531319	exonic
885	TREH	0.29903	100	0.40456	100	0.359415	100	0.11679	100	0.794385	100	NA	0	0.164535	100	0.06998	100	0.34567	100	0.349435	100	0.267975	100	0.291005	100	0.73261	100	0.289715	100	0.203935	100	0.29203	100	0.24243	100	0.347635	100	0.289815	100	0.291835	100	0.069695	100	0.478925	100	0.291835	0.296161	11_118531335	exonic
886	TREH	0.29903	100	0.40456	100	0.359415	100	0.11679	100	0.794385	100	NA	0	0.164535	100	0.06998	100	0.34567	100	0.349435	100	0.267975	100	0.291005	100	0.73261	100	0.289715	100	0.203935	100	0.29203	100	0.24243	100	0.347635	100	0.289815	100	0.291835	100	0.069695	100	0.478925	100	0.291835	0.296161	11_118532409	exonic
887	N4BP2	0.29718	100	0.40554	100	0.35861	100	0.11837	100	0.79454	100	NA	0	0.16416	100	0.068075	100	0.34921	100	0.34877	100	0.26761	100	0.29107	100	0.73377	100	0.291905	100	0.205305	100	0.292595	100	0.24261	100	0.345655	100	0.292345	100	0.2906	100	0.069345	100	0.480075	100	0.292345	0.296565	4_40119533	exonic
888	N4BP2	0.29718	100	0.40554	100	0.35861	100	0.11837	100	0.79454	100	NA	0	0.16416	100	0.068075	100	0.34921	100	0.34877	100	0.26761	100	0.29107	100	0.73377	100	0.291905	100	0.205305	100	0.292595	100	0.24261	100	0.345655	100	0.292345	100	0.2906	100	0.069345	100	0.480075	100	0.292345	0.296565	4_40122958	exonic
889	N4BP2	0.29718	100	0.40554	100	0.35861	100	0.11837	100	0.79454	100	NA	0	0.16416	100	0.068075	100	0.34921	100	0.34877	100	0.26761	100	0.29107	100	0.73377	100	0.291905	100	0.205305	100	0.292595	100	0.24261	100	0.345655	100	0.292345	100	0.2906	100	0.069345	100	0.480075	100	0.292345	0.296565	4_40138581	exonic
890	TLE1	0.41576	100	0.41441	100	0.292555	100	0.29263	100	0.70628	100	NA	0	0.41434	100	0.03458	100	0.192245	100	0.191995	100	0.0348	100	0.51664	100	0.51574	100	0.516225	100	0.20731	100	0.515555	100	0.239665	100	0.190425	100	0.51425	100	0.514725	100	0.034125	100	0.228285	100	0.29263	0.33476	9_84226764	exonic
891	TLE1	0.41576	100	0.41441	100	0.292555	100	0.29263	100	0.70628	100	NA	0	0.41434	100	0.03458	100	0.192245	100	0.191995	100	0.0348	100	0.51664	100	0.51574	100	0.516225	100	0.20731	100	0.515555	100	0.239665	100	0.190425	100	0.51425	100	0.514725	100	0.034125	100	0.228285	100	0.29263	0.33476	9_84235369	exonic
892	NPHS1	0.35664	100	0.66403	100	0.109645	100	0.263445	100	0.350245	100	0.226545	100	0.35903	100	0.47201	100	0.475375	100	0.29808	100	0.834335	100	0.33139	100	0.211245	100	0.24714	100	0.27632	100	0.10053	100	0.91465	100	0.559105	100	NA	0	0.099805	100	0.220845	100	0.082735	100	0.29808	0.324801	19_36330422	exonic
893	NPHS1	0.35664	100	0.66403	100	0.109645	100	0.263445	100	0.350245	100	0.226545	100	0.35903	100	0.47201	100	0.475375	100	0.29808	100	0.834335	100	0.33139	100	0.211245	100	0.24714	100	0.27632	100	0.10053	100	0.91465	100	0.559105	100	NA	0	0.099805	100	0.220845	100	0.082735	100	0.29808	0.324801	19_36330456	exonic
894	NPHS1	0.35664	100	0.66403	100	0.109645	100	0.263445	100	0.350245	100	0.226545	100	0.35903	100	0.47201	100	0.475375	100	0.29808	100	0.834335	100	0.33139	100	0.211245	100	0.24714	100	0.27632	100	0.10053	100	0.91465	100	0.559105	100	NA	0	0.099805	100	0.220845	100	0.082735	100	0.29808	0.324801	19_36336398	exonic
895	NPHS1	0.35664	100	0.66403	100	0.109645	100	0.263445	100	0.350245	100	0.226545	100	0.35903	100	0.47201	100	0.475375	100	0.29808	100	0.834335	100	0.33139	100	0.211245	100	0.24714	100	0.27632	100	0.10053	100	0.91465	100	0.559105	100	NA	0	0.099805	100	0.220845	100	0.082735	100	0.29808	0.324801	19_36340548	exonic
896	ATP9B	0.29834	100	0.6282	100	0.23196	100	0.230925	100	0.890245	100	0.34556	100	0.221165	100	0.226255	100	0.45135	100	0.47634	100	0.43644	100	0.2772	100	0.22141	100	0.25337	100	0.37869	100	0.25438	100	0.62081	100	0.573075	100	NA	0	0.254965	100	0.140135	100	0.47919	100	0.29834	0.353545	18_76856571	exonic
897	ATP9B	0.29834	100	0.6282	100	0.23196	100	0.230925	100	0.890245	100	0.34556	100	0.221165	100	0.226255	100	0.45135	100	0.47634	100	0.43644	100	0.2772	100	0.22141	100	0.25337	100	0.37869	100	0.25438	100	0.62081	100	0.573075	100	NA	0	0.254965	100	0.140135	100	0.47919	100	0.29834	0.353545	18_76886328	exonic
898	ATP9B	0.29834	100	0.6282	100	0.23196	100	0.230925	100	0.890245	100	0.34556	100	0.221165	100	0.226255	100	0.45135	100	0.47634	100	0.43644	100	0.2772	100	0.22141	100	0.25337	100	0.37869	100	0.25438	100	0.62081	100	0.573075	100	NA	0	0.254965	100	0.140135	100	0.47919	100	0.29834	0.353545	18_77096644	exonic
899	ATP9B	0.29834	100	0.6282	100	0.23196	100	0.230925	100	0.890245	100	0.34556	100	0.221165	100	0.226255	100	0.45135	100	0.47634	100	0.43644	100	0.2772	100	0.22141	100	0.25337	100	0.37869	100	0.25438	100	0.62081	100	0.573075	100	NA	0	0.254965	100	0.140135	100	0.47919	100	0.29834	0.353545	18_77097384	exonic
900	ATP9B	0.29834	100	0.6282	100	0.23196	100	0.230925	100	0.890245	100	0.34556	100	0.221165	100	0.226255	100	0.45135	100	0.47634	100	0.43644	100	0.2772	100	0.22141	100	0.25337	100	0.37869	100	0.25438	100	0.62081	100	0.573075	100	NA	0	0.254965	100	0.140135	100	0.47919	100	0.29834	0.353545	18_77107857	exonic
901	PRSS2	0.13128	100	0.23093	100	0.58226	100	0.10641	100	0.92274	100	0.17521	100	0.227975	100	0.32844	100	0.608545	100	0.42721	100	0.751435	100	0.117935	100	0.28227	100	0.32488	100	0.30022	100	0.267675	100	0.72178	100	0.893465	100	NA	0	0.26728	100	0.221965	100	0.605485	100	0.30022	0.379696	7_142479989	exonic
902	PRSS2	0.13128	100	0.23093	100	0.58226	100	0.10641	100	0.92274	100	0.17521	100	0.227975	100	0.32844	100	0.608545	100	0.42721	100	0.751435	100	0.117935	100	0.28227	100	0.32488	100	0.30022	100	0.267675	100	0.72178	100	0.893465	100	NA	0	0.26728	100	0.221965	100	0.605485	100	0.30022	0.379696	7_142480014	exonic
903	PRSS2	0.13128	100	0.23093	100	0.58226	100	0.10641	100	0.92274	100	0.17521	100	0.227975	100	0.32844	100	0.608545	100	0.42721	100	0.751435	100	0.117935	100	0.28227	100	0.32488	100	0.30022	100	0.267675	100	0.72178	100	0.893465	100	NA	0	0.26728	100	0.221965	100	0.605485	100	0.30022	0.379696	7_142480053	exonic
904	PRSS2	0.13128	100	0.23093	100	0.58226	100	0.10641	100	0.92274	100	0.17521	100	0.227975	100	0.32844	100	0.608545	100	0.42721	100	0.751435	100	0.117935	100	0.28227	100	0.32488	100	0.30022	100	0.267675	100	0.72178	100	0.893465	100	NA	0	0.26728	100	0.221965	100	0.605485	100	0.30022	0.379696	7_142480063	exonic
905	PRSS2	0.13128	100	0.23093	100	0.58226	100	0.10641	100	0.92274	100	0.17521	100	0.227975	100	0.32844	100	0.608545	100	0.42721	100	0.751435	100	0.117935	100	0.28227	100	0.32488	100	0.30022	100	0.267675	100	0.72178	100	0.893465	100	NA	0	0.26728	100	0.221965	100	0.605485	100	0.30022	0.379696	7_142481239	exonic
906	PRSS2	0.13128	100	0.23093	100	0.58226	100	0.10641	100	0.92274	100	0.17521	100	0.227975	100	0.32844	100	0.608545	100	0.42721	100	0.751435	100	0.117935	100	0.28227	100	0.32488	100	0.30022	100	0.267675	100	0.72178	100	0.893465	100	NA	0	0.26728	100	0.221965	100	0.605485	100	0.30022	0.379696	7_142481251	exonic
907	PRSS2	0.13128	100	0.23093	100	0.58226	100	0.10641	100	0.92274	100	0.17521	100	0.227975	100	0.32844	100	0.608545	100	0.42721	100	0.751435	100	0.117935	100	0.28227	100	0.32488	100	0.30022	100	0.267675	100	0.72178	100	0.893465	100	NA	0	0.26728	100	0.221965	100	0.605485	100	0.30022	0.379696	7_142481316	exonic
908	PRSS2	0.13128	100	0.23093	100	0.58226	100	0.10641	100	0.92274	100	0.17521	100	0.227975	100	0.32844	100	0.608545	100	0.42721	100	0.751435	100	0.117935	100	0.28227	100	0.32488	100	0.30022	100	0.267675	100	0.72178	100	0.893465	100	NA	0	0.26728	100	0.221965	100	0.605485	100	0.30022	0.379696	7_142481317	exonic
909	PRSS2	0.13128	100	0.23093	100	0.58226	100	0.10641	100	0.92274	100	0.17521	100	0.227975	100	0.32844	100	0.608545	100	0.42721	100	0.751435	100	0.117935	100	0.28227	100	0.32488	100	0.30022	100	0.267675	100	0.72178	100	0.893465	100	NA	0	0.26728	100	0.221965	100	0.605485	100	0.30022	0.379696	7_142481342	exonic
910	PRSS2	0.13128	100	0.23093	100	0.58226	100	0.10641	100	0.92274	100	0.17521	100	0.227975	100	0.32844	100	0.608545	100	0.42721	100	0.751435	100	0.117935	100	0.28227	100	0.32488	100	0.30022	100	0.267675	100	0.72178	100	0.893465	100	NA	0	0.26728	100	0.221965	100	0.605485	100	0.30022	0.379696	7_142481346	exonic
911	ATP7B	0.486645	100	0.37776	100	0.54014	100	0.11999	100	0.758275	100	0.153205	100	0.27331	100	0.02889	100	0.0482	100	0.06115	100	0.054465	100	0.469125	100	0.332135	100	0.444155	100	0.042735	100	0.497375	100	0.035165	100	0.04814	100	0.495375	100	0.49588	100	0.01957	100	0.34923	100	0.302723	0.26578	13_52511626	exonic
912	ATP7B	0.486645	100	0.37776	100	0.54014	100	0.11999	100	0.758275	100	0.153205	100	0.27331	100	0.02889	100	0.0482	100	0.06115	100	0.054465	100	0.469125	100	0.332135	100	0.444155	100	0.042735	100	0.497375	100	0.035165	100	0.04814	100	0.495375	100	0.49588	100	0.01957	100	0.34923	100	0.302723	0.26578	13_52516618	exonic
913	ATP7B	0.486645	100	0.37776	100	0.54014	100	0.11999	100	0.758275	100	0.153205	100	0.27331	100	0.02889	100	0.0482	100	0.06115	100	0.054465	100	0.469125	100	0.332135	100	0.444155	100	0.042735	100	0.497375	100	0.035165	100	0.04814	100	0.495375	100	0.49588	100	0.01957	100	0.34923	100	0.302723	0.26578	13_52520439	exonic
914	ATP7B	0.486645	100	0.37776	100	0.54014	100	0.11999	100	0.758275	100	0.153205	100	0.27331	100	0.02889	100	0.0482	100	0.06115	100	0.054465	100	0.469125	100	0.332135	100	0.444155	100	0.042735	100	0.497375	100	0.035165	100	0.04814	100	0.495375	100	0.49588	100	0.01957	100	0.34923	100	0.302723	0.26578	13_52534396	exonic
915	ATP7B	0.486645	100	0.37776	100	0.54014	100	0.11999	100	0.758275	100	0.153205	100	0.27331	100	0.02889	100	0.0482	100	0.06115	100	0.054465	100	0.469125	100	0.332135	100	0.444155	100	0.042735	100	0.497375	100	0.035165	100	0.04814	100	0.495375	100	0.49588	100	0.01957	100	0.34923	100	0.302723	0.26578	13_52544745	exonic
916	ATP7B	0.486645	100	0.37776	100	0.54014	100	0.11999	100	0.758275	100	0.153205	100	0.27331	100	0.02889	100	0.0482	100	0.06115	100	0.054465	100	0.469125	100	0.332135	100	0.444155	100	0.042735	100	0.497375	100	0.035165	100	0.04814	100	0.495375	100	0.49588	100	0.01957	100	0.34923	100	0.302723	0.26578	13_52548899	exonic
917	ATP7B	0.486645	100	0.37776	100	0.54014	100	0.11999	100	0.758275	100	0.153205	100	0.27331	100	0.02889	100	0.0482	100	0.06115	100	0.054465	100	0.469125	100	0.332135	100	0.444155	100	0.042735	100	0.497375	100	0.035165	100	0.04814	100	0.495375	100	0.49588	100	0.01957	100	0.34923	100	0.302723	0.26578	13_52549234	exonic
918	COL6A2	0.929545	100	0.89398	100	0.480075	100	0.027235	100	0.101825	100	NA	0	0.89106	100	0	100	0.10169	100	0.10201	100	0.051895	100	0.894745	100	0.89537	100	0.89409	100	0.121995	100	0.877055	100	0.052855	100	0.128015	100	NA	0	0.877745	100	0.017145	100	0.480645	100	0.304045	0.436057	21_47541482	exonic
919	COL6A2	0.929545	100	0.89398	100	0.480075	100	0.027235	100	0.101825	100	NA	0	0.89106	100	0	100	0.10169	100	0.10201	100	0.051895	100	0.894745	100	0.89537	100	0.89409	100	0.121995	100	0.877055	100	0.052855	100	0.128015	100	NA	0	0.877745	100	0.017145	100	0.480645	100	0.304045	0.436057	21_47541500	exonic
920	COL6A2	0.929545	100	0.89398	100	0.480075	100	0.027235	100	0.101825	100	NA	0	0.89106	100	0	100	0.10169	100	0.10201	100	0.051895	100	0.894745	100	0.89537	100	0.89409	100	0.121995	100	0.877055	100	0.052855	100	0.128015	100	NA	0	0.877745	100	0.017145	100	0.480645	100	0.304045	0.436057	21_47542841	exonic
921	COL6A2	0.929545	100	0.89398	100	0.480075	100	0.027235	100	0.101825	100	NA	0	0.89106	100	0	100	0.10169	100	0.10201	100	0.051895	100	0.894745	100	0.89537	100	0.89409	100	0.121995	100	0.877055	100	0.052855	100	0.128015	100	NA	0	0.877745	100	0.017145	100	0.480645	100	0.304045	0.436057	21_47544599	exonic
922	COL6A2	0.929545	100	0.89398	100	0.480075	100	0.027235	100	0.101825	100	NA	0	0.89106	100	0	100	0.10169	100	0.10201	100	0.051895	100	0.894745	100	0.89537	100	0.89409	100	0.121995	100	0.877055	100	0.052855	100	0.128015	100	NA	0	0.877745	100	0.017145	100	0.480645	100	0.304045	0.436057	21_47545962	exonic
923	COL6A2	0.929545	100	0.89398	100	0.480075	100	0.027235	100	0.101825	100	NA	0	0.89106	100	0	100	0.10169	100	0.10201	100	0.051895	100	0.894745	100	0.89537	100	0.89409	100	0.121995	100	0.877055	100	0.052855	100	0.128015	100	NA	0	0.877745	100	0.017145	100	0.480645	100	0.304045	0.436057	21_47551909	exonic
924	SETX	0.82087	100	0.263055	100	0.606105	100	0.242745	100	0.289455	100	NA	0	0.27867	100	0.138375	100	0.30439	100	0.30573	100	0.15552	100	0.97974	100	0.90024	100	0.867675	100	0.285915	100	0.85386	100	0.203615	100	0.303555	100	0.853755	100	0.853475	100	0.099925	100	0.48133	100	0.30439	0.468807	9_135158775	exonic
925	SETX	0.82087	100	0.263055	100	0.606105	100	0.242745	100	0.289455	100	NA	0	0.27867	100	0.138375	100	0.30439	100	0.30573	100	0.15552	100	0.97974	100	0.90024	100	0.867675	100	0.285915	100	0.85386	100	0.203615	100	0.303555	100	0.853755	100	0.853475	100	0.099925	100	0.48133	100	0.30439	0.468807	9_135171307	exonic
926	SETX	0.82087	100	0.263055	100	0.606105	100	0.242745	100	0.289455	100	NA	0	0.27867	100	0.138375	100	0.30439	100	0.30573	100	0.15552	100	0.97974	100	0.90024	100	0.867675	100	0.285915	100	0.85386	100	0.203615	100	0.303555	100	0.853755	100	0.853475	100	0.099925	100	0.48133	100	0.30439	0.468807	9_135171336	exonic
927	SETX	0.82087	100	0.263055	100	0.606105	100	0.242745	100	0.289455	100	NA	0	0.27867	100	0.138375	100	0.30439	100	0.30573	100	0.15552	100	0.97974	100	0.90024	100	0.867675	100	0.285915	100	0.85386	100	0.203615	100	0.303555	100	0.853755	100	0.853475	100	0.099925	100	0.48133	100	0.30439	0.468807	9_135202233	exonic
928	SETX	0.82087	100	0.263055	100	0.606105	100	0.242745	100	0.289455	100	NA	0	0.27867	100	0.138375	100	0.30439	100	0.30573	100	0.15552	100	0.97974	100	0.90024	100	0.867675	100	0.285915	100	0.85386	100	0.203615	100	0.303555	100	0.853755	100	0.853475	100	0.099925	100	0.48133	100	0.30439	0.468807	9_135202325	exonic
929	SETX	0.82087	100	0.263055	100	0.606105	100	0.242745	100	0.289455	100	NA	0	0.27867	100	0.138375	100	0.30439	100	0.30573	100	0.15552	100	0.97974	100	0.90024	100	0.867675	100	0.285915	100	0.85386	100	0.203615	100	0.303555	100	0.853755	100	0.853475	100	0.099925	100	0.48133	100	0.30439	0.468807	9_135202993	exonic
930	SETX	0.82087	100	0.263055	100	0.606105	100	0.242745	100	0.289455	100	NA	0	0.27867	100	0.138375	100	0.30439	100	0.30573	100	0.15552	100	0.97974	100	0.90024	100	0.867675	100	0.285915	100	0.85386	100	0.203615	100	0.303555	100	0.853755	100	0.853475	100	0.099925	100	0.48133	100	0.30439	0.468807	9_135204718	exonic
931	CFTR	0.36827	100	0.687155	100	0.278475	100	0.2634	100	0.926935	100	NA	0	0.174315	100	0.1289	100	0.303615	100	0.304745	100	0.468215	100	0.31372	100	0.33156	100	0.30509	100	0.23269	100	0.304785	100	0.20615	100	0.30365	100	0.33074	100	0.305165	100	0.10105	100	0.227845	100	0.304745	0.295437	7_117144344	exonic
932	CFTR	0.36827	100	0.687155	100	0.278475	100	0.2634	100	0.926935	100	NA	0	0.174315	100	0.1289	100	0.303615	100	0.304745	100	0.468215	100	0.31372	100	0.33156	100	0.30509	100	0.23269	100	0.304785	100	0.20615	100	0.30365	100	0.33074	100	0.305165	100	0.10105	100	0.227845	100	0.304745	0.295437	7_117182136	exonic
933	CFTR	0.36827	100	0.687155	100	0.278475	100	0.2634	100	0.926935	100	NA	0	0.174315	100	0.1289	100	0.303615	100	0.304745	100	0.468215	100	0.31372	100	0.33156	100	0.30509	100	0.23269	100	0.304785	100	0.20615	100	0.30365	100	0.33074	100	0.305165	100	0.10105	100	0.227845	100	0.304745	0.295437	7_117188716	exonic
934	CFTR	0.36827	100	0.687155	100	0.278475	100	0.2634	100	0.926935	100	NA	0	0.174315	100	0.1289	100	0.303615	100	0.304745	100	0.468215	100	0.31372	100	0.33156	100	0.30509	100	0.23269	100	0.304785	100	0.20615	100	0.30365	100	0.33074	100	0.305165	100	0.10105	100	0.227845	100	0.304745	0.295437	7_117232263	exonic
935	CFTR	0.36827	100	0.687155	100	0.278475	100	0.2634	100	0.926935	100	NA	0	0.174315	100	0.1289	100	0.303615	100	0.304745	100	0.468215	100	0.31372	100	0.33156	100	0.30509	100	0.23269	100	0.304785	100	0.20615	100	0.30365	100	0.33074	100	0.305165	100	0.10105	100	0.227845	100	0.304745	0.295437	7_117304834	exonic
936	TTC25	0.331435	100	0.4274	100	0.25761	100	0.09786	100	0.78483	100	NA	0	0.234315	100	0.087025	100	0.422385	100	0.42346	100	0.338855	100	0.308025	100	0.30739	100	0.305285	100	0.243455	100	0.3048	100	0.23722	100	0.4241	100	0.30618	100	0.30521	100	0.123255	100	0	100	0.305285	0.292402	17_40093051	exonic
937	TTC25	0.331435	100	0.4274	100	0.25761	100	0.09786	100	0.78483	100	NA	0	0.234315	100	0.087025	100	0.422385	100	0.42346	100	0.338855	100	0.308025	100	0.30739	100	0.305285	100	0.243455	100	0.3048	100	0.23722	100	0.4241	100	0.30618	100	0.30521	100	0.123255	100	0	100	0.305285	0.292402	17_40094823	exonic
938	TTC25	0.331435	100	0.4274	100	0.25761	100	0.09786	100	0.78483	100	NA	0	0.234315	100	0.087025	100	0.422385	100	0.42346	100	0.338855	100	0.308025	100	0.30739	100	0.305285	100	0.243455	100	0.3048	100	0.23722	100	0.4241	100	0.30618	100	0.30521	100	0.123255	100	0	100	0.305285	0.292402	17_40094864	exonic
939	TTC25	0.331435	100	0.4274	100	0.25761	100	0.09786	100	0.78483	100	NA	0	0.234315	100	0.087025	100	0.422385	100	0.42346	100	0.338855	100	0.308025	100	0.30739	100	0.305285	100	0.243455	100	0.3048	100	0.23722	100	0.4241	100	0.30618	100	0.30521	100	0.123255	100	0	100	0.305285	0.292402	17_40117241	exonic
940	TTC25	0.331435	100	0.4274	100	0.25761	100	0.09786	100	0.78483	100	NA	0	0.234315	100	0.087025	100	0.422385	100	0.42346	100	0.338855	100	0.308025	100	0.30739	100	0.305285	100	0.243455	100	0.3048	100	0.23722	100	0.4241	100	0.30618	100	0.30521	100	0.123255	100	0	100	0.305285	0.292402	17_40117263	exonic
941	ABCA4	0.313215	100	0.733915	100	0.359345	100	0.08017	100	0.836865	100	NA	0	0.251635	100	0.062445	100	0.306355	100	0.30489	100	0.208075	100	0.442455	100	0.382675	100	0.353695	100	0.193665	100	0.35482	100	0.168	100	0.30557	100	0.42162	100	0.35625	100	0.10142	100	0	100	0.306355	0.288462	1_94481365	exonic
942	ABCA4	0.313215	100	0.733915	100	0.359345	100	0.08017	100	0.836865	100	NA	0	0.251635	100	0.062445	100	0.306355	100	0.30489	100	0.208075	100	0.442455	100	0.382675	100	0.353695	100	0.193665	100	0.35482	100	0.168	100	0.30557	100	0.42162	100	0.35625	100	0.10142	100	0	100	0.306355	0.288462	1_94512566	exonic
943	ABCA4	0.313215	100	0.733915	100	0.359345	100	0.08017	100	0.836865	100	NA	0	0.251635	100	0.062445	100	0.306355	100	0.30489	100	0.208075	100	0.442455	100	0.382675	100	0.353695	100	0.193665	100	0.35482	100	0.168	100	0.30557	100	0.42162	100	0.35625	100	0.10142	100	0	100	0.306355	0.288462	1_94522221	exonic
944	ABCA4	0.313215	100	0.733915	100	0.359345	100	0.08017	100	0.836865	100	NA	0	0.251635	100	0.062445	100	0.306355	100	0.30489	100	0.208075	100	0.442455	100	0.382675	100	0.353695	100	0.193665	100	0.35482	100	0.168	100	0.30557	100	0.42162	100	0.35625	100	0.10142	100	0	100	0.306355	0.288462	1_94544208	exonic
945	ABCA4	0.313215	100	0.733915	100	0.359345	100	0.08017	100	0.836865	100	NA	0	0.251635	100	0.062445	100	0.306355	100	0.30489	100	0.208075	100	0.442455	100	0.382675	100	0.353695	100	0.193665	100	0.35482	100	0.168	100	0.30557	100	0.42162	100	0.35625	100	0.10142	100	0	100	0.306355	0.288462	1_94564355	exonic
946	ABCA4	0.313215	100	0.733915	100	0.359345	100	0.08017	100	0.836865	100	NA	0	0.251635	100	0.062445	100	0.306355	100	0.30489	100	0.208075	100	0.442455	100	0.382675	100	0.353695	100	0.193665	100	0.35482	100	0.168	100	0.30557	100	0.42162	100	0.35625	100	0.10142	100	0	100	0.306355	0.288462	1_94564445	exonic
947	ABCA4	0.313215	100	0.733915	100	0.359345	100	0.08017	100	0.836865	100	NA	0	0.251635	100	0.062445	100	0.306355	100	0.30489	100	0.208075	100	0.442455	100	0.382675	100	0.353695	100	0.193665	100	0.35482	100	0.168	100	0.30557	100	0.42162	100	0.35625	100	0.10142	100	0	100	0.306355	0.288462	1_94577039	exonic
948	ABCA4	0.313215	100	0.733915	100	0.359345	100	0.08017	100	0.836865	100	NA	0	0.251635	100	0.062445	100	0.306355	100	0.30489	100	0.208075	100	0.442455	100	0.382675	100	0.353695	100	0.193665	100	0.35482	100	0.168	100	0.30557	100	0.42162	100	0.35625	100	0.10142	100	0	100	0.306355	0.288462	1_94577084	exonic
949	SLC12A7	0.3148	100	0.4453	100	0.227695	100	0.096155	100	0.784975	100	NA	0	0.235335	100	0.08725	100	0.423425	100	0.424005	100	0.417845	100	0.32259	100	0.305295	100	0.355265	100	0.241935	100	0.30634	100	0.237975	100	0.5543	100	NA	0	0.30703	100	0.12273	100	0.227355	100	0.306685	0.307183	5_1073861	exonic
950	SLC12A7	0.3148	100	0.4453	100	0.227695	100	0.096155	100	0.784975	100	NA	0	0.235335	100	0.08725	100	0.423425	100	0.424005	100	0.417845	100	0.32259	100	0.305295	100	0.355265	100	0.241935	100	0.30634	100	0.237975	100	0.5543	100	NA	0	0.30703	100	0.12273	100	0.227355	100	0.306685	0.307183	5_1074716	exonic
951	SLC12A7	0.3148	100	0.4453	100	0.227695	100	0.096155	100	0.784975	100	NA	0	0.235335	100	0.08725	100	0.423425	100	0.424005	100	0.417845	100	0.32259	100	0.305295	100	0.355265	100	0.241935	100	0.30634	100	0.237975	100	0.5543	100	NA	0	0.30703	100	0.12273	100	0.227355	100	0.306685	0.307183	5_1076893	exonic
952	SLC12A7	0.3148	100	0.4453	100	0.227695	100	0.096155	100	0.784975	100	NA	0	0.235335	100	0.08725	100	0.423425	100	0.424005	100	0.417845	100	0.32259	100	0.305295	100	0.355265	100	0.241935	100	0.30634	100	0.237975	100	0.5543	100	NA	0	0.30703	100	0.12273	100	0.227355	100	0.306685	0.307183	5_1087131	exonic
953	SLC12A7	0.3148	100	0.4453	100	0.227695	100	0.096155	100	0.784975	100	NA	0	0.235335	100	0.08725	100	0.423425	100	0.424005	100	0.417845	100	0.32259	100	0.305295	100	0.355265	100	0.241935	100	0.30634	100	0.237975	100	0.5543	100	NA	0	0.30703	100	0.12273	100	0.227355	100	0.306685	0.307183	5_1093662	exonic
954	FLNB	0.315895	100	0.429635	100	0.29078	100	0.09628	100	0.78692	100	NA	0	0.23392	100	0.08702	100	0.42181	100	0.422165	100	0.339805	100	0.308505	100	0.29081	100	0.30704	100	0.240565	100	0.305195	100	0.238655	100	0.423225	100	0.30627	100	0.307245	100	0.12186	100	0.479925	100	0.30704	0.311964	3_58109102	exonic
955	FLNB	0.315895	100	0.429635	100	0.29078	100	0.09628	100	0.78692	100	NA	0	0.23392	100	0.08702	100	0.42181	100	0.422165	100	0.339805	100	0.308505	100	0.29081	100	0.30704	100	0.240565	100	0.305195	100	0.238655	100	0.423225	100	0.30627	100	0.307245	100	0.12186	100	0.479925	100	0.30704	0.311964	3_58124189	exonic
956	FLNB	0.315895	100	0.429635	100	0.29078	100	0.09628	100	0.78692	100	NA	0	0.23392	100	0.08702	100	0.42181	100	0.422165	100	0.339805	100	0.308505	100	0.29081	100	0.30704	100	0.240565	100	0.305195	100	0.238655	100	0.423225	100	0.30627	100	0.307245	100	0.12186	100	0.479925	100	0.30704	0.311964	3_58140563	exonic
957	FLNB	0.315895	100	0.429635	100	0.29078	100	0.09628	100	0.78692	100	NA	0	0.23392	100	0.08702	100	0.42181	100	0.422165	100	0.339805	100	0.308505	100	0.29081	100	0.30704	100	0.240565	100	0.305195	100	0.238655	100	0.423225	100	0.30627	100	0.307245	100	0.12186	100	0.479925	100	0.30704	0.311964	3_58141780	exonic
958	FLNB	0.315895	100	0.429635	100	0.29078	100	0.09628	100	0.78692	100	NA	0	0.23392	100	0.08702	100	0.42181	100	0.422165	100	0.339805	100	0.308505	100	0.29081	100	0.30704	100	0.240565	100	0.305195	100	0.238655	100	0.423225	100	0.30627	100	0.307245	100	0.12186	100	0.479925	100	0.30704	0.311964	3_58155359	exonic
959	LAMA2	0.249095	100	0.63808	100	0.226865	100	0.970345	100	0.73215	100	NA	0	0.70052	100	0.23898	100	0.771745	100	0.362765	100	0.81398	100	0.19452	100	0.22886	100	0.229055	100	0.57073	100	0.22814	100	0.618995	100	0.771515	100	0.229315	100	0.22707	100	0.30724	100	0	100	0.30724	0.431242	6_129419391	exonic
960	LAMA2	0.249095	100	0.63808	100	0.226865	100	0.970345	100	0.73215	100	NA	0	0.70052	100	0.23898	100	0.771745	100	0.362765	100	0.81398	100	0.19452	100	0.22886	100	0.229055	100	0.57073	100	0.22814	100	0.618995	100	0.771515	100	0.229315	100	0.22707	100	0.30724	100	0	100	0.30724	0.431242	6_129475706	exonic
961	LAMA2	0.249095	100	0.63808	100	0.226865	100	0.970345	100	0.73215	100	NA	0	0.70052	100	0.23898	100	0.771745	100	0.362765	100	0.81398	100	0.19452	100	0.22886	100	0.229055	100	0.57073	100	0.22814	100	0.618995	100	0.771515	100	0.229315	100	0.22707	100	0.30724	100	0	100	0.30724	0.431242	6_129475707	exonic
962	LAMA2	0.249095	100	0.63808	100	0.226865	100	0.970345	100	0.73215	100	NA	0	0.70052	100	0.23898	100	0.771745	100	0.362765	100	0.81398	100	0.19452	100	0.22886	100	0.229055	100	0.57073	100	0.22814	100	0.618995	100	0.771515	100	0.229315	100	0.22707	100	0.30724	100	0	100	0.30724	0.431242	6_129635927	exonic
963	LAMA2	0.249095	100	0.63808	100	0.226865	100	0.970345	100	0.73215	100	NA	0	0.70052	100	0.23898	100	0.771745	100	0.362765	100	0.81398	100	0.19452	100	0.22886	100	0.229055	100	0.57073	100	0.22814	100	0.618995	100	0.771515	100	0.229315	100	0.22707	100	0.30724	100	0	100	0.30724	0.431242	6_129802516	exonic
964	SLC7A10	0.865635	100	0.862625	100	0.479235	100	0.10669	100	0.10657	100	NA	0	0.863735	100	0	100	0.10542	100	0.106665	100	0	100	0.863305	100	0.731525	100	0.863435	100	0.13691	100	0.86391	100	0.11854	100	0.106275	100	NA	0	0.8626	100	0	100	0.47761	100	0.30726	0.424446	19_33701721	exonic
965	SLC7A10	0.865635	100	0.862625	100	0.479235	100	0.10669	100	0.10657	100	NA	0	0.863735	100	0	100	0.10542	100	0.106665	100	0	100	0.863305	100	0.731525	100	0.863435	100	0.13691	100	0.86391	100	0.11854	100	0.106275	100	NA	0	0.8626	100	0	100	0.47761	100	0.30726	0.424446	19_33702397	exonic
966	SLC7A10	0.865635	100	0.862625	100	0.479235	100	0.10669	100	0.10657	100	NA	0	0.863735	100	0	100	0.10542	100	0.106665	100	0	100	0.863305	100	0.731525	100	0.863435	100	0.13691	100	0.86391	100	0.11854	100	0.106275	100	NA	0	0.8626	100	0	100	0.47761	100	0.30726	0.424446	19_33706778	exonic
967	MANEAL	0.26785	100	0.406445	100	0.46414	100	0.14238	100	0.7722	100	0.46137	100	0.26255	100	0.11165	100	NA	0	0.09969	100	0.143265	100	0.347575	100	0.2187	100	0.349025	100	0.472775	100	0.23534	100	0.85611	100	0.843195	100	NA	0	0.238405	100	0.040355	100	0.66686	100	0.307712	0.347533	1_38262417	exonic
968	MANEAL	0.26785	100	0.406445	100	0.46414	100	0.14238	100	0.7722	100	0.46137	100	0.26255	100	0.11165	100	NA	0	0.09969	100	0.143265	100	0.347575	100	0.2187	100	0.349025	100	0.472775	100	0.23534	100	0.85611	100	0.843195	100	NA	0	0.238405	100	0.040355	100	0.66686	100	0.307712	0.347533	1_38262419	exonic
969	HS3ST6	0.386955	100	0.219635	100	0.67042	100	0.150345	100	0.528835	100	NA	0	0.307805	100	0.138215	100	0.255955	100	0.256065	100	0.04296	100	0.5034	100	0.58806	100	0.501575	100	0.147475	100	0.618715	100	0.207385	100	0.254055	100	0.64532	100	0.61903	100	0.06949	100	0.47875	100	0.307805	0.362486	16_1961725	exonic
970	HS3ST6	0.386955	100	0.219635	100	0.67042	100	0.150345	100	0.528835	100	NA	0	0.307805	100	0.138215	100	0.255955	100	0.256065	100	0.04296	100	0.5034	100	0.58806	100	0.501575	100	0.147475	100	0.618715	100	0.207385	100	0.254055	100	0.64532	100	0.61903	100	0.06949	100	0.47875	100	0.307805	0.362486	16_1961836	exonic
971	HS3ST6	0.386955	100	0.219635	100	0.67042	100	0.150345	100	0.528835	100	NA	0	0.307805	100	0.138215	100	0.255955	100	0.256065	100	0.04296	100	0.5034	100	0.58806	100	0.501575	100	0.147475	100	0.618715	100	0.207385	100	0.254055	100	0.64532	100	0.61903	100	0.06949	100	0.47875	100	0.307805	0.362486	16_1962123	exonic
972	SLC22A1	0.86351	100	0.86224	100	0.47972	100	0.108085	100	0.107155	100	NA	0	0.86284	100	0	100	0.105765	100	0.10677	100	0	100	0.861145	100	0.731385	100	0.86456	100	0.13801	100	0.8625	100	0.117695	100	0.10662	100	NA	0	0.86208	100	0	100	0.48082	100	0.308865	0.424552	6_160543235	exonic
973	SLC22A1	0.86351	100	0.86224	100	0.47972	100	0.108085	100	0.107155	100	NA	0	0.86284	100	0	100	0.105765	100	0.10677	100	0	100	0.861145	100	0.731385	100	0.86456	100	0.13801	100	0.8625	100	0.117695	100	0.10662	100	NA	0	0.86208	100	0	100	0.48082	100	0.308865	0.424552	6_160543317	exonic
974	SLC22A1	0.86351	100	0.86224	100	0.47972	100	0.108085	100	0.107155	100	NA	0	0.86284	100	0	100	0.105765	100	0.10677	100	0	100	0.861145	100	0.731385	100	0.86456	100	0.13801	100	0.8625	100	0.117695	100	0.10662	100	NA	0	0.86208	100	0	100	0.48082	100	0.308865	0.424552	6_160557260	exonic
975	KCP	0.752145	100	0.35211	100	0.694505	100	0.048345	100	0.474515	100	NA	0	0.26589	100	0.07187	100	0.126535	100	0.16203	100	0.0396	100	0.698615	100	0.567545	100	0.70339	100	0.04857	100	0.732965	100	0.033155	100	0.06913	100	NA	0	0.734175	100	0.039225	100	0.67045	100	0.309	0.357879	7_128518691	exonic
976	KCP	0.752145	100	0.35211	100	0.694505	100	0.048345	100	0.474515	100	NA	0	0.26589	100	0.07187	100	0.126535	100	0.16203	100	0.0396	100	0.698615	100	0.567545	100	0.70339	100	0.04857	100	0.732965	100	0.033155	100	0.06913	100	NA	0	0.734175	100	0.039225	100	0.67045	100	0.309	0.357879	7_128522003	exonic
977	KCP	0.752145	100	0.35211	100	0.694505	100	0.048345	100	0.474515	100	NA	0	0.26589	100	0.07187	100	0.126535	100	0.16203	100	0.0396	100	0.698615	100	0.567545	100	0.70339	100	0.04857	100	0.732965	100	0.033155	100	0.06913	100	NA	0	0.734175	100	0.039225	100	0.67045	100	0.309	0.357879	7_128526549	exonic
978	KCP	0.752145	100	0.35211	100	0.694505	100	0.048345	100	0.474515	100	NA	0	0.26589	100	0.07187	100	0.126535	100	0.16203	100	0.0396	100	0.698615	100	0.567545	100	0.70339	100	0.04857	100	0.732965	100	0.033155	100	0.06913	100	NA	0	0.734175	100	0.039225	100	0.67045	100	0.309	0.357879	7_128526717	exonic
979	KCP	0.752145	100	0.35211	100	0.694505	100	0.048345	100	0.474515	100	NA	0	0.26589	100	0.07187	100	0.126535	100	0.16203	100	0.0396	100	0.698615	100	0.567545	100	0.70339	100	0.04857	100	0.732965	100	0.033155	100	0.06913	100	NA	0	0.734175	100	0.039225	100	0.67045	100	0.309	0.357879	7_128526773	exonic
980	KCP	0.752145	100	0.35211	100	0.694505	100	0.048345	100	0.474515	100	NA	0	0.26589	100	0.07187	100	0.126535	100	0.16203	100	0.0396	100	0.698615	100	0.567545	100	0.70339	100	0.04857	100	0.732965	100	0.033155	100	0.06913	100	NA	0	0.734175	100	0.039225	100	0.67045	100	0.309	0.357879	7_128527016	exonic
981	KCP	0.752145	100	0.35211	100	0.694505	100	0.048345	100	0.474515	100	NA	0	0.26589	100	0.07187	100	0.126535	100	0.16203	100	0.0396	100	0.698615	100	0.567545	100	0.70339	100	0.04857	100	0.732965	100	0.033155	100	0.06913	100	NA	0	0.734175	100	0.039225	100	0.67045	100	0.309	0.357879	7_128532621	exonic
982	KCP	0.752145	100	0.35211	100	0.694505	100	0.048345	100	0.474515	100	NA	0	0.26589	100	0.07187	100	0.126535	100	0.16203	100	0.0396	100	0.698615	100	0.567545	100	0.70339	100	0.04857	100	0.732965	100	0.033155	100	0.06913	100	NA	0	0.734175	100	0.039225	100	0.67045	100	0.309	0.357879	7_128544368	exonic
983	KCP	0.752145	100	0.35211	100	0.694505	100	0.048345	100	0.474515	100	NA	0	0.26589	100	0.07187	100	0.126535	100	0.16203	100	0.0396	100	0.698615	100	0.567545	100	0.70339	100	0.04857	100	0.732965	100	0.033155	100	0.06913	100	NA	0	0.734175	100	0.039225	100	0.67045	100	0.309	0.357879	7_128547168	exonic
984	KCP	0.752145	100	0.35211	100	0.694505	100	0.048345	100	0.474515	100	NA	0	0.26589	100	0.07187	100	0.126535	100	0.16203	100	0.0396	100	0.698615	100	0.567545	100	0.70339	100	0.04857	100	0.732965	100	0.033155	100	0.06913	100	NA	0	0.734175	100	0.039225	100	0.67045	100	0.309	0.357879	7_128547171	exonic
985	KIF2B	0.419595	100	0.159355	100	0.70446	100	0.09996	100	0.59771	100	NA	0	0.312525	100	0.042525	100	0.14886	100	0.14959	100	0.02555	100	0.511275	100	0.638435	100	0.54696	100	0.09581	100	0.63569	100	0.13718	100	0.147635	100	0.63346	100	0.6351	100	0.05186	100	0.4795	100	0.312525	0.338945	17_51901046	exonic
986	KIF2B	0.419595	100	0.159355	100	0.70446	100	0.09996	100	0.59771	100	NA	0	0.312525	100	0.042525	100	0.14886	100	0.14959	100	0.02555	100	0.511275	100	0.638435	100	0.54696	100	0.09581	100	0.63569	100	0.13718	100	0.147635	100	0.63346	100	0.6351	100	0.05186	100	0.4795	100	0.312525	0.338945	17_51901163	exonic
987	KIF2B	0.419595	100	0.159355	100	0.70446	100	0.09996	100	0.59771	100	NA	0	0.312525	100	0.042525	100	0.14886	100	0.14959	100	0.02555	100	0.511275	100	0.638435	100	0.54696	100	0.09581	100	0.63569	100	0.13718	100	0.147635	100	0.63346	100	0.6351	100	0.05186	100	0.4795	100	0.312525	0.338945	17_51901676	exonic
988	NOX3	0.34987	100	0.547865	100	0.25712	100	0.273585	100	0.81629	100	NA	0	0.347125	100	0.314125	100	0.473875	100	0.474035	100	0.557365	100	0.256195	100	0.25515	100	0.254025	100	0.402995	100	0.25529	100	0.71564	100	0.4747	100	0.259705	100	0.256165	100	0.16174	100	0	100	0.314125	0.353482	6_155757671	exonic
989	NOX3	0.34987	100	0.547865	100	0.25712	100	0.273585	100	0.81629	100	NA	0	0.347125	100	0.314125	100	0.473875	100	0.474035	100	0.557365	100	0.256195	100	0.25515	100	0.254025	100	0.402995	100	0.25529	100	0.71564	100	0.4747	100	0.259705	100	0.256165	100	0.16174	100	0	100	0.314125	0.353482	6_155776042	exonic
990	SCN7A	0.35757	100	0.711445	100	0.29606	100	0.17489	100	0.945105	100	NA	0	0.38946	100	0.1013	100	0.22027	100	0.222325	100	0.338895	100	0.36052	100	0.303265	100	0.31814	100	0.16659	100	0.319375	100	0.174465	100	0.22092	100	0.335835	100	0.31916	100	0.08079	100	0.347735	100	0.31814	0.286204	2_167266219	exonic
991	SCN7A	0.35757	100	0.711445	100	0.29606	100	0.17489	100	0.945105	100	NA	0	0.38946	100	0.1013	100	0.22027	100	0.222325	100	0.338895	100	0.36052	100	0.303265	100	0.31814	100	0.16659	100	0.319375	100	0.174465	100	0.22092	100	0.335835	100	0.31916	100	0.08079	100	0.347735	100	0.31814	0.286204	2_167279795	exonic
992	SCN7A	0.35757	100	0.711445	100	0.29606	100	0.17489	100	0.945105	100	NA	0	0.38946	100	0.1013	100	0.22027	100	0.222325	100	0.338895	100	0.36052	100	0.303265	100	0.31814	100	0.16659	100	0.319375	100	0.174465	100	0.22092	100	0.335835	100	0.31916	100	0.08079	100	0.347735	100	0.31814	0.286204	2_167298213	exonic
993	SCN7A	0.35757	100	0.711445	100	0.29606	100	0.17489	100	0.945105	100	NA	0	0.38946	100	0.1013	100	0.22027	100	0.222325	100	0.338895	100	0.36052	100	0.303265	100	0.31814	100	0.16659	100	0.319375	100	0.174465	100	0.22092	100	0.335835	100	0.31916	100	0.08079	100	0.347735	100	0.31814	0.286204	2_167300128	exonic
994	SCN7A	0.35757	100	0.711445	100	0.29606	100	0.17489	100	0.945105	100	NA	0	0.38946	100	0.1013	100	0.22027	100	0.222325	100	0.338895	100	0.36052	100	0.303265	100	0.31814	100	0.16659	100	0.319375	100	0.174465	100	0.22092	100	0.335835	100	0.31916	100	0.08079	100	0.347735	100	0.31814	0.286204	2_167301487	exonic
995	SCN7A	0.35757	100	0.711445	100	0.29606	100	0.17489	100	0.945105	100	NA	0	0.38946	100	0.1013	100	0.22027	100	0.222325	100	0.338895	100	0.36052	100	0.303265	100	0.31814	100	0.16659	100	0.319375	100	0.174465	100	0.22092	100	0.335835	100	0.31916	100	0.08079	100	0.347735	100	0.31814	0.286204	2_167318999	exonic
996	SCN7A	0.35757	100	0.711445	100	0.29606	100	0.17489	100	0.945105	100	NA	0	0.38946	100	0.1013	100	0.22027	100	0.222325	100	0.338895	100	0.36052	100	0.303265	100	0.31814	100	0.16659	100	0.319375	100	0.174465	100	0.22092	100	0.335835	100	0.31916	100	0.08079	100	0.347735	100	0.31814	0.286204	2_167322347	exonic
997	SCN7A	0.35757	100	0.711445	100	0.29606	100	0.17489	100	0.945105	100	NA	0	0.38946	100	0.1013	100	0.22027	100	0.222325	100	0.338895	100	0.36052	100	0.303265	100	0.31814	100	0.16659	100	0.319375	100	0.174465	100	0.22092	100	0.335835	100	0.31916	100	0.08079	100	0.347735	100	0.31814	0.286204	2_167328849	exonic
998	FLNC	0.38982	100	0.50203	100	0.328575	100	0.180245	100	0.695025	100	NA	0	0.242455	100	0.3095	100	0.73258	100	0.732735	100	0.543285	100	0.27743	100	0.184765	100	0.231865	100	0.352605	100	0.231245	100	0.43834	100	0.73375	100	NA	0	0.23158	100	0.287385	100	0.243595	100	0.319037	0.377332	7_128483506	exonic
999	FLNC	0.38982	100	0.50203	100	0.328575	100	0.180245	100	0.695025	100	NA	0	0.242455	100	0.3095	100	0.73258	100	0.732735	100	0.543285	100	0.27743	100	0.184765	100	0.231865	100	0.352605	100	0.231245	100	0.43834	100	0.73375	100	NA	0	0.23158	100	0.287385	100	0.243595	100	0.319037	0.377332	7_128488695	exonic
1000	FLNC	0.38982	100	0.50203	100	0.328575	100	0.180245	100	0.695025	100	NA	0	0.242455	100	0.3095	100	0.73258	100	0.732735	100	0.543285	100	0.27743	100	0.184765	100	0.231865	100	0.352605	100	0.231245	100	0.43834	100	0.73375	100	NA	0	0.23158	100	0.287385	100	0.243595	100	0.319037	0.377332	7_128494232	exonic
1001	FLNC	0.38982	100	0.50203	100	0.328575	100	0.180245	100	0.695025	100	NA	0	0.242455	100	0.3095	100	0.73258	100	0.732735	100	0.543285	100	0.27743	100	0.184765	100	0.231865	100	0.352605	100	0.231245	100	0.43834	100	0.73375	100	NA	0	0.23158	100	0.287385	100	0.243595	100	0.319037	0.377332	7_128494939	exonic
1002	FLNC	0.38982	100	0.50203	100	0.328575	100	0.180245	100	0.695025	100	NA	0	0.242455	100	0.3095	100	0.73258	100	0.732735	100	0.543285	100	0.27743	100	0.184765	100	0.231865	100	0.352605	100	0.231245	100	0.43834	100	0.73375	100	NA	0	0.23158	100	0.287385	100	0.243595	100	0.319037	0.377332	7_128497224	exonic
1003	MRC2	0.86472	100	0.62863	100	0.23143	100	0.11944	100	0.863995	100	NA	0	0.43689	100	0.06883	100	0.299735	100	0.346945	100	0.165145	100	0.8637	100	0.6092	100	0.23179	100	0.269985	100	0.2356	100	0.399825	100	0.367305	100	NA	0	0.232955	100	0.06931	100	0.349675	100	0.32334	0.361766	17_60744158	exonic
1004	MRC2	0.86472	100	0.62863	100	0.23143	100	0.11944	100	0.863995	100	NA	0	0.43689	100	0.06883	100	0.299735	100	0.346945	100	0.165145	100	0.8637	100	0.6092	100	0.23179	100	0.269985	100	0.2356	100	0.399825	100	0.367305	100	NA	0	0.232955	100	0.06931	100	0.349675	100	0.32334	0.361766	17_60744159	exonic
1005	MRC2	0.86472	100	0.62863	100	0.23143	100	0.11944	100	0.863995	100	NA	0	0.43689	100	0.06883	100	0.299735	100	0.346945	100	0.165145	100	0.8637	100	0.6092	100	0.23179	100	0.269985	100	0.2356	100	0.399825	100	0.367305	100	NA	0	0.232955	100	0.06931	100	0.349675	100	0.32334	0.361766	17_60744160	exonic
1006	MRC2	0.86472	100	0.62863	100	0.23143	100	0.11944	100	0.863995	100	NA	0	0.43689	100	0.06883	100	0.299735	100	0.346945	100	0.165145	100	0.8637	100	0.6092	100	0.23179	100	0.269985	100	0.2356	100	0.399825	100	0.367305	100	NA	0	0.232955	100	0.06931	100	0.349675	100	0.32334	0.361766	17_60769687	exonic
1007	SMPD3	0.434465	100	0.10499	100	0.300095	100	0.146685	100	0.47288	100	0.318075	100	0.326285	100	0.178995	100	0.343035	100	0.342735	100	0.07148	100	0.531135	100	0.69677	100	0.563085	100	0.179565	100	0.696075	100	0.20168	100	0.43577	100	NA	0	0.696305	100	0.128135	100	0.22701	100	0.326285	0.342689	16_68395161	exonic
1008	SMPD3	0.434465	100	0.10499	100	0.300095	100	0.146685	100	0.47288	100	0.318075	100	0.326285	100	0.178995	100	0.343035	100	0.342735	100	0.07148	100	0.531135	100	0.69677	100	0.563085	100	0.179565	100	0.696075	100	0.20168	100	0.43577	100	NA	0	0.696305	100	0.128135	100	0.22701	100	0.326285	0.342689	16_68398964	exonic
1009	SMPD3	0.434465	100	0.10499	100	0.300095	100	0.146685	100	0.47288	100	0.318075	100	0.326285	100	0.178995	100	0.343035	100	0.342735	100	0.07148	100	0.531135	100	0.69677	100	0.563085	100	0.179565	100	0.696075	100	0.20168	100	0.43577	100	NA	0	0.696305	100	0.128135	100	0.22701	100	0.326285	0.342689	16_68405673	exonic
1010	SEMA5B	0.82615	100	0.68266	100	0.584505	100	0.21597	100	0.673415	100	0.27152	100	0.399985	100	0.048915	100	0.139085	100	0.13749	100	0.02994	100	0.482655	100	0.27925	100	0.481425	100	0.09581	100	0.482575	100	0.13295	100	0.13837	100	0.48494	100	0.48185	100	0.049665	100	0.479045	100	0.339618	0.333917	3_122631762	exonic
1011	SEMA5B	0.82615	100	0.68266	100	0.584505	100	0.21597	100	0.673415	100	0.27152	100	0.399985	100	0.048915	100	0.139085	100	0.13749	100	0.02994	100	0.482655	100	0.27925	100	0.481425	100	0.09581	100	0.482575	100	0.13295	100	0.13837	100	0.48494	100	0.48185	100	0.049665	100	0.479045	100	0.339618	0.333917	3_122634699	exonic
1012	SEMA5B	0.82615	100	0.68266	100	0.584505	100	0.21597	100	0.673415	100	0.27152	100	0.399985	100	0.048915	100	0.139085	100	0.13749	100	0.02994	100	0.482655	100	0.27925	100	0.481425	100	0.09581	100	0.482575	100	0.13295	100	0.13837	100	0.48494	100	0.48185	100	0.049665	100	0.479045	100	0.339618	0.333917	3_122634702	exonic
1013	ANXA7	0.921395	100	0.31477	100	0.53972	100	0.156985	100	0.13257	100	NA	0	0.92038	100	0.341515	100	0.30519	100	0.3044	100	0.08948	100	0.94666	100	0.920295	100	0.92065	100	0.197055	100	0.920475	100	0.188085	100	0.304595	100	0.921375	100	0.919995	100	0.10054	100	0.478755	100	0.341515	0.516871	10_75135899	exonic
1014	ANXA7	0.921395	100	0.31477	100	0.53972	100	0.156985	100	0.13257	100	NA	0	0.92038	100	0.341515	100	0.30519	100	0.3044	100	0.08948	100	0.94666	100	0.920295	100	0.92065	100	0.197055	100	0.920475	100	0.188085	100	0.304595	100	0.921375	100	0.919995	100	0.10054	100	0.478755	100	0.341515	0.516871	10_75138691	exonic
1015	ANXA7	0.921395	100	0.31477	100	0.53972	100	0.156985	100	0.13257	100	NA	0	0.92038	100	0.341515	100	0.30519	100	0.3044	100	0.08948	100	0.94666	100	0.920295	100	0.92065	100	0.197055	100	0.920475	100	0.188085	100	0.304595	100	0.921375	100	0.919995	100	0.10054	100	0.478755	100	0.341515	0.516871	10_75139895	exonic
1016	ANXA7	0.921395	100	0.31477	100	0.53972	100	0.156985	100	0.13257	100	NA	0	0.92038	100	0.341515	100	0.30519	100	0.3044	100	0.08948	100	0.94666	100	0.920295	100	0.92065	100	0.197055	100	0.920475	100	0.188085	100	0.304595	100	0.921375	100	0.919995	100	0.10054	100	0.478755	100	0.341515	0.516871	10_75142940	exonic
1017	ANXA7	0.921395	100	0.31477	100	0.53972	100	0.156985	100	0.13257	100	NA	0	0.92038	100	0.341515	100	0.30519	100	0.3044	100	0.08948	100	0.94666	100	0.920295	100	0.92065	100	0.197055	100	0.920475	100	0.188085	100	0.304595	100	0.921375	100	0.919995	100	0.10054	100	0.478755	100	0.341515	0.516871	10_75143364	exonic
1018	ANXA7	0.921395	100	0.31477	100	0.53972	100	0.156985	100	0.13257	100	NA	0	0.92038	100	0.341515	100	0.30519	100	0.3044	100	0.08948	100	0.94666	100	0.920295	100	0.92065	100	0.197055	100	0.920475	100	0.188085	100	0.304595	100	0.921375	100	0.919995	100	0.10054	100	0.478755	100	0.341515	0.516871	10_75147454	exonic
1019	MSH6	0.28572	100	0.43015	100	0.213485	100	0.4976	100	0.742115	100	NA	0	0.44991	100	0.232305	100	0.70707	100	0.70821	100	0.343005	100	0.229565	100	0.607565	100	0.264275	100	0.32806	100	0.26356	100	0.594825	100	0.706765	100	0.2614	100	0.262445	100	0.25279	100	0.47934	100	0.343005	0.409811	2_48027940	exonic
1020	MSH6	0.28572	100	0.43015	100	0.213485	100	0.4976	100	0.742115	100	NA	0	0.44991	100	0.232305	100	0.70707	100	0.70821	100	0.343005	100	0.229565	100	0.607565	100	0.264275	100	0.32806	100	0.26356	100	0.594825	100	0.706765	100	0.2614	100	0.262445	100	0.25279	100	0.47934	100	0.343005	0.409811	2_48032098	exonic
1021	MSH6	0.28572	100	0.43015	100	0.213485	100	0.4976	100	0.742115	100	NA	0	0.44991	100	0.232305	100	0.70707	100	0.70821	100	0.343005	100	0.229565	100	0.607565	100	0.264275	100	0.32806	100	0.26356	100	0.594825	100	0.706765	100	0.2614	100	0.262445	100	0.25279	100	0.47934	100	0.343005	0.409811	2_48033981	exonic
1022	NOTCH2NL	0.343685	100	0.533225	100	0.21295	100	0.491065	100	0.8372	100	NA	0	0.18115	100	0.39522	100	0.734195	100	0.73367	100	0.73015	100	0.210925	100	0.213425	100	0.201575	100	0.426045	100	0.2015	100	0.637215	100	0.734405	100	0.241565	100	0.21109	100	0.28742	100	0	100	0.343685	0.400289	1_145281389	exonic
1023	NOTCH2NL	0.343685	100	0.533225	100	0.21295	100	0.491065	100	0.8372	100	NA	0	0.18115	100	0.39522	100	0.734195	100	0.73367	100	0.73015	100	0.210925	100	0.213425	100	0.201575	100	0.426045	100	0.2015	100	0.637215	100	0.734405	100	0.241565	100	0.21109	100	0.28742	100	0	100	0.343685	0.400289	1_145281479	exonic
1024	NOTCH2NL	0.343685	100	0.533225	100	0.21295	100	0.491065	100	0.8372	100	NA	0	0.18115	100	0.39522	100	0.734195	100	0.73367	100	0.73015	100	0.210925	100	0.213425	100	0.201575	100	0.426045	100	0.2015	100	0.637215	100	0.734405	100	0.241565	100	0.21109	100	0.28742	100	0	100	0.343685	0.400289	1_145281497	exonic
1025	NOTCH2NL	0.343685	100	0.533225	100	0.21295	100	0.491065	100	0.8372	100	NA	0	0.18115	100	0.39522	100	0.734195	100	0.73367	100	0.73015	100	0.210925	100	0.213425	100	0.201575	100	0.426045	100	0.2015	100	0.637215	100	0.734405	100	0.241565	100	0.21109	100	0.28742	100	0	100	0.343685	0.400289	1_145281542	exonic
1026	NOTCH2NL	0.343685	100	0.533225	100	0.21295	100	0.491065	100	0.8372	100	NA	0	0.18115	100	0.39522	100	0.734195	100	0.73367	100	0.73015	100	0.210925	100	0.213425	100	0.201575	100	0.426045	100	0.2015	100	0.637215	100	0.734405	100	0.241565	100	0.21109	100	0.28742	100	0	100	0.343685	0.400289	1_145281648	exonic
1027	GK5	0.53618	100	0.343885	100	0.32247	100	0.31786	100	0.79033	100	NA	0	0.46588	100	0.08588	100	0.196525	100	0.10196	100	0.068645	100	0.63026	100	0.624495	100	0.437915	100	0.086915	100	0.46975	100	0.24209	100	0.19822	100	0.46775	100	0.47035	100	0.0683	100	0.34707	100	0.343885	0.336188	3_141884557	exonic
1028	GK5	0.53618	100	0.343885	100	0.32247	100	0.31786	100	0.79033	100	NA	0	0.46588	100	0.08588	100	0.196525	100	0.10196	100	0.068645	100	0.63026	100	0.624495	100	0.437915	100	0.086915	100	0.46975	100	0.24209	100	0.19822	100	0.46775	100	0.47035	100	0.0683	100	0.34707	100	0.343885	0.336188	3_141884558	exonic
1029	GK5	0.53618	100	0.343885	100	0.32247	100	0.31786	100	0.79033	100	NA	0	0.46588	100	0.08588	100	0.196525	100	0.10196	100	0.068645	100	0.63026	100	0.624495	100	0.437915	100	0.086915	100	0.46975	100	0.24209	100	0.19822	100	0.46775	100	0.47035	100	0.0683	100	0.34707	100	0.343885	0.336188	3_141884562	exonic
1030	BAHCC1	0.52736	100	0.915405	100	0.73668	100	0.13093	100	0.566325	100	NA	0	0.21164	100	0.07122	100	0.13869	100	0.137195	100	0.12752	100	0.672945	100	0.6858	100	0.69662	100	0.13942	100	0.673995	100	0.07535	100	0.187445	100	NA	0	0.69724	100	0.04946	100	0.478215	100	0.344927	0.384168	17_79409095	exonic
1031	BAHCC1	0.52736	100	0.915405	100	0.73668	100	0.13093	100	0.566325	100	NA	0	0.21164	100	0.07122	100	0.13869	100	0.137195	100	0.12752	100	0.672945	100	0.6858	100	0.69662	100	0.13942	100	0.673995	100	0.07535	100	0.187445	100	NA	0	0.69724	100	0.04946	100	0.478215	100	0.344927	0.384168	17_79409849	exonic
1032	BAHCC1	0.52736	100	0.915405	100	0.73668	100	0.13093	100	0.566325	100	NA	0	0.21164	100	0.07122	100	0.13869	100	0.137195	100	0.12752	100	0.672945	100	0.6858	100	0.69662	100	0.13942	100	0.673995	100	0.07535	100	0.187445	100	NA	0	0.69724	100	0.04946	100	0.478215	100	0.344927	0.384168	17_79410840	exonic
1033	BAHCC1	0.52736	100	0.915405	100	0.73668	100	0.13093	100	0.566325	100	NA	0	0.21164	100	0.07122	100	0.13869	100	0.137195	100	0.12752	100	0.672945	100	0.6858	100	0.69662	100	0.13942	100	0.673995	100	0.07535	100	0.187445	100	NA	0	0.69724	100	0.04946	100	0.478215	100	0.344927	0.384168	17_79412418	exonic
1034	BAHCC1	0.52736	100	0.915405	100	0.73668	100	0.13093	100	0.566325	100	NA	0	0.21164	100	0.07122	100	0.13869	100	0.137195	100	0.12752	100	0.672945	100	0.6858	100	0.69662	100	0.13942	100	0.673995	100	0.07535	100	0.187445	100	NA	0	0.69724	100	0.04946	100	0.478215	100	0.344927	0.384168	17_79418711	exonic
1035	BAHCC1	0.52736	100	0.915405	100	0.73668	100	0.13093	100	0.566325	100	NA	0	0.21164	100	0.07122	100	0.13869	100	0.137195	100	0.12752	100	0.672945	100	0.6858	100	0.69662	100	0.13942	100	0.673995	100	0.07535	100	0.187445	100	NA	0	0.69724	100	0.04946	100	0.478215	100	0.344927	0.384168	17_79418782	exonic
1036	BAHCC1	0.52736	100	0.915405	100	0.73668	100	0.13093	100	0.566325	100	NA	0	0.21164	100	0.07122	100	0.13869	100	0.137195	100	0.12752	100	0.672945	100	0.6858	100	0.69662	100	0.13942	100	0.673995	100	0.07535	100	0.187445	100	NA	0	0.69724	100	0.04946	100	0.478215	100	0.344927	0.384168	17_79424494	exonic
1037	BAHCC1	0.52736	100	0.915405	100	0.73668	100	0.13093	100	0.566325	100	NA	0	0.21164	100	0.07122	100	0.13869	100	0.137195	100	0.12752	100	0.672945	100	0.6858	100	0.69662	100	0.13942	100	0.673995	100	0.07535	100	0.187445	100	NA	0	0.69724	100	0.04946	100	0.478215	100	0.344927	0.384168	17_79424518	exonic
1038	BAHCC1	0.52736	100	0.915405	100	0.73668	100	0.13093	100	0.566325	100	NA	0	0.21164	100	0.07122	100	0.13869	100	0.137195	100	0.12752	100	0.672945	100	0.6858	100	0.69662	100	0.13942	100	0.673995	100	0.07535	100	0.187445	100	NA	0	0.69724	100	0.04946	100	0.478215	100	0.344927	0.384168	17_79428142	exonic
1039	BAHCC1	0.52736	100	0.915405	100	0.73668	100	0.13093	100	0.566325	100	NA	0	0.21164	100	0.07122	100	0.13869	100	0.137195	100	0.12752	100	0.672945	100	0.6858	100	0.69662	100	0.13942	100	0.673995	100	0.07535	100	0.187445	100	NA	0	0.69724	100	0.04946	100	0.478215	100	0.344927	0.384168	17_79428284	exonic
1040	BAHCC1	0.52736	100	0.915405	100	0.73668	100	0.13093	100	0.566325	100	NA	0	0.21164	100	0.07122	100	0.13869	100	0.137195	100	0.12752	100	0.672945	100	0.6858	100	0.69662	100	0.13942	100	0.673995	100	0.07535	100	0.187445	100	NA	0	0.69724	100	0.04946	100	0.478215	100	0.344927	0.384168	17_79429822	exonic
1041	NR4A3	0.347475	100	0.049585	100	0.38388	100	0.347145	100	0.728835	100	NA	0	0.34725	100	0.06963	100	0.347715	100	0.346265	100	0.069785	100	0.345535	100	0.34865	100	0.34876	100	0.3393	100	0.34713	100	0.61987	100	0.348325	100	0.34802	100	0.34775	100	0.070325	100	0.346555	100	0.34725	0.316463	9_102609807	exonic
1042	NR4A3	0.347475	100	0.049585	100	0.38388	100	0.347145	100	0.728835	100	NA	0	0.34725	100	0.06963	100	0.347715	100	0.346265	100	0.069785	100	0.345535	100	0.34865	100	0.34876	100	0.3393	100	0.34713	100	0.61987	100	0.348325	100	0.34802	100	0.34775	100	0.070325	100	0.346555	100	0.34725	0.316463	9_102609808	exonic
1043	NR4A3	0.347475	100	0.049585	100	0.38388	100	0.347145	100	0.728835	100	NA	0	0.34725	100	0.06963	100	0.347715	100	0.346265	100	0.069785	100	0.345535	100	0.34865	100	0.34876	100	0.3393	100	0.34713	100	0.61987	100	0.348325	100	0.34802	100	0.34775	100	0.070325	100	0.346555	100	0.34725	0.316463	9_102609810	exonic
1044	EVPL	0.826065	100	0.931055	100	0.347295	100	0.154265	100	0.55021	100	NA	0	0.433805	100	0.052245	100	0.102155	100	0.101205	100	0.017365	100	0.54927	100	0.547535	100	0.548685	100	0.123575	100	0.54901	100	0.14708	100	0.099755	100	0.548925	100	0.548675	100	0.017155	100	0.345625	100	0.347295	0.338195	17_74003981	exonic
1045	EVPL	0.826065	100	0.931055	100	0.347295	100	0.154265	100	0.55021	100	NA	0	0.433805	100	0.052245	100	0.102155	100	0.101205	100	0.017365	100	0.54927	100	0.547535	100	0.548685	100	0.123575	100	0.54901	100	0.14708	100	0.099755	100	0.548925	100	0.548675	100	0.017155	100	0.345625	100	0.347295	0.338195	17_74005391	exonic
1046	EVPL	0.826065	100	0.931055	100	0.347295	100	0.154265	100	0.55021	100	NA	0	0.433805	100	0.052245	100	0.102155	100	0.101205	100	0.017365	100	0.54927	100	0.547535	100	0.548685	100	0.123575	100	0.54901	100	0.14708	100	0.099755	100	0.548925	100	0.548675	100	0.017155	100	0.345625	100	0.347295	0.338195	17_74010541	exonic
1047	ATP2C2	0.806365	100	0.965335	100	0.34636	100	0.24175	100	0.637775	100	NA	0	0.526585	100	0.09509	100	0.25359	100	0.254625	100	0.16397	100	0.51485	100	0.514815	100	0.479825	100	0.25282	100	0.479355	100	0.26679	100	0.253905	100	0.479325	100	0.48118	100	0.06888	100	0.347545	100	0.347545	0.382063	16_84444206	exonic
1048	ATP2C2	0.806365	100	0.965335	100	0.34636	100	0.24175	100	0.637775	100	NA	0	0.526585	100	0.09509	100	0.25359	100	0.254625	100	0.16397	100	0.51485	100	0.514815	100	0.479825	100	0.25282	100	0.479355	100	0.26679	100	0.253905	100	0.479325	100	0.48118	100	0.06888	100	0.347545	100	0.347545	0.382063	16_84472836	exonic
1049	ATP2C2	0.806365	100	0.965335	100	0.34636	100	0.24175	100	0.637775	100	NA	0	0.526585	100	0.09509	100	0.25359	100	0.254625	100	0.16397	100	0.51485	100	0.514815	100	0.479825	100	0.25282	100	0.479355	100	0.26679	100	0.253905	100	0.479325	100	0.48118	100	0.06888	100	0.347545	100	0.347545	0.382063	16_84472894	exonic
1050	ATP2C2	0.806365	100	0.965335	100	0.34636	100	0.24175	100	0.637775	100	NA	0	0.526585	100	0.09509	100	0.25359	100	0.254625	100	0.16397	100	0.51485	100	0.514815	100	0.479825	100	0.25282	100	0.479355	100	0.26679	100	0.253905	100	0.479325	100	0.48118	100	0.06888	100	0.347545	100	0.347545	0.382063	16_84495401	exonic
1051	PDPR	0.7284	100	0.659315	100	0	100	0.32178	100	0.347145	100	NA	0	0.65952	100	0	100	0.34692	100	0.3478	100	0.06804	100	0.72629	100	0.66037	100	0.66069	100	0.33948	100	0.6617	100	0.24503	100	0.34764	100	0.65939	100	0.66025	100	0.068045	100	0	100	0.34764	0.414889	16_70161179	exonic
1052	PDPR	0.7284	100	0.659315	100	0	100	0.32178	100	0.347145	100	NA	0	0.65952	100	0	100	0.34692	100	0.3478	100	0.06804	100	0.72629	100	0.66037	100	0.66069	100	0.33948	100	0.6617	100	0.24503	100	0.34764	100	0.65939	100	0.66025	100	0.068045	100	0	100	0.34764	0.414889	16_70162939	exonic
1053	PDPR	0.7284	100	0.659315	100	0	100	0.32178	100	0.347145	100	NA	0	0.65952	100	0	100	0.34692	100	0.3478	100	0.06804	100	0.72629	100	0.66037	100	0.66069	100	0.33948	100	0.6617	100	0.24503	100	0.34764	100	0.65939	100	0.66025	100	0.068045	100	0	100	0.34764	0.414889	16_70165290	exonic
1054	PDPR	0.7284	100	0.659315	100	0	100	0.32178	100	0.347145	100	NA	0	0.65952	100	0	100	0.34692	100	0.3478	100	0.06804	100	0.72629	100	0.66037	100	0.66069	100	0.33948	100	0.6617	100	0.24503	100	0.34764	100	0.65939	100	0.66025	100	0.068045	100	0	100	0.34764	0.414889	16_70172891	exonic
1055	FREM2	0.796895	100	0.658485	100	0	100	0.323205	100	0.34775	100	NA	0	0.659555	100	0	100	0.34652	100	0.34848	100	0.07017	100	0.65885	100	0.65987	100	0.86365	100	0.34016	100	0.65802	100	0.24339	100	0.347275	100	0.660435	100	0.658055	100	0.06934	100	0	100	0.34775	0.41468	13_39263084	exonic
1056	FREM2	0.796895	100	0.658485	100	0	100	0.323205	100	0.34775	100	NA	0	0.659555	100	0	100	0.34652	100	0.34848	100	0.07017	100	0.65885	100	0.65987	100	0.86365	100	0.34016	100	0.65802	100	0.24339	100	0.347275	100	0.660435	100	0.658055	100	0.06934	100	0	100	0.34775	0.41468	13_39338456	exonic
1057	FREM2	0.796895	100	0.658485	100	0	100	0.323205	100	0.34775	100	NA	0	0.659555	100	0	100	0.34652	100	0.34848	100	0.07017	100	0.65885	100	0.65987	100	0.86365	100	0.34016	100	0.65802	100	0.24339	100	0.347275	100	0.660435	100	0.658055	100	0.06934	100	0	100	0.34775	0.41468	13_39424294	exonic
1058	FREM2	0.796895	100	0.658485	100	0	100	0.323205	100	0.34775	100	NA	0	0.659555	100	0	100	0.34652	100	0.34848	100	0.07017	100	0.65885	100	0.65987	100	0.86365	100	0.34016	100	0.65802	100	0.24339	100	0.347275	100	0.660435	100	0.658055	100	0.06934	100	0	100	0.34775	0.41468	13_39425847	exonic
1059	OTOGL	0.66269	100	0.86144	100	0.34861	100	0.22539	100	0.60913	100	NA	0	0.34651	100	0.069655	100	0.190745	100	0.19196	100	0.03416	100	0.479635	100	0.48127	100	0.48066	100	0.20726	100	0.479005	100	0.302625	100	0.190705	100	0.48246	100	0.47993	100	0.03478	100	0.34796	100	0.34796	0.347854	12_80645531	exonic
1060	OTOGL	0.66269	100	0.86144	100	0.34861	100	0.22539	100	0.60913	100	NA	0	0.34651	100	0.069655	100	0.190745	100	0.19196	100	0.03416	100	0.479635	100	0.48127	100	0.48066	100	0.20726	100	0.479005	100	0.302625	100	0.190705	100	0.48246	100	0.47993	100	0.03478	100	0.34796	100	0.34796	0.347854	12_80672878	exonic
1061	HEATR6	0.795025	100	0.658225	100	0	100	0.3221	100	0.346335	100	NA	0	0.66119	100	0	100	0.3497	100	0.346475	100	0.06819	100	0.795025	100	0.660555	100	0.65995	100	0.3396	100	0.66019	100	0.243445	100	0.348	100	0.660225	100	0.65887	100	0.0693	100	0	100	0.348	0.414844	17_58121448	exonic
1062	HEATR6	0.795025	100	0.658225	100	0	100	0.3221	100	0.346335	100	NA	0	0.66119	100	0	100	0.3497	100	0.346475	100	0.06819	100	0.795025	100	0.660555	100	0.65995	100	0.3396	100	0.66019	100	0.243445	100	0.348	100	0.660225	100	0.65887	100	0.0693	100	0	100	0.348	0.414844	17_58124741	exonic
1063	HEATR6	0.795025	100	0.658225	100	0	100	0.3221	100	0.346335	100	NA	0	0.66119	100	0	100	0.3497	100	0.346475	100	0.06819	100	0.795025	100	0.660555	100	0.65995	100	0.3396	100	0.66019	100	0.243445	100	0.348	100	0.660225	100	0.65887	100	0.0693	100	0	100	0.348	0.414844	17_58147131	exonic
1064	HEATR6	0.795025	100	0.658225	100	0	100	0.3221	100	0.346335	100	NA	0	0.66119	100	0	100	0.3497	100	0.346475	100	0.06819	100	0.795025	100	0.660555	100	0.65995	100	0.3396	100	0.66019	100	0.243445	100	0.348	100	0.660225	100	0.65887	100	0.0693	100	0	100	0.348	0.414844	17_58147191	exonic
1065	ALDH5A1	0.862285	100	0.65933	100	0	100	0.254675	100	0.348395	100	NA	0	0.65831	100	0	100	0.34709	100	0.34857	100	0.06963	100	0.795195	100	0.661985	100	0.72729	100	0.34016	100	0.66025	100	0.24344	100	0.347445	100	0.65907	100	0.66054	100	0.06902	100	0	100	0.348395	0.415012	6_24502770	exonic
1066	ALDH5A1	0.862285	100	0.65933	100	0	100	0.254675	100	0.348395	100	NA	0	0.65831	100	0	100	0.34709	100	0.34857	100	0.06963	100	0.795195	100	0.661985	100	0.72729	100	0.34016	100	0.66025	100	0.24344	100	0.347445	100	0.65907	100	0.66054	100	0.06902	100	0	100	0.348395	0.415012	6_24502785	exonic
1067	ALDH5A1	0.862285	100	0.65933	100	0	100	0.254675	100	0.348395	100	NA	0	0.65831	100	0	100	0.34709	100	0.34857	100	0.06963	100	0.795195	100	0.661985	100	0.72729	100	0.34016	100	0.66025	100	0.24344	100	0.347445	100	0.65907	100	0.66054	100	0.06902	100	0	100	0.348395	0.415012	6_24505113	exonic
1068	ALDH5A1	0.862285	100	0.65933	100	0	100	0.254675	100	0.348395	100	NA	0	0.65831	100	0	100	0.34709	100	0.34857	100	0.06963	100	0.795195	100	0.661985	100	0.72729	100	0.34016	100	0.66025	100	0.24344	100	0.347445	100	0.65907	100	0.66054	100	0.06902	100	0	100	0.348395	0.415012	6_24532384	exonic
1069	PRSS38	0.52988	100	0.729455	100	0.11957	100	0.68634	100	0.86797	100	NA	0	0.34763	100	0.20692	100	0.666665	100	0.66947	100	0.55301	100	0.348665	100	0.346935	100	0.34745	100	0.539945	100	0.344985	100	1	100	0.668865	100	0.346135	100	0.34798	100	0.206955	100	0	100	0.348665	0.463958	1_228033207	exonic
1070	PRSS38	0.52988	100	0.729455	100	0.11957	100	0.68634	100	0.86797	100	NA	0	0.34763	100	0.20692	100	0.666665	100	0.66947	100	0.55301	100	0.348665	100	0.346935	100	0.34745	100	0.539945	100	0.344985	100	1	100	0.668865	100	0.346135	100	0.34798	100	0.206955	100	0	100	0.348665	0.463958	1_228033667	exonic
1071	ZGRF1	0.662725	100	0.862505	100	0.349005	100	0.224915	100	0.607575	100	NA	0	0.34812	100	0.069735	100	0.191815	100	0.19085	100	0.034785	100	0.478505	100	0.478815	100	0.48043	100	0.20923	100	0.479585	100	0.303715	100	0.190635	100	0.48052	100	0.47901	100	0.03481	100	0.34872	100	0.34872	0.347716	4_113479339	exonic
1072	ZGRF1	0.662725	100	0.862505	100	0.349005	100	0.224915	100	0.607575	100	NA	0	0.34812	100	0.069735	100	0.191815	100	0.19085	100	0.034785	100	0.478505	100	0.478815	100	0.48043	100	0.20923	100	0.479585	100	0.303715	100	0.190635	100	0.48052	100	0.47901	100	0.03481	100	0.34872	100	0.34872	0.347716	4_113502823	exonic
1073	SAFB	0.66332	100	0.8614	100	0.34718	100	0.2275	100	0.607625	100	NA	0	0.34792	100	0.069285	100	0.511395	100	0.190465	100	0.138395	100	0.478845	100	0.48096	100	0.481075	100	0.0701	100	0.479795	100	0.118535	100	0.08386	100	NA	0	0.481115	100	0.034355	100	0.349715	100	0.348818	0.337155	19_5654196	exonic
1074	SAFB	0.66332	100	0.8614	100	0.34718	100	0.2275	100	0.607625	100	NA	0	0.34792	100	0.069285	100	0.511395	100	0.190465	100	0.138395	100	0.478845	100	0.48096	100	0.481075	100	0.0701	100	0.479795	100	0.118535	100	0.08386	100	NA	0	0.481115	100	0.034355	100	0.349715	100	0.348818	0.337155	19_5661768	exonic
1075	DPP9	0.529545	100	0.72791	100	0.118535	100	0.68471	100	0.86713	100	NA	0	0.348135	100	0.20772	100	0.66793	100	0.668705	100	0.555515	100	0.34702	100	0.346665	100	0.34738	100	0.53815	100	0.346805	100	1	100	0.670695	100	0.3489	100	0.34817	100	0.207135	100	0	100	0.3489	0.464182	19_4694754	exonic
1076	DPP9	0.529545	100	0.72791	100	0.118535	100	0.68471	100	0.86713	100	NA	0	0.348135	100	0.20772	100	0.66793	100	0.668705	100	0.555515	100	0.34702	100	0.346665	100	0.34738	100	0.53815	100	0.346805	100	1	100	0.670695	100	0.3489	100	0.34817	100	0.207135	100	0	100	0.3489	0.464182	19_4697630	exonic
1077	GJB2	0.530005	100	0.72918	100	0.11892	100	0.685025	100	0.868425	100	NA	0	0.34725	100	0.20712	100	0.66935	100	0.669645	100	0.554305	100	0.34584	100	0.349125	100	0.34851	100	0.538295	100	0.34744	100	1	100	0.66774	100	0.347705	100	0.34716	100	0.208605	100	0	100	0.349125	0.464253	13_20763150	exonic
1078	GJB2	0.530005	100	0.72918	100	0.11892	100	0.685025	100	0.868425	100	NA	0	0.34725	100	0.20712	100	0.66935	100	0.669645	100	0.554305	100	0.34584	100	0.349125	100	0.34851	100	0.538295	100	0.34744	100	1	100	0.66774	100	0.347705	100	0.34716	100	0.208605	100	0	100	0.349125	0.464253	13_20763221	exonic
1079	MYH11	0.529505	100	0.7281	100	0.11924	100	0.685015	100	0.86835	100	NA	0	0.34926	100	0.20697	100	0.669465	100	0.66792	100	0.553885	100	0.34742	100	0.346625	100	0.34669	100	0.538395	100	0.34861	100	1	100	0.66916	100	0.345275	100	0.347405	100	0.20607	100	0	100	0.34926	0.463869	16_15814883	exonic
1080	MYH11	0.529505	100	0.7281	100	0.11924	100	0.685015	100	0.86835	100	NA	0	0.34926	100	0.20697	100	0.669465	100	0.66792	100	0.553885	100	0.34742	100	0.346625	100	0.34669	100	0.538395	100	0.34861	100	1	100	0.66916	100	0.345275	100	0.347405	100	0.20607	100	0	100	0.34926	0.463869	16_15814907	exonic
1081	SSRP1	0.52872	100	0.730795	100	0.34754	100	0.684015	100	0.866535	100	NA	0	0.345715	100	0.20781	100	0.670735	100	0.670555	100	0.55309	100	0.347025	100	0.34855	100	0.348325	100	0.541295	100	0.34831	100	1	100	0.66759	100	0.34551	100	0.34951	100	0.208005	100	0.347305	100	0.34951	0.480858	11_57095899	exonic
1082	SSRP1	0.52872	100	0.730795	100	0.34754	100	0.684015	100	0.866535	100	NA	0	0.345715	100	0.20781	100	0.670735	100	0.670555	100	0.55309	100	0.347025	100	0.34855	100	0.348325	100	0.541295	100	0.34831	100	1	100	0.66759	100	0.34551	100	0.34951	100	0.208005	100	0.347305	100	0.34951	0.480858	11_57098375	exonic
1083	MROH8	0.940985	100	0.10964	100	NA	0	0.94642	100	0.12314	100	NA	0	0.94056	100	0.0638	100	0.16369	100	0.22239	100	0.066125	100	0.941275	100	0.854475	100	0.951285	100	0.133225	100	0.950825	100	0.11943	100	0.162585	100	0.950875	100	0.951445	100	0.062455	100	0.4781	100	0.350245	0.506484	20_35731196	exonic
1084	MROH8	0.940985	100	0.10964	100	NA	0	0.94642	100	0.12314	100	NA	0	0.94056	100	0.0638	100	0.16369	100	0.22239	100	0.066125	100	0.941275	100	0.854475	100	0.951285	100	0.133225	100	0.950825	100	0.11943	100	0.162585	100	0.950875	100	0.951445	100	0.062455	100	0.4781	100	0.350245	0.506484	20_35740795	exonic
1085	MROH8	0.940985	100	0.10964	100	NA	0	0.94642	100	0.12314	100	NA	0	0.94056	100	0.0638	100	0.16369	100	0.22239	100	0.066125	100	0.941275	100	0.854475	100	0.951285	100	0.133225	100	0.950825	100	0.11943	100	0.162585	100	0.950875	100	0.951445	100	0.062455	100	0.4781	100	0.350245	0.506484	20_35740806	exonic
1086	MROH8	0.940985	100	0.10964	100	NA	0	0.94642	100	0.12314	100	NA	0	0.94056	100	0.0638	100	0.16369	100	0.22239	100	0.066125	100	0.941275	100	0.854475	100	0.951285	100	0.133225	100	0.950825	100	0.11943	100	0.162585	100	0.950875	100	0.951445	100	0.062455	100	0.4781	100	0.350245	0.506484	20_35742471	exonic
1087	MROH8	0.940985	100	0.10964	100	NA	0	0.94642	100	0.12314	100	NA	0	0.94056	100	0.0638	100	0.16369	100	0.22239	100	0.066125	100	0.941275	100	0.854475	100	0.951285	100	0.133225	100	0.950825	100	0.11943	100	0.162585	100	0.950875	100	0.951445	100	0.062455	100	0.4781	100	0.350245	0.506484	20_35748984	exonic
1088	MROH8	0.940985	100	0.10964	100	NA	0	0.94642	100	0.12314	100	NA	0	0.94056	100	0.0638	100	0.16369	100	0.22239	100	0.066125	100	0.941275	100	0.854475	100	0.951285	100	0.133225	100	0.950825	100	0.11943	100	0.162585	100	0.950875	100	0.951445	100	0.062455	100	0.4781	100	0.350245	0.506484	20_35749005	exonic
1089	MROH8	0.940985	100	0.10964	100	NA	0	0.94642	100	0.12314	100	NA	0	0.94056	100	0.0638	100	0.16369	100	0.22239	100	0.066125	100	0.941275	100	0.854475	100	0.951285	100	0.133225	100	0.950825	100	0.11943	100	0.162585	100	0.950875	100	0.951445	100	0.062455	100	0.4781	100	0.350245	0.506484	20_35776308	exonic
1090	MROH8	0.940985	100	0.10964	100	NA	0	0.94642	100	0.12314	100	NA	0	0.94056	100	0.0638	100	0.16369	100	0.22239	100	0.066125	100	0.941275	100	0.854475	100	0.951285	100	0.133225	100	0.950825	100	0.11943	100	0.162585	100	0.950875	100	0.951445	100	0.062455	100	0.4781	100	0.350245	0.506484	20_35783524	exonic
1091	SLC25A10	0.896765	100	0.465	100	0.605615	100	0.2212	100	0.241205	100	NA	0	0.947675	100	0.0696	100	0.101305	100	0.102195	100	0.05627	100	0.94719	100	0.947995	100	0.947275	100	0.1219	100	0.94805	100	0.117155	100	0.17886	100	NA	0	0.947775	100	0.0171	100	0.47945	100	0.353102	0.461885	17_79682047	exonic
1092	SLC25A10	0.896765	100	0.465	100	0.605615	100	0.2212	100	0.241205	100	NA	0	0.947675	100	0.0696	100	0.101305	100	0.102195	100	0.05627	100	0.94719	100	0.947995	100	0.947275	100	0.1219	100	0.94805	100	0.117155	100	0.17886	100	NA	0	0.947775	100	0.0171	100	0.47945	100	0.353102	0.461885	17_79683879	exonic
1093	SLC25A10	0.896765	100	0.465	100	0.605615	100	0.2212	100	0.241205	100	NA	0	0.947675	100	0.0696	100	0.101305	100	0.102195	100	0.05627	100	0.94719	100	0.947995	100	0.947275	100	0.1219	100	0.94805	100	0.117155	100	0.17886	100	NA	0	0.947775	100	0.0171	100	0.47945	100	0.353102	0.461885	17_79684871	exonic
1094	SLC25A10	0.896765	100	0.465	100	0.605615	100	0.2212	100	0.241205	100	NA	0	0.947675	100	0.0696	100	0.101305	100	0.102195	100	0.05627	100	0.94719	100	0.947995	100	0.947275	100	0.1219	100	0.94805	100	0.117155	100	0.17886	100	NA	0	0.947775	100	0.0171	100	0.47945	100	0.353102	0.461885	17_79687075	exonic
1095	PRUNE2	0.6607	100	0.3532	100	0.480665	100	0.11755	100	0.29091	100	NA	0	0.66001	100	0	100	0.29219	100	0.34741	100	0.070075	100	0.72727	100	0.598775	100	0.79539	100	0.272585	100	0.728775	100	0.24232	100	0.28963	100	0.728025	100	0.728605	100	0.06959	100	0.47886	100	0.3532	0.431693	9_79252341	exonic
1096	PRUNE2	0.6607	100	0.3532	100	0.480665	100	0.11755	100	0.29091	100	NA	0	0.66001	100	0	100	0.29219	100	0.34741	100	0.070075	100	0.72727	100	0.598775	100	0.79539	100	0.272585	100	0.728775	100	0.24232	100	0.28963	100	0.728025	100	0.728605	100	0.06959	100	0.47886	100	0.3532	0.431693	9_79320304	exonic
1097	PRUNE2	0.6607	100	0.3532	100	0.480665	100	0.11755	100	0.29091	100	NA	0	0.66001	100	0	100	0.29219	100	0.34741	100	0.070075	100	0.72727	100	0.598775	100	0.79539	100	0.272585	100	0.728775	100	0.24232	100	0.28963	100	0.728025	100	0.728605	100	0.06959	100	0.47886	100	0.3532	0.431693	9_79323819	exonic
1098	PRUNE2	0.6607	100	0.3532	100	0.480665	100	0.11755	100	0.29091	100	NA	0	0.66001	100	0	100	0.29219	100	0.34741	100	0.070075	100	0.72727	100	0.598775	100	0.79539	100	0.272585	100	0.728775	100	0.24232	100	0.28963	100	0.728025	100	0.728605	100	0.06959	100	0.47886	100	0.3532	0.431693	9_79441648	exonic
1099	PRUNE2	0.6607	100	0.3532	100	0.480665	100	0.11755	100	0.29091	100	NA	0	0.66001	100	0	100	0.29219	100	0.34741	100	0.070075	100	0.72727	100	0.598775	100	0.79539	100	0.272585	100	0.728775	100	0.24232	100	0.28963	100	0.728025	100	0.728605	100	0.06959	100	0.47886	100	0.3532	0.431693	9_79461497	exonic
1100	MAML3	0.89796	100	0.462775	100	0.605965	100	0.220105	100	0.243765	100	NA	0	0.94775	100	0.070175	100	0.10011	100	0.10237	100	0.01692	100	0.94705	100	0.94784	100	0.94789	100	0.122665	100	0.946695	100	0.08982	100	0.101455	100	NA	0	0.94735	100	0.016685	100	0.479175	100	0.35327	0.455324	4_140640544	exonic
1101	MAML3	0.89796	100	0.462775	100	0.605965	100	0.220105	100	0.243765	100	NA	0	0.94775	100	0.070175	100	0.10011	100	0.10237	100	0.01692	100	0.94705	100	0.94784	100	0.94789	100	0.122665	100	0.946695	100	0.08982	100	0.101455	100	NA	0	0.94735	100	0.016685	100	0.479175	100	0.35327	0.455324	4_140641188	exonic
1102	MAML3	0.89796	100	0.462775	100	0.605965	100	0.220105	100	0.243765	100	NA	0	0.94775	100	0.070175	100	0.10011	100	0.10237	100	0.01692	100	0.94705	100	0.94784	100	0.94789	100	0.122665	100	0.946695	100	0.08982	100	0.101455	100	NA	0	0.94735	100	0.016685	100	0.479175	100	0.35327	0.455324	4_140646946	exonic
1103	MAML3	0.89796	100	0.462775	100	0.605965	100	0.220105	100	0.243765	100	NA	0	0.94775	100	0.070175	100	0.10011	100	0.10237	100	0.01692	100	0.94705	100	0.94784	100	0.94789	100	0.122665	100	0.946695	100	0.08982	100	0.101455	100	NA	0	0.94735	100	0.016685	100	0.479175	100	0.35327	0.455324	4_140811084	exonic
1104	LRP2	0.29815	100	0.41512	100	0.357555	100	0.057045	100	0.882775	100	NA	0	0.354705	100	0.043355	100	0.20633	100	0.253235	100	0.140155	100	0.433815	100	0.357895	100	0.391305	100	0.13054	100	0.39085	100	0.115125	100	0.206055	100	0.42578	100	0.390645	100	0.06083	100	0.47988	100	0.354705	0.289888	2_169996070	exonic
1105	LRP2	0.29815	100	0.41512	100	0.357555	100	0.057045	100	0.882775	100	NA	0	0.354705	100	0.043355	100	0.20633	100	0.253235	100	0.140155	100	0.433815	100	0.357895	100	0.391305	100	0.13054	100	0.39085	100	0.115125	100	0.206055	100	0.42578	100	0.390645	100	0.06083	100	0.47988	100	0.354705	0.289888	2_170038761	exonic
1106	LRP2	0.29815	100	0.41512	100	0.357555	100	0.057045	100	0.882775	100	NA	0	0.354705	100	0.043355	100	0.20633	100	0.253235	100	0.140155	100	0.433815	100	0.357895	100	0.391305	100	0.13054	100	0.39085	100	0.115125	100	0.206055	100	0.42578	100	0.390645	100	0.06083	100	0.47988	100	0.354705	0.289888	2_170063070	exonic
1107	LRP2	0.29815	100	0.41512	100	0.357555	100	0.057045	100	0.882775	100	NA	0	0.354705	100	0.043355	100	0.20633	100	0.253235	100	0.140155	100	0.433815	100	0.357895	100	0.391305	100	0.13054	100	0.39085	100	0.115125	100	0.206055	100	0.42578	100	0.390645	100	0.06083	100	0.47988	100	0.354705	0.289888	2_170094776	exonic
1108	LRP2	0.29815	100	0.41512	100	0.357555	100	0.057045	100	0.882775	100	NA	0	0.354705	100	0.043355	100	0.20633	100	0.253235	100	0.140155	100	0.433815	100	0.357895	100	0.391305	100	0.13054	100	0.39085	100	0.115125	100	0.206055	100	0.42578	100	0.390645	100	0.06083	100	0.47988	100	0.354705	0.289888	2_170096166	exonic
1109	LRP2	0.29815	100	0.41512	100	0.357555	100	0.057045	100	0.882775	100	NA	0	0.354705	100	0.043355	100	0.20633	100	0.253235	100	0.140155	100	0.433815	100	0.357895	100	0.391305	100	0.13054	100	0.39085	100	0.115125	100	0.206055	100	0.42578	100	0.390645	100	0.06083	100	0.47988	100	0.354705	0.289888	2_170103496	exonic
1110	LRP2	0.29815	100	0.41512	100	0.357555	100	0.057045	100	0.882775	100	NA	0	0.354705	100	0.043355	100	0.20633	100	0.253235	100	0.140155	100	0.433815	100	0.357895	100	0.391305	100	0.13054	100	0.39085	100	0.115125	100	0.206055	100	0.42578	100	0.390645	100	0.06083	100	0.47988	100	0.354705	0.289888	2_170131584	exonic
1111	SEZ6L	0.30471	100	0.301225	100	0.191565	100	0.160345	100	0.789215	100	0.380275	100	0.359645	100	0.233965	100	0.367425	100	0.376265	100	0.185925	100	0.38762	100	0.270345	100	0.46285	100	0.222495	100	0.475515	100	0.350445	100	0.366965	100	0.475525	100	0.476715	100	0.17587	100	0.102235	100	0.355045	0.327146	22_26706697	exonic
1112	SEZ6L	0.30471	100	0.301225	100	0.191565	100	0.160345	100	0.789215	100	0.380275	100	0.359645	100	0.233965	100	0.367425	100	0.376265	100	0.185925	100	0.38762	100	0.270345	100	0.46285	100	0.222495	100	0.475515	100	0.350445	100	0.366965	100	0.475525	100	0.476715	100	0.17587	100	0.102235	100	0.355045	0.327146	22_26743822	exonic
1113	SEZ6L	0.30471	100	0.301225	100	0.191565	100	0.160345	100	0.789215	100	0.380275	100	0.359645	100	0.233965	100	0.367425	100	0.376265	100	0.185925	100	0.38762	100	0.270345	100	0.46285	100	0.222495	100	0.475515	100	0.350445	100	0.366965	100	0.475525	100	0.476715	100	0.17587	100	0.102235	100	0.355045	0.327146	22_26743828	exonic
1114	SERINC5	0.7319	100	0.863885	100	0.356785	100	0.105465	100	0.863535	100	NA	0	0.106535	100	0	100	0.106035	100	0.10664	100	0	100	0.862025	100	0.357915	100	0.358845	100	0.13583	100	0.357865	100	0.243255	100	0.10595	100	0.35926	100	0.35878	100	0	100	0.478545	100	0.356785	0.301861	5_79465316	exonic
1115	SERINC5	0.7319	100	0.863885	100	0.356785	100	0.105465	100	0.863535	100	NA	0	0.106535	100	0	100	0.106035	100	0.10664	100	0	100	0.862025	100	0.357915	100	0.358845	100	0.13583	100	0.357865	100	0.243255	100	0.10595	100	0.35926	100	0.35878	100	0	100	0.478545	100	0.356785	0.301861	5_79470865	exonic
1116	SERINC5	0.7319	100	0.863885	100	0.356785	100	0.105465	100	0.863535	100	NA	0	0.106535	100	0	100	0.106035	100	0.10664	100	0	100	0.862025	100	0.357915	100	0.358845	100	0.13583	100	0.357865	100	0.243255	100	0.10595	100	0.35926	100	0.35878	100	0	100	0.478545	100	0.356785	0.301861	5_79473783	exonic
1117	PLEKHA4	0.235175	100	0.408515	100	0.333955	100	0.697385	100	0.69922	100	NA	0	0.551765	100	0.35829	100	0.75408	100	0.42332	100	0.573795	100	0.16361	100	0.23555	100	0.33436	100	0.36016	100	0.334805	100	0.77593	100	0.678805	100	NA	0	0.333435	100	0.22437	100	0.333355	100	0.359225	0.430743	19_49360716	exonic
1118	PLEKHA4	0.235175	100	0.408515	100	0.333955	100	0.697385	100	0.69922	100	NA	0	0.551765	100	0.35829	100	0.75408	100	0.42332	100	0.573795	100	0.16361	100	0.23555	100	0.33436	100	0.36016	100	0.334805	100	0.77593	100	0.678805	100	NA	0	0.333435	100	0.22437	100	0.333355	100	0.359225	0.430743	19_49368788	exonic
1119	KMT2C	0.122575	100	0.26788	100	0.060945	100	0.2207	100	0.64762	100	NA	0	0.391715	100	0.467395	100	0.9002	100	0.348725	100	0.75815	100	0.30611	100	0.54952	100	0.33837	100	0.357615	100	0.258265	100	0.50351	100	0.781315	100	NA	0	0.258355	100	0.36504	100	0.476955	100	0.361328	0.407245	7_151850030	exonic
1120	KMT2C	0.122575	100	0.26788	100	0.060945	100	0.2207	100	0.64762	100	NA	0	0.391715	100	0.467395	100	0.9002	100	0.348725	100	0.75815	100	0.30611	100	0.54952	100	0.33837	100	0.357615	100	0.258265	100	0.50351	100	0.781315	100	NA	0	0.258355	100	0.36504	100	0.476955	100	0.361328	0.407245	7_151873321	exonic
1121	KMT2C	0.122575	100	0.26788	100	0.060945	100	0.2207	100	0.64762	100	NA	0	0.391715	100	0.467395	100	0.9002	100	0.348725	100	0.75815	100	0.30611	100	0.54952	100	0.33837	100	0.357615	100	0.258265	100	0.50351	100	0.781315	100	NA	0	0.258355	100	0.36504	100	0.476955	100	0.361328	0.407245	7_151882651	exonic
1122	KMT2C	0.122575	100	0.26788	100	0.060945	100	0.2207	100	0.64762	100	NA	0	0.391715	100	0.467395	100	0.9002	100	0.348725	100	0.75815	100	0.30611	100	0.54952	100	0.33837	100	0.357615	100	0.258265	100	0.50351	100	0.781315	100	NA	0	0.258355	100	0.36504	100	0.476955	100	0.361328	0.407245	7_151927016	exonic
1123	KMT2C	0.122575	100	0.26788	100	0.060945	100	0.2207	100	0.64762	100	NA	0	0.391715	100	0.467395	100	0.9002	100	0.348725	100	0.75815	100	0.30611	100	0.54952	100	0.33837	100	0.357615	100	0.258265	100	0.50351	100	0.781315	100	NA	0	0.258355	100	0.36504	100	0.476955	100	0.361328	0.407245	7_151932961	exonic
1124	KMT2C	0.122575	100	0.26788	100	0.060945	100	0.2207	100	0.64762	100	NA	0	0.391715	100	0.467395	100	0.9002	100	0.348725	100	0.75815	100	0.30611	100	0.54952	100	0.33837	100	0.357615	100	0.258265	100	0.50351	100	0.781315	100	NA	0	0.258355	100	0.36504	100	0.476955	100	0.361328	0.407245	7_151932969	exonic
1125	KMT2C	0.122575	100	0.26788	100	0.060945	100	0.2207	100	0.64762	100	NA	0	0.391715	100	0.467395	100	0.9002	100	0.348725	100	0.75815	100	0.30611	100	0.54952	100	0.33837	100	0.357615	100	0.258265	100	0.50351	100	0.781315	100	NA	0	0.258355	100	0.36504	100	0.476955	100	0.361328	0.407245	7_151932990	exonic
1126	KMT2C	0.122575	100	0.26788	100	0.060945	100	0.2207	100	0.64762	100	NA	0	0.391715	100	0.467395	100	0.9002	100	0.348725	100	0.75815	100	0.30611	100	0.54952	100	0.33837	100	0.357615	100	0.258265	100	0.50351	100	0.781315	100	NA	0	0.258355	100	0.36504	100	0.476955	100	0.361328	0.407245	7_151945051	exonic
1127	KMT2C	0.122575	100	0.26788	100	0.060945	100	0.2207	100	0.64762	100	NA	0	0.391715	100	0.467395	100	0.9002	100	0.348725	100	0.75815	100	0.30611	100	0.54952	100	0.33837	100	0.357615	100	0.258265	100	0.50351	100	0.781315	100	NA	0	0.258355	100	0.36504	100	0.476955	100	0.361328	0.407245	7_151962134	exonic
1128	KMT2C	0.122575	100	0.26788	100	0.060945	100	0.2207	100	0.64762	100	NA	0	0.391715	100	0.467395	100	0.9002	100	0.348725	100	0.75815	100	0.30611	100	0.54952	100	0.33837	100	0.357615	100	0.258265	100	0.50351	100	0.781315	100	NA	0	0.258355	100	0.36504	100	0.476955	100	0.361328	0.407245	7_151962168	exonic
1129	FOXN4	0.36453	100	0.672455	100	0.220755	100	0.47927	100	0.85934	100	0.14248	100	0.27384	100	0.420395	100	0.797835	100	0.568545	100	0.79047	100	0.25524	100	0.20657	100	0.142525	100	0.45441	100	0.222385	100	0.973845	100	0.799225	100	NA	0	0.222335	100	0.362	100	0.220735	100	0.36453	0.431235	12_109717497	exonic
1130	FOXN4	0.36453	100	0.672455	100	0.220755	100	0.47927	100	0.85934	100	0.14248	100	0.27384	100	0.420395	100	0.797835	100	0.568545	100	0.79047	100	0.25524	100	0.20657	100	0.142525	100	0.45441	100	0.222385	100	0.973845	100	0.799225	100	NA	0	0.222335	100	0.362	100	0.220735	100	0.36453	0.431235	12_109719214	exonic
1131	FOXN4	0.36453	100	0.672455	100	0.220755	100	0.47927	100	0.85934	100	0.14248	100	0.27384	100	0.420395	100	0.797835	100	0.568545	100	0.79047	100	0.25524	100	0.20657	100	0.142525	100	0.45441	100	0.222385	100	0.973845	100	0.799225	100	NA	0	0.222335	100	0.362	100	0.220735	100	0.36453	0.431235	12_109719322	exonic
1132	CEP112	0.47404	100	0.474235	100	0.360285	100	0.118675	100	0.728765	100	NA	0	0.473565	100	0	100	0.347775	100	0.3472	100	0.069455	100	0.475535	100	0.474015	100	0.61124	100	0.33958	100	0.47464	100	0.367225	100	0.34869	100	0.47536	100	0.47573	100	0.07014	100	0.228805	100	0.367225	0.372088	17_63898359	exonic
1133	CEP112	0.47404	100	0.474235	100	0.360285	100	0.118675	100	0.728765	100	NA	0	0.473565	100	0	100	0.347775	100	0.3472	100	0.069455	100	0.475535	100	0.474015	100	0.61124	100	0.33958	100	0.47464	100	0.367225	100	0.34869	100	0.47536	100	0.47573	100	0.07014	100	0.228805	100	0.367225	0.372088	17_64125914	exonic
1134	ACTR5	0.36913	100	0.402565	100	0.252825	100	0.430385	100	0.92343	100	NA	0	0.60633	100	0.15941	100	0.51425	100	0.513255	100	0.214205	100	0.32111	100	0.375495	100	0.319175	100	0.32846	100	0.357685	100	0.453695	100	0.512925	100	0.3571	100	0.357245	100	0.193335	100	0.47992	100	0.36913	0.385849	20_37380781	exonic
1135	ACTR5	0.36913	100	0.402565	100	0.252825	100	0.430385	100	0.92343	100	NA	0	0.60633	100	0.15941	100	0.51425	100	0.513255	100	0.214205	100	0.32111	100	0.375495	100	0.319175	100	0.32846	100	0.357685	100	0.453695	100	0.512925	100	0.3571	100	0.357245	100	0.193335	100	0.47992	100	0.36913	0.385849	20_37383750	exonic
1136	ACTR5	0.36913	100	0.402565	100	0.252825	100	0.430385	100	0.92343	100	NA	0	0.60633	100	0.15941	100	0.51425	100	0.513255	100	0.214205	100	0.32111	100	0.375495	100	0.319175	100	0.32846	100	0.357685	100	0.453695	100	0.512925	100	0.3571	100	0.357245	100	0.193335	100	0.47992	100	0.36913	0.385849	20_37394959	exonic
1137	ACTR5	0.36913	100	0.402565	100	0.252825	100	0.430385	100	0.92343	100	NA	0	0.60633	100	0.15941	100	0.51425	100	0.513255	100	0.214205	100	0.32111	100	0.375495	100	0.319175	100	0.32846	100	0.357685	100	0.453695	100	0.512925	100	0.3571	100	0.357245	100	0.193335	100	0.47992	100	0.36913	0.385849	20_37400374	exonic
1138	KMT2D	0.48006	100	0.46825	100	0.74863	100	0.056465	100	0.194675	100	NA	0	0.965565	100	0.270125	100	0.16594	100	0.19089	100	0.04381	100	0.96468	100	0.7672	100	0.965715	100	0.17282	100	0.965445	100	0.11057	100	0.198235	100	NA	0	0.965295	100	0.03412	100	0.4815	100	0.369188	0.450049	12_49420793	exonic
1139	KMT2D	0.48006	100	0.46825	100	0.74863	100	0.056465	100	0.194675	100	NA	0	0.965565	100	0.270125	100	0.16594	100	0.19089	100	0.04381	100	0.96468	100	0.7672	100	0.965715	100	0.17282	100	0.965445	100	0.11057	100	0.198235	100	NA	0	0.965295	100	0.03412	100	0.4815	100	0.369188	0.450049	12_49425007	exonic
1140	KMT2D	0.48006	100	0.46825	100	0.74863	100	0.056465	100	0.194675	100	NA	0	0.965565	100	0.270125	100	0.16594	100	0.19089	100	0.04381	100	0.96468	100	0.7672	100	0.965715	100	0.17282	100	0.965445	100	0.11057	100	0.198235	100	NA	0	0.965295	100	0.03412	100	0.4815	100	0.369188	0.450049	12_49427347	exonic
1141	KMT2D	0.48006	100	0.46825	100	0.74863	100	0.056465	100	0.194675	100	NA	0	0.965565	100	0.270125	100	0.16594	100	0.19089	100	0.04381	100	0.96468	100	0.7672	100	0.965715	100	0.17282	100	0.965445	100	0.11057	100	0.198235	100	NA	0	0.965295	100	0.03412	100	0.4815	100	0.369188	0.450049	12_49428210	exonic
1142	KMT2D	0.48006	100	0.46825	100	0.74863	100	0.056465	100	0.194675	100	NA	0	0.965565	100	0.270125	100	0.16594	100	0.19089	100	0.04381	100	0.96468	100	0.7672	100	0.965715	100	0.17282	100	0.965445	100	0.11057	100	0.198235	100	NA	0	0.965295	100	0.03412	100	0.4815	100	0.369188	0.450049	12_49438659	exonic
1143	GRIP2	0.388875	100	0.54986	100	0.17732	100	0.159285	100	0.74142	100	NA	0	0.283875	100	0.2097	100	0.54214	100	0.51289	100	0.42919	100	0.34961	100	0.189735	100	0.27585	100	0.58069	100	0.24924	100	0.636915	100	0.94532	100	NA	0	0.249865	100	0.195525	100	0.478895	100	0.369242	0.382678	3_14538066	exonic
1144	GRIP2	0.388875	100	0.54986	100	0.17732	100	0.159285	100	0.74142	100	NA	0	0.283875	100	0.2097	100	0.54214	100	0.51289	100	0.42919	100	0.34961	100	0.189735	100	0.27585	100	0.58069	100	0.24924	100	0.636915	100	0.94532	100	NA	0	0.249865	100	0.195525	100	0.478895	100	0.369242	0.382678	3_14548331	exonic
1145	GRIP2	0.388875	100	0.54986	100	0.17732	100	0.159285	100	0.74142	100	NA	0	0.283875	100	0.2097	100	0.54214	100	0.51289	100	0.42919	100	0.34961	100	0.189735	100	0.27585	100	0.58069	100	0.24924	100	0.636915	100	0.94532	100	NA	0	0.249865	100	0.195525	100	0.478895	100	0.369242	0.382678	3_14552816	exonic
1146	GRIP2	0.388875	100	0.54986	100	0.17732	100	0.159285	100	0.74142	100	NA	0	0.283875	100	0.2097	100	0.54214	100	0.51289	100	0.42919	100	0.34961	100	0.189735	100	0.27585	100	0.58069	100	0.24924	100	0.636915	100	0.94532	100	NA	0	0.249865	100	0.195525	100	0.478895	100	0.369242	0.382678	3_14554309	exonic
1147	GRIP2	0.388875	100	0.54986	100	0.17732	100	0.159285	100	0.74142	100	NA	0	0.283875	100	0.2097	100	0.54214	100	0.51289	100	0.42919	100	0.34961	100	0.189735	100	0.27585	100	0.58069	100	0.24924	100	0.636915	100	0.94532	100	NA	0	0.249865	100	0.195525	100	0.478895	100	0.369242	0.382678	3_14555183	exonic
1148	GRIP2	0.388875	100	0.54986	100	0.17732	100	0.159285	100	0.74142	100	NA	0	0.283875	100	0.2097	100	0.54214	100	0.51289	100	0.42919	100	0.34961	100	0.189735	100	0.27585	100	0.58069	100	0.24924	100	0.636915	100	0.94532	100	NA	0	0.249865	100	0.195525	100	0.478895	100	0.369242	0.382678	3_14563180	exonic
1149	ARHGEF3	0.47469	100	0.474205	100	0.359345	100	0.116665	100	0.72867	100	NA	0	0.47447	100	0	100	0.348245	100	0.34788	100	0.06927	100	0.4736	100	0.47576	100	0.474085	100	0.33971	100	0.47493	100	0.370325	100	0.348775	100	0.474615	100	0.473955	100	0.06888	100	0.22709	100	0.370325	0.371874	3_56763357	exonic
1150	ARHGEF3	0.47469	100	0.474205	100	0.359345	100	0.116665	100	0.72867	100	NA	0	0.47447	100	0	100	0.348245	100	0.34788	100	0.06927	100	0.4736	100	0.47576	100	0.474085	100	0.33971	100	0.47493	100	0.370325	100	0.348775	100	0.474615	100	0.473955	100	0.06888	100	0.22709	100	0.370325	0.371874	3_56809115	exonic
1151	MMEL1	0.73147	100	0.731965	100	0.479775	100	0.227865	100	0.227	100	NA	0	0.732015	100	0	100	0.22919	100	0.2264	100	0	100	0.731685	100	0.731135	100	0.731735	100	0.267275	100	0.73254	100	0.241975	100	0.228145	100	NA	0	0.73188	100	0	100	0.478295	100	0.372785	0.437237	1_2524105	exonic
1152	MMEL1	0.73147	100	0.731965	100	0.479775	100	0.227865	100	0.227	100	NA	0	0.732015	100	0	100	0.22919	100	0.2264	100	0	100	0.731685	100	0.731135	100	0.731735	100	0.267275	100	0.73254	100	0.241975	100	0.228145	100	NA	0	0.73188	100	0	100	0.478295	100	0.372785	0.437237	1_2535408	exonic
1153	CHRNB1	0.7321	100	0.732335	100	0.47909	100	0.227815	100	0.226645	100	NA	0	0.732065	100	0	100	0.227595	100	0.22731	100	0	100	0.732695	100	0.731865	100	0.72987	100	0.267095	100	0.731835	100	0.24287	100	0.22787	100	NA	0	0.73246	100	0	100	0.480705	100	0.373092	0.437317	17_7348637	exonic
1154	CHRNB1	0.7321	100	0.732335	100	0.47909	100	0.227815	100	0.226645	100	NA	0	0.732065	100	0	100	0.227595	100	0.22731	100	0	100	0.732695	100	0.731865	100	0.72987	100	0.267095	100	0.731835	100	0.24287	100	0.22787	100	NA	0	0.73246	100	0	100	0.480705	100	0.373092	0.437317	17_7352012	exonic
1155	FAM65C	0.73028	100	0.7318	100	0.480955	100	0.229345	100	0.227585	100	NA	0	0.72949	100	0	100	0.227705	100	0.229445	100	0	100	0.73168	100	0.73147	100	0.73196	100	0.268615	100	0.734155	100	0.242745	100	0.228305	100	NA	0	0.73217	100	0	100	0.47954	100	0.374078	0.437557	20_49214186	exonic
1156	FAM65C	0.73028	100	0.7318	100	0.480955	100	0.229345	100	0.227585	100	NA	0	0.72949	100	0	100	0.227705	100	0.229445	100	0	100	0.73168	100	0.73147	100	0.73196	100	0.268615	100	0.734155	100	0.242745	100	0.228305	100	NA	0	0.73217	100	0	100	0.47954	100	0.374078	0.437557	20_49247359	exonic
1157	RGMA	0.73083	100	0.732205	100	0.48138	100	0.227355	100	0.227985	100	NA	0	0.73206	100	0	100	0.225465	100	0.22749	100	0	100	0.733005	100	0.733445	100	0.73042	100	0.269325	100	0.733135	100	0.243175	100	0.228845	100	NA	0	0.7309	100	0	100	0.47897	100	0.374148	0.437463	15_93595459	exonic
1158	RGMA	0.73083	100	0.732205	100	0.48138	100	0.227355	100	0.227985	100	NA	0	0.73206	100	0	100	0.225465	100	0.22749	100	0	100	0.733005	100	0.733445	100	0.73042	100	0.269325	100	0.733135	100	0.243175	100	0.228845	100	NA	0	0.7309	100	0	100	0.47897	100	0.374148	0.437463	15_93595605	exonic
1159	EHBP1L1	0.731995	100	0.731585	100	0.47963	100	0.22801	100	0.228305	100	NA	0	0.729825	100	0	100	0.22744	100	0.226605	100	0.035205	100	0.73221	100	0.73153	100	0.73	100	0.269335	100	0.73074	100	0.2397	100	0.262295	100	NA	0	0.73357	100	0	100	0.48031	100	0.374482	0.441407	11_65347923	exonic
1160	EHBP1L1	0.731995	100	0.731585	100	0.47963	100	0.22801	100	0.228305	100	NA	0	0.729825	100	0	100	0.22744	100	0.226605	100	0.035205	100	0.73221	100	0.73153	100	0.73	100	0.269335	100	0.73074	100	0.2397	100	0.262295	100	NA	0	0.73357	100	0	100	0.48031	100	0.374482	0.441407	11_65352562	exonic
1161	PRSS1	0.66442	100	0.51605	100	0.33745	100	0.383915	100	0.91943	100	NA	0	0.639345	100	0.203905	100	0.77301	100	0.5447	100	0.45046	100	0.275145	100	0.09955	100	0.231515	100	0.378235	100	0.339205	100	0.569215	100	0.71962	100	0.338785	100	0.339315	100	0.3434	100	0.347925	100	0.378235	0.436394	7_142458409	exonic
1162	PRSS1	0.66442	100	0.51605	100	0.33745	100	0.383915	100	0.91943	100	NA	0	0.639345	100	0.203905	100	0.77301	100	0.5447	100	0.45046	100	0.275145	100	0.09955	100	0.231515	100	0.378235	100	0.339205	100	0.569215	100	0.71962	100	0.338785	100	0.339315	100	0.3434	100	0.347925	100	0.378235	0.436394	7_142458523	exonic
1163	PRSS1	0.66442	100	0.51605	100	0.33745	100	0.383915	100	0.91943	100	NA	0	0.639345	100	0.203905	100	0.77301	100	0.5447	100	0.45046	100	0.275145	100	0.09955	100	0.231515	100	0.378235	100	0.339205	100	0.569215	100	0.71962	100	0.338785	100	0.339315	100	0.3434	100	0.347925	100	0.378235	0.436394	7_142459626	exonic
1164	PRSS1	0.66442	100	0.51605	100	0.33745	100	0.383915	100	0.91943	100	NA	0	0.639345	100	0.203905	100	0.77301	100	0.5447	100	0.45046	100	0.275145	100	0.09955	100	0.231515	100	0.378235	100	0.339205	100	0.569215	100	0.71962	100	0.338785	100	0.339315	100	0.3434	100	0.347925	100	0.378235	0.436394	7_142460398	exonic
1165	PRSS1	0.66442	100	0.51605	100	0.33745	100	0.383915	100	0.91943	100	NA	0	0.639345	100	0.203905	100	0.77301	100	0.5447	100	0.45046	100	0.275145	100	0.09955	100	0.231515	100	0.378235	100	0.339205	100	0.569215	100	0.71962	100	0.338785	100	0.339315	100	0.3434	100	0.347925	100	0.378235	0.436394	7_142460750	exonic
1166	RNF148	0.30861	100	0.06352	100	0.243735	100	0.55644	100	0.378325	100	NA	0	0.67098	100	0.27276	100	0.742425	100	0.34619	100	0.335245	100	0.288745	100	0.426655	100	0.670535	100	0.338935	100	0.66779	100	0.744935	100	0.742135	100	0.668375	100	0.67048	100	0.27284	100	0	100	0.378325	0.462281	7_122341977	exonic
1167	RNF148	0.30861	100	0.06352	100	0.243735	100	0.55644	100	0.378325	100	NA	0	0.67098	100	0.27276	100	0.742425	100	0.34619	100	0.335245	100	0.288745	100	0.426655	100	0.670535	100	0.338935	100	0.66779	100	0.744935	100	0.742135	100	0.668375	100	0.67048	100	0.27284	100	0	100	0.378325	0.462281	7_122342090	exonic
1168	RNF148	0.30861	100	0.06352	100	0.243735	100	0.55644	100	0.378325	100	NA	0	0.67098	100	0.27276	100	0.742425	100	0.34619	100	0.335245	100	0.288745	100	0.426655	100	0.670535	100	0.338935	100	0.66779	100	0.744935	100	0.742135	100	0.668375	100	0.67048	100	0.27284	100	0	100	0.378325	0.462281	7_122342372	exonic
1169	C16orf62	0.20907	100	0.589835	100	0.54076	100	0.435205	100	0.80381	100	NA	0	0.439535	100	0.172035	100	0.51196	100	0.191185	100	0.303845	100	0.20807	100	0.83329	100	0.381015	100	0.20821	100	0.38048	100	0.554175	100	0.51094	100	0.38076	100	0.3804	100	0.17274	100	0.479265	100	0.381015	0.394395	16_19584517	exonic
1170	C16orf62	0.20907	100	0.589835	100	0.54076	100	0.435205	100	0.80381	100	NA	0	0.439535	100	0.172035	100	0.51196	100	0.191185	100	0.303845	100	0.20807	100	0.83329	100	0.381015	100	0.20821	100	0.38048	100	0.554175	100	0.51094	100	0.38076	100	0.3804	100	0.17274	100	0.479265	100	0.381015	0.394395	16_19628078	exonic
1171	C16orf62	0.20907	100	0.589835	100	0.54076	100	0.435205	100	0.80381	100	NA	0	0.439535	100	0.172035	100	0.51196	100	0.191185	100	0.303845	100	0.20807	100	0.83329	100	0.381015	100	0.20821	100	0.38048	100	0.554175	100	0.51094	100	0.38076	100	0.3804	100	0.17274	100	0.479265	100	0.381015	0.394395	16_19702698	exonic
1172	SLC2A2	0.60682	100	0.71343	100	0.388785	100	0.25558	100	0.947525	100	NA	0	0.38683	100	0.08321	100	0.12244	100	0.14744	100	0.061395	100	0.656315	100	0.34344	100	0.467235	100	0.131475	100	0.465685	100	0.187235	100	0.12102	100	0.46995	100	0.46609	100	0.03422	100	0.477145	100	0.38683	0.339806	3_170723256	exonic
1173	SLC2A2	0.60682	100	0.71343	100	0.388785	100	0.25558	100	0.947525	100	NA	0	0.38683	100	0.08321	100	0.12244	100	0.14744	100	0.061395	100	0.656315	100	0.34344	100	0.467235	100	0.131475	100	0.465685	100	0.187235	100	0.12102	100	0.46995	100	0.46609	100	0.03422	100	0.477145	100	0.38683	0.339806	3_170723257	exonic
1174	SLC2A2	0.60682	100	0.71343	100	0.388785	100	0.25558	100	0.947525	100	NA	0	0.38683	100	0.08321	100	0.12244	100	0.14744	100	0.061395	100	0.656315	100	0.34344	100	0.467235	100	0.131475	100	0.465685	100	0.187235	100	0.12102	100	0.46995	100	0.46609	100	0.03422	100	0.477145	100	0.38683	0.339806	3_170732328	exonic
1175	APOL4	0.657865	100	0.684075	100	0.43396	100	0.268955	100	0.675395	100	0.43564	100	0.345465	100	0.08139	100	0.220615	100	0.222155	100	0.06263	100	0.434885	100	0.43542	100	0.435175	100	0.17327	100	0.43429	100	0.26623	100	0.22118	100	0.44703	100	0.43494	100	0.080015	100	0.34387	100	0.389713	0.349574	22_36587404	exonic
1176	APOL4	0.657865	100	0.684075	100	0.43396	100	0.268955	100	0.675395	100	0.43564	100	0.345465	100	0.08139	100	0.220615	100	0.222155	100	0.06263	100	0.434885	100	0.43542	100	0.435175	100	0.17327	100	0.43429	100	0.26623	100	0.22118	100	0.44703	100	0.43494	100	0.080015	100	0.34387	100	0.389713	0.349574	22_36587617	exonic
1177	SLC27A3	0.79029	100	0.837075	100	0.677925	100	0.477345	100	0.90566	100	NA	0	0.35238	100	0.23602	100	0.25095	100	0.249825	100	0.29973	100	0.688515	100	0.62706	100	0.688515	100	0.243005	100	0.39167	100	0.249765	100	0.250445	100	0.39341	100	0.390055	100	0.10078	100	0.494795	100	0.39167	0.442099	1_153749538	exonic
1178	SLC27A3	0.79029	100	0.837075	100	0.677925	100	0.477345	100	0.90566	100	NA	0	0.35238	100	0.23602	100	0.25095	100	0.249825	100	0.29973	100	0.688515	100	0.62706	100	0.688515	100	0.243005	100	0.39167	100	0.249765	100	0.250445	100	0.39341	100	0.390055	100	0.10078	100	0.494795	100	0.39167	0.442099	1_153750653	exonic
1179	SLC27A3	0.79029	100	0.837075	100	0.677925	100	0.477345	100	0.90566	100	NA	0	0.35238	100	0.23602	100	0.25095	100	0.249825	100	0.29973	100	0.688515	100	0.62706	100	0.688515	100	0.243005	100	0.39167	100	0.249765	100	0.250445	100	0.39341	100	0.390055	100	0.10078	100	0.494795	100	0.39167	0.442099	1_153750665	exonic
1180	SLC27A3	0.79029	100	0.837075	100	0.677925	100	0.477345	100	0.90566	100	NA	0	0.35238	100	0.23602	100	0.25095	100	0.249825	100	0.29973	100	0.688515	100	0.62706	100	0.688515	100	0.243005	100	0.39167	100	0.249765	100	0.250445	100	0.39341	100	0.390055	100	0.10078	100	0.494795	100	0.39167	0.442099	1_153750682	exonic
1181	SLC27A3	0.79029	100	0.837075	100	0.677925	100	0.477345	100	0.90566	100	NA	0	0.35238	100	0.23602	100	0.25095	100	0.249825	100	0.29973	100	0.688515	100	0.62706	100	0.688515	100	0.243005	100	0.39167	100	0.249765	100	0.250445	100	0.39341	100	0.390055	100	0.10078	100	0.494795	100	0.39167	0.442099	1_153750719	exonic
1182	SLC27A3	0.79029	100	0.837075	100	0.677925	100	0.477345	100	0.90566	100	NA	0	0.35238	100	0.23602	100	0.25095	100	0.249825	100	0.29973	100	0.688515	100	0.62706	100	0.688515	100	0.243005	100	0.39167	100	0.249765	100	0.250445	100	0.39341	100	0.390055	100	0.10078	100	0.494795	100	0.39167	0.442099	1_153750994	exonic
1183	SLC27A3	0.79029	100	0.837075	100	0.677925	100	0.477345	100	0.90566	100	NA	0	0.35238	100	0.23602	100	0.25095	100	0.249825	100	0.29973	100	0.688515	100	0.62706	100	0.688515	100	0.243005	100	0.39167	100	0.249765	100	0.250445	100	0.39341	100	0.390055	100	0.10078	100	0.494795	100	0.39167	0.442099	1_153751343	exonic
1184	INADL	0.54655	100	0.59234	100	0.127115	100	0.674295	100	0.838975	100	NA	0	0.23285	100	0.316915	100	0.511745	100	0.514495	100	0.59187	100	0.34542	100	0.369815	100	0.27995	100	0.41978	100	0.276635	100	0.636505	100	0.630265	100	NA	0	0.27652	100	0.19383	100	0	100	0.394798	0.420968	1_62263049	exonic
1185	INADL	0.54655	100	0.59234	100	0.127115	100	0.674295	100	0.838975	100	NA	0	0.23285	100	0.316915	100	0.511745	100	0.514495	100	0.59187	100	0.34542	100	0.369815	100	0.27995	100	0.41978	100	0.276635	100	0.636505	100	0.630265	100	NA	0	0.27652	100	0.19383	100	0	100	0.394798	0.420968	1_62271183	exonic
1186	INADL	0.54655	100	0.59234	100	0.127115	100	0.674295	100	0.838975	100	NA	0	0.23285	100	0.316915	100	0.511745	100	0.514495	100	0.59187	100	0.34542	100	0.369815	100	0.27995	100	0.41978	100	0.276635	100	0.636505	100	0.630265	100	NA	0	0.27652	100	0.19383	100	0	100	0.394798	0.420968	1_62456019	exonic
1187	INADL	0.54655	100	0.59234	100	0.127115	100	0.674295	100	0.838975	100	NA	0	0.23285	100	0.316915	100	0.511745	100	0.514495	100	0.59187	100	0.34542	100	0.369815	100	0.27995	100	0.41978	100	0.276635	100	0.636505	100	0.630265	100	NA	0	0.27652	100	0.19383	100	0	100	0.394798	0.420968	1_62579810	exonic
1188	KIF3C	0.389055	100	0.33981	100	0.318265	100	0.22267	100	0.561315	100	NA	0	0.38869	100	0.138475	100	0.42233	100	0.42372	100	0.086635	100	0.454525	100	0.56822	100	0.45204	100	0.240225	100	0.568195	100	0.39648	100	0.4254	100	0.567075	100	0.56826	100	0.12252	100	0.22877	100	0.39648	0.384532	2_26178526	exonic
1189	KIF3C	0.389055	100	0.33981	100	0.318265	100	0.22267	100	0.561315	100	NA	0	0.38869	100	0.138475	100	0.42233	100	0.42372	100	0.086635	100	0.454525	100	0.56822	100	0.45204	100	0.240225	100	0.568195	100	0.39648	100	0.4254	100	0.567075	100	0.56826	100	0.12252	100	0.22877	100	0.39648	0.384532	2_26203381	exonic
1190	RHPN1	0.73269	100	0.73389	100	0.480435	100	0.228555	100	0.228185	100	NA	0	0.7063	100	0	100	0.2281	100	0.225975	100	0.095625	100	0.73036	100	0.730895	100	0.729935	100	0.26831	100	0.73066	100	0.31953	100	0.322045	100	NA	0	0.73231	100	0	100	0.480665	100	0.40124	0.452368	8_144462000	exonic
1191	RHPN1	0.73269	100	0.73389	100	0.480435	100	0.228555	100	0.228185	100	NA	0	0.7063	100	0	100	0.2281	100	0.225975	100	0.095625	100	0.73036	100	0.730895	100	0.729935	100	0.26831	100	0.73066	100	0.31953	100	0.322045	100	NA	0	0.73231	100	0	100	0.480665	100	0.40124	0.452368	8_144464052	exonic
1192	VWA8	0.52149	100	0.162605	100	0.317845	100	0.23865	100	0.579755	100	NA	0	0.341975	100	0.251895	100	0.53969	100	0.706485	100	0.306365	100	0.438145	100	0.34933	100	0.476935	100	0.319305	100	0.59314	100	0.401265	100	0.538585	100	0.6185	100	0.5925	100	0.199885	100	0	100	0.401265	0.412162	13_42161779	exonic
1193	VWA8	0.52149	100	0.162605	100	0.317845	100	0.23865	100	0.579755	100	NA	0	0.341975	100	0.251895	100	0.53969	100	0.706485	100	0.306365	100	0.438145	100	0.34933	100	0.476935	100	0.319305	100	0.59314	100	0.401265	100	0.538585	100	0.6185	100	0.5925	100	0.199885	100	0	100	0.401265	0.412162	13_42301395	exonic
1194	VWA8	0.52149	100	0.162605	100	0.317845	100	0.23865	100	0.579755	100	NA	0	0.341975	100	0.251895	100	0.53969	100	0.706485	100	0.306365	100	0.438145	100	0.34933	100	0.476935	100	0.319305	100	0.59314	100	0.401265	100	0.538585	100	0.6185	100	0.5925	100	0.199885	100	0	100	0.401265	0.412162	13_42303746	exonic
1195	VWA8	0.52149	100	0.162605	100	0.317845	100	0.23865	100	0.579755	100	NA	0	0.341975	100	0.251895	100	0.53969	100	0.706485	100	0.306365	100	0.438145	100	0.34933	100	0.476935	100	0.319305	100	0.59314	100	0.401265	100	0.538585	100	0.6185	100	0.5925	100	0.199885	100	0	100	0.401265	0.412162	13_42465722	exonic
1196	TPSD1	0.936335	100	0.554335	100	0.22876	100	0.32287	100	0.675495	100	NA	0	0.673705	100	0.20478	100	0.739395	100	0.617955	100	0.531775	100	0.40647	100	0.22822	100	0.22763	100	0.531685	100	0.22925	100	0.62	100	0.740865	100	0.227	100	0.227885	100	0.272165	100	0	100	0.40647	0.43027	16_1306940	exonic
1197	TPSD1	0.936335	100	0.554335	100	0.22876	100	0.32287	100	0.675495	100	NA	0	0.673705	100	0.20478	100	0.739395	100	0.617955	100	0.531775	100	0.40647	100	0.22822	100	0.22763	100	0.531685	100	0.22925	100	0.62	100	0.740865	100	0.227	100	0.227885	100	0.272165	100	0	100	0.40647	0.43027	16_1307033	exonic
1198	TPSD1	0.936335	100	0.554335	100	0.22876	100	0.32287	100	0.675495	100	NA	0	0.673705	100	0.20478	100	0.739395	100	0.617955	100	0.531775	100	0.40647	100	0.22822	100	0.22763	100	0.531685	100	0.22925	100	0.62	100	0.740865	100	0.227	100	0.227885	100	0.272165	100	0	100	0.40647	0.43027	16_1308074	exonic
1199	TPSD1	0.936335	100	0.554335	100	0.22876	100	0.32287	100	0.675495	100	NA	0	0.673705	100	0.20478	100	0.739395	100	0.617955	100	0.531775	100	0.40647	100	0.22822	100	0.22763	100	0.531685	100	0.22925	100	0.62	100	0.740865	100	0.227	100	0.227885	100	0.272165	100	0	100	0.40647	0.43027	16_1308195	exonic
1200	INSR	0.39885	100	0.11966	100	0.671895	100	0.223735	100	0.41956	100	0.50825	100	0.510775	100	0.08626	100	0.34329	100	0.343675	100	0.07145	100	0.50699	100	0.67244	100	0.50562	100	0.198755	100	0.67226	100	0.278015	100	0.346225	100	0.68308	100	0.67196	100	0.14682	100	0.732595	100	0.409205	0.418821	19_7119593	exonic
1201	INSR	0.39885	100	0.11966	100	0.671895	100	0.223735	100	0.41956	100	0.50825	100	0.510775	100	0.08626	100	0.34329	100	0.343675	100	0.07145	100	0.50699	100	0.67244	100	0.50562	100	0.198755	100	0.67226	100	0.278015	100	0.346225	100	0.68308	100	0.67196	100	0.14682	100	0.732595	100	0.409205	0.418821	19_7141752	exonic
1202	KIAA1549L	0.691625	100	0.7923	100	0.347515	100	0.40553	100	0.735815	100	NA	0	0.433525	100	0.13974	100	0.4222	100	0.423595	100	0.30407	100	0.41075	100	0.409545	100	0.410255	100	0.379815	100	0.41037	100	0.421035	100	0.42292	100	0.413605	100	0.413195	100	0.12148	100	0.34664	100	0.41075	0.415658	11_33605028	exonic
1203	KIAA1549L	0.691625	100	0.7923	100	0.347515	100	0.40553	100	0.735815	100	NA	0	0.433525	100	0.13974	100	0.4222	100	0.423595	100	0.30407	100	0.41075	100	0.409545	100	0.410255	100	0.379815	100	0.41037	100	0.421035	100	0.42292	100	0.413605	100	0.413195	100	0.12148	100	0.34664	100	0.41075	0.415658	11_33631376	exonic
1204	KIAA1549L	0.691625	100	0.7923	100	0.347515	100	0.40553	100	0.735815	100	NA	0	0.433525	100	0.13974	100	0.4222	100	0.423595	100	0.30407	100	0.41075	100	0.409545	100	0.410255	100	0.379815	100	0.41037	100	0.421035	100	0.42292	100	0.413605	100	0.413195	100	0.12148	100	0.34664	100	0.41075	0.415658	11_33677621	exonic
1205	PLEKHG3	0.62698	100	0.45017	100	0.384365	100	0.83413	100	0.735765	100	NA	0	0.43227	100	0.12217	100	0.352655	100	0.421885	100	0.290515	100	0.412625	100	0.669165	100	0.412105	100	0.27549	100	0.412695	100	0.365255	100	0.35151	100	0.410775	100	0.41229	100	0.13918	100	0.34752	100	0.412105	0.413428	14_65197534	exonic
1206	PLEKHG3	0.62698	100	0.45017	100	0.384365	100	0.83413	100	0.735765	100	NA	0	0.43227	100	0.12217	100	0.352655	100	0.421885	100	0.290515	100	0.412625	100	0.669165	100	0.412105	100	0.27549	100	0.412695	100	0.365255	100	0.35151	100	0.410775	100	0.41229	100	0.13918	100	0.34752	100	0.412105	0.413428	14_65198157	exonic
1207	PLEKHG3	0.62698	100	0.45017	100	0.384365	100	0.83413	100	0.735765	100	NA	0	0.43227	100	0.12217	100	0.352655	100	0.421885	100	0.290515	100	0.412625	100	0.669165	100	0.412105	100	0.27549	100	0.412695	100	0.365255	100	0.35151	100	0.410775	100	0.41229	100	0.13918	100	0.34752	100	0.412105	0.413428	14_65199611	exonic
1208	PLEKHG3	0.62698	100	0.45017	100	0.384365	100	0.83413	100	0.735765	100	NA	0	0.43227	100	0.12217	100	0.352655	100	0.421885	100	0.290515	100	0.412625	100	0.669165	100	0.412105	100	0.27549	100	0.412695	100	0.365255	100	0.35151	100	0.410775	100	0.41229	100	0.13918	100	0.34752	100	0.412105	0.413428	14_65208081	exonic
1209	MYO5B	0.69138	100	0.862035	100	0.34781	100	0.404055	100	0.736515	100	NA	0	0.43316	100	0.137925	100	0.422265	100	0.42174	100	0.303115	100	0.479575	100	0.413555	100	0.411155	100	0.380285	100	0.410185	100	0.41936	100	0.424395	100	0.4114	100	0.412525	100	0.122665	100	0.34735	100	0.412525	0.419606	18_47432897	exonic
1210	MYO5B	0.69138	100	0.862035	100	0.34781	100	0.404055	100	0.736515	100	NA	0	0.43316	100	0.137925	100	0.422265	100	0.42174	100	0.303115	100	0.479575	100	0.413555	100	0.411155	100	0.380285	100	0.410185	100	0.41936	100	0.424395	100	0.4114	100	0.412525	100	0.122665	100	0.34735	100	0.412525	0.419606	18_47480691	exonic
1211	MYO5B	0.69138	100	0.862035	100	0.34781	100	0.404055	100	0.736515	100	NA	0	0.43316	100	0.137925	100	0.422265	100	0.42174	100	0.303115	100	0.479575	100	0.413555	100	0.411155	100	0.380285	100	0.410185	100	0.41936	100	0.424395	100	0.4114	100	0.412525	100	0.122665	100	0.34735	100	0.412525	0.419606	18_47527705	exonic
1212	LRPPRC	0.79775	100	0.798145	100	0.605835	100	0.29076	100	0.67123	100	NA	0	0.346915	100	0.069285	100	0.29127	100	0.34775	100	0.068505	100	0.79806	100	0.415715	100	0.41425	100	0.27311	100	0.41465	100	0.493055	100	0.289535	100	0.413905	100	0.413975	100	0.06926	100	0.47957	100	0.413975	0.413445	2_44116923	exonic
1213	LRPPRC	0.79775	100	0.798145	100	0.605835	100	0.29076	100	0.67123	100	NA	0	0.346915	100	0.069285	100	0.29127	100	0.34775	100	0.068505	100	0.79806	100	0.415715	100	0.41425	100	0.27311	100	0.41465	100	0.493055	100	0.289535	100	0.413905	100	0.413975	100	0.06926	100	0.47957	100	0.413975	0.413445	2_44209389	exonic
1214	PRODH	0.171885	100	0.046215	100	0.289355	100	0.361215	100	0.95135	100	NA	0	0.523715	100	0.24139	100	0.753205	100	0.420905	100	0.2225	100	0.21605	100	0.337085	100	0.449245	100	0.31065	100	0.4186	100	0.580215	100	0.754605	100	0.419155	100	0.419915	100	0.292615	100	0.478575	100	0.4186	0.396141	22_18900756	exonic
1215	PRODH	0.171885	100	0.046215	100	0.289355	100	0.361215	100	0.95135	100	NA	0	0.523715	100	0.24139	100	0.753205	100	0.420905	100	0.2225	100	0.21605	100	0.337085	100	0.449245	100	0.31065	100	0.4186	100	0.580215	100	0.754605	100	0.419155	100	0.419915	100	0.292615	100	0.478575	100	0.4186	0.396141	22_18900800	exonic
1216	PRODH	0.171885	100	0.046215	100	0.289355	100	0.361215	100	0.95135	100	NA	0	0.523715	100	0.24139	100	0.753205	100	0.420905	100	0.2225	100	0.21605	100	0.337085	100	0.449245	100	0.31065	100	0.4186	100	0.580215	100	0.754605	100	0.419155	100	0.419915	100	0.292615	100	0.478575	100	0.4186	0.396141	22_18905859	exonic
1217	PRODH	0.171885	100	0.046215	100	0.289355	100	0.361215	100	0.95135	100	NA	0	0.523715	100	0.24139	100	0.753205	100	0.420905	100	0.2225	100	0.21605	100	0.337085	100	0.449245	100	0.31065	100	0.4186	100	0.580215	100	0.754605	100	0.419155	100	0.419915	100	0.292615	100	0.478575	100	0.4186	0.396141	22_18905934	exonic
1218	KRT15	0.69116	100	0.792915	100	0.540935	100	0.406815	100	0.73409	100	NA	0	0.43401	100	0.13983	100	0.42276	100	0.423725	100	0.30316	100	0.480685	100	0.412875	100	0.410755	100	0.378695	100	0.411815	100	0.42026	100	0.42084	100	0.41284	100	0.41138	100	0.122105	100	0.4791	100	0.42026	0.43893	17_39672385	exonic
1219	KRT15	0.69116	100	0.792915	100	0.540935	100	0.406815	100	0.73409	100	NA	0	0.43401	100	0.13983	100	0.42276	100	0.423725	100	0.30316	100	0.480685	100	0.412875	100	0.410755	100	0.378695	100	0.411815	100	0.42026	100	0.42084	100	0.41284	100	0.41138	100	0.122105	100	0.4791	100	0.42026	0.43893	17_39672387	exonic
1220	KRT15	0.69116	100	0.792915	100	0.540935	100	0.406815	100	0.73409	100	NA	0	0.43401	100	0.13983	100	0.42276	100	0.423725	100	0.30316	100	0.480685	100	0.412875	100	0.410755	100	0.378695	100	0.411815	100	0.42026	100	0.42084	100	0.41284	100	0.41138	100	0.122105	100	0.4791	100	0.42026	0.43893	17_39673366	exonic
1221	ATP8A2	0.67977	100	0.437505	100	0.73758	100	0.184085	100	0.22681	100	NA	0	0.933245	100	0.268985	100	0.23217	100	0.34638	100	0.083215	100	0.796475	100	0.618785	100	0.93185	100	0.400315	100	0.93172	100	0.34291	100	0.404095	100	NA	0	0.93293	100	0.070075	100	0.478715	100	0.4208	0.501134	13_26117492	exonic
1222	ATP8A2	0.67977	100	0.437505	100	0.73758	100	0.184085	100	0.22681	100	NA	0	0.933245	100	0.268985	100	0.23217	100	0.34638	100	0.083215	100	0.796475	100	0.618785	100	0.93185	100	0.400315	100	0.93172	100	0.34291	100	0.404095	100	NA	0	0.93293	100	0.070075	100	0.478715	100	0.4208	0.501134	13_26151241	exonic
1223	ATP8A2	0.67977	100	0.437505	100	0.73758	100	0.184085	100	0.22681	100	NA	0	0.933245	100	0.268985	100	0.23217	100	0.34638	100	0.083215	100	0.796475	100	0.618785	100	0.93185	100	0.400315	100	0.93172	100	0.34291	100	0.404095	100	NA	0	0.93293	100	0.070075	100	0.478715	100	0.4208	0.501134	13_26153950	exonic
1224	ATP8A2	0.67977	100	0.437505	100	0.73758	100	0.184085	100	0.22681	100	NA	0	0.933245	100	0.268985	100	0.23217	100	0.34638	100	0.083215	100	0.796475	100	0.618785	100	0.93185	100	0.400315	100	0.93172	100	0.34291	100	0.404095	100	NA	0	0.93293	100	0.070075	100	0.478715	100	0.4208	0.501134	13_26156087	exonic
1225	BSN	0.82766	100	0.62047	100	0	100	0.131875	100	0.421605	100	NA	0	0.075175	100	0	100	0.42087	100	0.420925	100	0.12193	100	0.842505	100	0.63815	100	0.621045	100	0.376715	100	0.62052	100	0.23855	100	0.42236	100	0.62118	100	0.622185	100	0.122715	100	0	100	0.420925	0.382134	3_49662601	exonic
1226	BSN	0.82766	100	0.62047	100	0	100	0.131875	100	0.421605	100	NA	0	0.075175	100	0	100	0.42087	100	0.420925	100	0.12193	100	0.842505	100	0.63815	100	0.621045	100	0.376715	100	0.62052	100	0.23855	100	0.42236	100	0.62118	100	0.622185	100	0.122715	100	0	100	0.420925	0.382134	3_49689019	exonic
1227	BSN	0.82766	100	0.62047	100	0	100	0.131875	100	0.421605	100	NA	0	0.075175	100	0	100	0.42087	100	0.420925	100	0.12193	100	0.842505	100	0.63815	100	0.621045	100	0.376715	100	0.62052	100	0.23855	100	0.42236	100	0.62118	100	0.622185	100	0.122715	100	0	100	0.420925	0.382134	3_49694637	exonic
1228	BSN	0.82766	100	0.62047	100	0	100	0.131875	100	0.421605	100	NA	0	0.075175	100	0	100	0.42087	100	0.420925	100	0.12193	100	0.842505	100	0.63815	100	0.621045	100	0.376715	100	0.62052	100	0.23855	100	0.42236	100	0.62118	100	0.622185	100	0.122715	100	0	100	0.420925	0.382134	3_49698198	exonic
1229	BSN	0.82766	100	0.62047	100	0	100	0.131875	100	0.421605	100	NA	0	0.075175	100	0	100	0.42087	100	0.420925	100	0.12193	100	0.842505	100	0.63815	100	0.621045	100	0.376715	100	0.62052	100	0.23855	100	0.42236	100	0.62118	100	0.622185	100	0.122715	100	0	100	0.420925	0.382134	3_49700408	exonic
1230	BSN	0.82766	100	0.62047	100	0	100	0.131875	100	0.421605	100	NA	0	0.075175	100	0	100	0.42087	100	0.420925	100	0.12193	100	0.842505	100	0.63815	100	0.621045	100	0.376715	100	0.62052	100	0.23855	100	0.42236	100	0.62118	100	0.622185	100	0.122715	100	0	100	0.420925	0.382134	3_49700471	exonic
1231	IFIH1	0.886455	100	0.09191	100	0.86547	100	0.13161	100	0.26124	100	NA	0	0.896915	100	0.138035	100	0.25763	100	0.42097	100	0.08622	100	0.809105	100	0.948895	100	0.89618	100	0.224255	100	0.895525	100	0.178595	100	0.26029	100	0.89567	100	0.89485	100	0.087975	100	0.603795	100	0.42097	0.512446	2_163133386	exonic
1232	IFIH1	0.886455	100	0.09191	100	0.86547	100	0.13161	100	0.26124	100	NA	0	0.896915	100	0.138035	100	0.25763	100	0.42097	100	0.08622	100	0.809105	100	0.948895	100	0.89618	100	0.224255	100	0.895525	100	0.178595	100	0.26029	100	0.89567	100	0.89485	100	0.087975	100	0.603795	100	0.42097	0.512446	2_163134070	exonic
1233	IFIH1	0.886455	100	0.09191	100	0.86547	100	0.13161	100	0.26124	100	NA	0	0.896915	100	0.138035	100	0.25763	100	0.42097	100	0.08622	100	0.809105	100	0.948895	100	0.89618	100	0.224255	100	0.895525	100	0.178595	100	0.26029	100	0.89567	100	0.89485	100	0.087975	100	0.603795	100	0.42097	0.512446	2_163137845	exonic
1234	IFIH1	0.886455	100	0.09191	100	0.86547	100	0.13161	100	0.26124	100	NA	0	0.896915	100	0.138035	100	0.25763	100	0.42097	100	0.08622	100	0.809105	100	0.948895	100	0.89618	100	0.224255	100	0.895525	100	0.178595	100	0.26029	100	0.89567	100	0.89485	100	0.087975	100	0.603795	100	0.42097	0.512446	2_163144647	exonic
1235	IFIH1	0.886455	100	0.09191	100	0.86547	100	0.13161	100	0.26124	100	NA	0	0.896915	100	0.138035	100	0.25763	100	0.42097	100	0.08622	100	0.809105	100	0.948895	100	0.89618	100	0.224255	100	0.895525	100	0.178595	100	0.26029	100	0.89567	100	0.89485	100	0.087975	100	0.603795	100	0.42097	0.512446	2_163144699	exonic
1236	IFIH1	0.886455	100	0.09191	100	0.86547	100	0.13161	100	0.26124	100	NA	0	0.896915	100	0.138035	100	0.25763	100	0.42097	100	0.08622	100	0.809105	100	0.948895	100	0.89618	100	0.224255	100	0.895525	100	0.178595	100	0.26029	100	0.89567	100	0.89485	100	0.087975	100	0.603795	100	0.42097	0.512446	2_163174726	exonic
1237	MYT1L	0.80036	100	0.240285	100	0.89754	100	0.19395	100	0.190775	100	NA	0	0.8971	100	0.103735	100	0.332525	100	0.421695	100	0.08775	100	0.89768	100	0.830075	100	0.898205	100	0.225005	100	0.897045	100	0.36767	100	0.33411	100	0.897565	100	0.89685	100	0.104025	100	0.668655	100	0.421695	0.540896	2_1906909	exonic
1238	MYT1L	0.80036	100	0.240285	100	0.89754	100	0.19395	100	0.190775	100	NA	0	0.8971	100	0.103735	100	0.332525	100	0.421695	100	0.08775	100	0.89768	100	0.830075	100	0.898205	100	0.225005	100	0.897045	100	0.36767	100	0.33411	100	0.897565	100	0.89685	100	0.104025	100	0.668655	100	0.421695	0.540896	2_1906911	exonic
1239	MYT1L	0.80036	100	0.240285	100	0.89754	100	0.19395	100	0.190775	100	NA	0	0.8971	100	0.103735	100	0.332525	100	0.421695	100	0.08775	100	0.89768	100	0.830075	100	0.898205	100	0.225005	100	0.897045	100	0.36767	100	0.33411	100	0.897565	100	0.89685	100	0.104025	100	0.668655	100	0.421695	0.540896	2_1926457	exonic
1240	ATP11A	0.741455	100	0.279415	100	0.24434	100	0.34021	100	0.29531	100	NA	0	0.79282	100	0.17264	100	0.422265	100	0.421795	100	0.18946	100	0.845065	100	0.79309	100	0.79419	100	0.37868	100	0.794155	100	0.34381	100	0.423305	100	0.79427	100	0.79359	100	0.12221	100	0	100	0.421795	0.483561	13_113470487	exonic
1241	ATP11A	0.741455	100	0.279415	100	0.24434	100	0.34021	100	0.29531	100	NA	0	0.79282	100	0.17264	100	0.422265	100	0.421795	100	0.18946	100	0.845065	100	0.79309	100	0.79419	100	0.37868	100	0.794155	100	0.34381	100	0.423305	100	0.79427	100	0.79359	100	0.12221	100	0	100	0.421795	0.483561	13_113470514	exonic
1242	ATP11A	0.741455	100	0.279415	100	0.24434	100	0.34021	100	0.29531	100	NA	0	0.79282	100	0.17264	100	0.422265	100	0.421795	100	0.18946	100	0.845065	100	0.79309	100	0.79419	100	0.37868	100	0.794155	100	0.34381	100	0.423305	100	0.79427	100	0.79359	100	0.12221	100	0	100	0.421795	0.483561	13_113487196	exonic
1243	ATP11A	0.741455	100	0.279415	100	0.24434	100	0.34021	100	0.29531	100	NA	0	0.79282	100	0.17264	100	0.422265	100	0.421795	100	0.18946	100	0.845065	100	0.79309	100	0.79419	100	0.37868	100	0.794155	100	0.34381	100	0.423305	100	0.79427	100	0.79359	100	0.12221	100	0	100	0.421795	0.483561	13_113514616	exonic
1244	AARS2	0.89777	100	0.39637	100	0.54025	100	0.223495	100	0.11916	100	NA	0	0.897665	100	0.339605	100	0.42178	100	0.42225	100	0.0885	100	0.897155	100	0.896465	100	0.89735	100	0.331495	100	0.896905	100	0.25336	100	0.323135	100	NA	0	0.89688	100	0.123355	100	0.47978	100	0.422015	0.521227	6_44269873	exonic
1245	AARS2	0.89777	100	0.39637	100	0.54025	100	0.223495	100	0.11916	100	NA	0	0.897665	100	0.339605	100	0.42178	100	0.42225	100	0.0885	100	0.897155	100	0.896465	100	0.89735	100	0.331495	100	0.896905	100	0.25336	100	0.323135	100	NA	0	0.89688	100	0.123355	100	0.47978	100	0.422015	0.521227	6_44274076	exonic
1246	AARS2	0.89777	100	0.39637	100	0.54025	100	0.223495	100	0.11916	100	NA	0	0.897665	100	0.339605	100	0.42178	100	0.42225	100	0.0885	100	0.897155	100	0.896465	100	0.89735	100	0.331495	100	0.896905	100	0.25336	100	0.323135	100	NA	0	0.89688	100	0.123355	100	0.47978	100	0.422015	0.521227	6_44280885	exonic
1247	PROM2	0.586635	100	0.87064	100	0.54658	100	0.307145	100	0.526575	100	NA	0	0.421385	100	0.070195	100	0.25463	100	0.254445	100	0.061375	100	0.548495	100	0.549065	100	0.547615	100	0.19965	100	0.54768	100	0.34772	100	0.25503	100	0.54673	100	0.54603	100	0.06923	100	0.42292	100	0.42292	0.405405	2_95945594	exonic
1248	PROM2	0.586635	100	0.87064	100	0.54658	100	0.307145	100	0.526575	100	NA	0	0.421385	100	0.070195	100	0.25463	100	0.254445	100	0.061375	100	0.548495	100	0.549065	100	0.547615	100	0.19965	100	0.54768	100	0.34772	100	0.25503	100	0.54673	100	0.54603	100	0.06923	100	0.42292	100	0.42292	0.405405	2_95946992	exonic
1249	ANLN	0.741955	100	0.328475	100	0.60703	100	0.34044	100	0.296365	100	NA	0	0.79372	100	0.174695	100	0.421555	100	0.422925	100	0.188895	100	0.79191	100	0.793215	100	0.84334	100	0.378635	100	0.79352	100	0.343205	100	0.421935	100	0.79228	100	0.79347	100	0.121795	100	0.480715	100	0.422925	0.525678	7_36438973	exonic
1250	ANLN	0.741955	100	0.328475	100	0.60703	100	0.34044	100	0.296365	100	NA	0	0.79372	100	0.174695	100	0.421555	100	0.422925	100	0.188895	100	0.79191	100	0.793215	100	0.84334	100	0.378635	100	0.79352	100	0.343205	100	0.421935	100	0.79228	100	0.79347	100	0.121795	100	0.480715	100	0.422925	0.525678	7_36460247	exonic
1251	ANLN	0.741955	100	0.328475	100	0.60703	100	0.34044	100	0.296365	100	NA	0	0.79372	100	0.174695	100	0.421555	100	0.422925	100	0.188895	100	0.79191	100	0.793215	100	0.84334	100	0.378635	100	0.79352	100	0.343205	100	0.421935	100	0.79228	100	0.79347	100	0.121795	100	0.480715	100	0.422925	0.525678	7_36461499	exonic
1252	ANLN	0.741955	100	0.328475	100	0.60703	100	0.34044	100	0.296365	100	NA	0	0.79372	100	0.174695	100	0.421555	100	0.422925	100	0.188895	100	0.79191	100	0.793215	100	0.84334	100	0.378635	100	0.79352	100	0.343205	100	0.421935	100	0.79228	100	0.79347	100	0.121795	100	0.480715	100	0.422925	0.525678	7_36463470	exonic
1253	SDHA	0.89755	100	0.39902	100	0.896785	100	0.22295	100	0.11821	100	NA	0	0.89869	100	0.340585	100	0.42292	100	0.42293	100	0.0875	100	0.896095	100	0.80061	100	0.89771	100	0.241735	100	0.897695	100	0.39518	100	0.42102	100	0.89739	100	0.896455	100	0.12135	100	0.618095	100	0.42293	0.575786	5_226091	exonic
1254	SDHA	0.89755	100	0.39902	100	0.896785	100	0.22295	100	0.11821	100	NA	0	0.89869	100	0.340585	100	0.42292	100	0.42293	100	0.0875	100	0.896095	100	0.80061	100	0.89771	100	0.241735	100	0.897695	100	0.39518	100	0.42102	100	0.89739	100	0.896455	100	0.12135	100	0.618095	100	0.42293	0.575786	5_236695	exonic
1255	SDHA	0.89755	100	0.39902	100	0.896785	100	0.22295	100	0.11821	100	NA	0	0.89869	100	0.340585	100	0.42292	100	0.42293	100	0.0875	100	0.896095	100	0.80061	100	0.89771	100	0.241735	100	0.897695	100	0.39518	100	0.42102	100	0.89739	100	0.896455	100	0.12135	100	0.618095	100	0.42293	0.575786	5_240574	exonic
1256	FAT3	0.563195	100	0.82795	100	0.585005	100	0.21398	100	0.841585	100	0.434765	100	0.420775	100	0.064855	100	0.07998	100	0.13175	100	0.09816	100	0.48734	100	0.37273	100	0.46068	100	0.09896	100	0.42795	100	0.090475	100	0.08038	100	0.426675	100	0.42523	100	0.03721	100	0.47578	100	0.423003	0.326323	11_92087959	exonic
1257	FAT3	0.563195	100	0.82795	100	0.585005	100	0.21398	100	0.841585	100	0.434765	100	0.420775	100	0.064855	100	0.07998	100	0.13175	100	0.09816	100	0.48734	100	0.37273	100	0.46068	100	0.09896	100	0.42795	100	0.090475	100	0.08038	100	0.426675	100	0.42523	100	0.03721	100	0.47578	100	0.423003	0.326323	11_92532352	exonic
1258	FAT3	0.563195	100	0.82795	100	0.585005	100	0.21398	100	0.841585	100	0.434765	100	0.420775	100	0.064855	100	0.07998	100	0.13175	100	0.09816	100	0.48734	100	0.37273	100	0.46068	100	0.09896	100	0.42795	100	0.090475	100	0.08038	100	0.426675	100	0.42523	100	0.03721	100	0.47578	100	0.423003	0.326323	11_92534609	exonic
1259	FAT3	0.563195	100	0.82795	100	0.585005	100	0.21398	100	0.841585	100	0.434765	100	0.420775	100	0.064855	100	0.07998	100	0.13175	100	0.09816	100	0.48734	100	0.37273	100	0.46068	100	0.09896	100	0.42795	100	0.090475	100	0.08038	100	0.426675	100	0.42523	100	0.03721	100	0.47578	100	0.423003	0.326323	11_92577295	exonic
1260	FAT3	0.563195	100	0.82795	100	0.585005	100	0.21398	100	0.841585	100	0.434765	100	0.420775	100	0.064855	100	0.07998	100	0.13175	100	0.09816	100	0.48734	100	0.37273	100	0.46068	100	0.09896	100	0.42795	100	0.090475	100	0.08038	100	0.426675	100	0.42523	100	0.03721	100	0.47578	100	0.423003	0.326323	11_92599962	exonic
1261	FAT3	0.563195	100	0.82795	100	0.585005	100	0.21398	100	0.841585	100	0.434765	100	0.420775	100	0.064855	100	0.07998	100	0.13175	100	0.09816	100	0.48734	100	0.37273	100	0.46068	100	0.09896	100	0.42795	100	0.090475	100	0.08038	100	0.426675	100	0.42523	100	0.03721	100	0.47578	100	0.423003	0.326323	11_92600034	exonic
1262	ITGA11	0.603535	100	0.433565	100	0.604395	100	0.412705	100	0.243255	100	NA	0	0.798625	100	0.13631	100	0.3467	100	0.348075	100	0.095285	100	0.79678	100	0.796095	100	0.79658	100	0.33779	100	0.796965	100	0.39339	100	0.38382	100	NA	0	0.79578	100	0.069065	100	0.47853	100	0.423135	0.494207	15_68599748	exonic
1263	ITGA11	0.603535	100	0.433565	100	0.604395	100	0.412705	100	0.243255	100	NA	0	0.798625	100	0.13631	100	0.3467	100	0.348075	100	0.095285	100	0.79678	100	0.796095	100	0.79658	100	0.33779	100	0.796965	100	0.39339	100	0.38382	100	NA	0	0.79578	100	0.069065	100	0.47853	100	0.423135	0.494207	15_68628181	exonic
1264	KIF21B	0.89794	100	0.39771	100	0.897465	100	0.224305	100	0.118795	100	NA	0	0.89786	100	0.340115	100	0.423165	100	0.42327	100	0.08736	100	0.898155	100	0.80002	100	0.89743	100	0.24202	100	0.896775	100	0.397195	100	0.42314	100	0.89723	100	0.898115	100	0.120865	100	0.6174	100	0.42327	0.576112	1_200943861	exonic
1265	KIF21B	0.89794	100	0.39771	100	0.897465	100	0.224305	100	0.118795	100	NA	0	0.89786	100	0.340115	100	0.423165	100	0.42327	100	0.08736	100	0.898155	100	0.80002	100	0.89743	100	0.24202	100	0.896775	100	0.397195	100	0.42314	100	0.89723	100	0.898115	100	0.120865	100	0.6174	100	0.42327	0.576112	1_200972785	exonic
1266	KIF21B	0.89794	100	0.39771	100	0.897465	100	0.224305	100	0.118795	100	NA	0	0.89786	100	0.340115	100	0.423165	100	0.42327	100	0.08736	100	0.898155	100	0.80002	100	0.89743	100	0.24202	100	0.896775	100	0.397195	100	0.42314	100	0.89723	100	0.898115	100	0.120865	100	0.6174	100	0.42327	0.576112	1_200978422	exonic
1267	ITIH1	0.843045	100	0.62071	100	0.47974	100	0.13207	100	0.42222	100	NA	0	0.07444	100	0	100	0.421085	100	0.42329	100	0.12217	100	0.655665	100	0.63736	100	0.621675	100	0.379235	100	0.62087	100	0.23739	100	0.41981	100	0.621655	100	0.622375	100	0.12247	100	0.47752	100	0.42329	0.434214	3_52813504	exonic
1268	ITIH1	0.843045	100	0.62071	100	0.47974	100	0.13207	100	0.42222	100	NA	0	0.07444	100	0	100	0.421085	100	0.42329	100	0.12217	100	0.655665	100	0.63736	100	0.621675	100	0.379235	100	0.62087	100	0.23739	100	0.41981	100	0.621655	100	0.622375	100	0.12247	100	0.47752	100	0.42329	0.434214	3_52813533	exonic
1269	ITIH1	0.843045	100	0.62071	100	0.47974	100	0.13207	100	0.42222	100	NA	0	0.07444	100	0	100	0.421085	100	0.42329	100	0.12217	100	0.655665	100	0.63736	100	0.621675	100	0.379235	100	0.62087	100	0.23739	100	0.41981	100	0.621655	100	0.622375	100	0.12247	100	0.47752	100	0.42329	0.434214	3_52816974	exonic
1270	ITIH1	0.843045	100	0.62071	100	0.47974	100	0.13207	100	0.42222	100	NA	0	0.07444	100	0	100	0.421085	100	0.42329	100	0.12217	100	0.655665	100	0.63736	100	0.621675	100	0.379235	100	0.62087	100	0.23739	100	0.41981	100	0.621655	100	0.622375	100	0.12247	100	0.47752	100	0.42329	0.434214	3_52817327	exonic
1271	ITIH1	0.843045	100	0.62071	100	0.47974	100	0.13207	100	0.42222	100	NA	0	0.07444	100	0	100	0.421085	100	0.42329	100	0.12217	100	0.655665	100	0.63736	100	0.621675	100	0.379235	100	0.62087	100	0.23739	100	0.41981	100	0.621655	100	0.622375	100	0.12247	100	0.47752	100	0.42329	0.434214	3_52819163	exonic
1272	ITIH1	0.843045	100	0.62071	100	0.47974	100	0.13207	100	0.42222	100	NA	0	0.07444	100	0	100	0.421085	100	0.42329	100	0.12217	100	0.655665	100	0.63736	100	0.621675	100	0.379235	100	0.62087	100	0.23739	100	0.41981	100	0.621655	100	0.622375	100	0.12247	100	0.47752	100	0.42329	0.434214	3_52822070	exonic
1273	MAP3K14	0.75743	100	0.61926	100	0.47984	100	0.13255	100	0.423135	100	NA	0	0.07361	100	0	100	0.421255	100	0.42332	100	0.121795	100	0.65659	100	0.638455	100	0.6198	100	0.37933	100	0.62135	100	0.238445	100	0.422505	100	0.621965	100	0.61926	100	0.122245	100	0.479955	100	0.42332	0.43438	17_43342083	exonic
1274	MAP3K14	0.75743	100	0.61926	100	0.47984	100	0.13255	100	0.423135	100	NA	0	0.07361	100	0	100	0.421255	100	0.42332	100	0.121795	100	0.65659	100	0.638455	100	0.6198	100	0.37933	100	0.62135	100	0.238445	100	0.422505	100	0.621965	100	0.61926	100	0.122245	100	0.479955	100	0.42332	0.43438	17_43347913	exonic
1275	MAP3K14	0.75743	100	0.61926	100	0.47984	100	0.13255	100	0.423135	100	NA	0	0.07361	100	0	100	0.421255	100	0.42332	100	0.121795	100	0.65659	100	0.638455	100	0.6198	100	0.37933	100	0.62135	100	0.238445	100	0.422505	100	0.621965	100	0.61926	100	0.122245	100	0.479955	100	0.42332	0.43438	17_43351509	exonic
1276	MAP3K14	0.75743	100	0.61926	100	0.47984	100	0.13255	100	0.423135	100	NA	0	0.07361	100	0	100	0.421255	100	0.42332	100	0.121795	100	0.65659	100	0.638455	100	0.6198	100	0.37933	100	0.62135	100	0.238445	100	0.422505	100	0.621965	100	0.61926	100	0.122245	100	0.479955	100	0.42332	0.43438	17_43351950	exonic
1277	MAP3K14	0.75743	100	0.61926	100	0.47984	100	0.13255	100	0.423135	100	NA	0	0.07361	100	0	100	0.421255	100	0.42332	100	0.121795	100	0.65659	100	0.638455	100	0.6198	100	0.37933	100	0.62135	100	0.238445	100	0.422505	100	0.621965	100	0.61926	100	0.122245	100	0.479955	100	0.42332	0.43438	17_43363890	exonic
1278	MAP3K14	0.75743	100	0.61926	100	0.47984	100	0.13255	100	0.423135	100	NA	0	0.07361	100	0	100	0.421255	100	0.42332	100	0.121795	100	0.65659	100	0.638455	100	0.6198	100	0.37933	100	0.62135	100	0.238445	100	0.422505	100	0.621965	100	0.61926	100	0.122245	100	0.479955	100	0.42332	0.43438	17_43364186	exonic
1279	SPTBN5	0.45989	100	0.74344	100	0.20651	100	0.720555	100	0.657365	100	NA	0	0.42204	100	0.253705	100	0.70702	100	0.70697	100	0.580695	100	0.423185	100	0.42142	100	0.42262	100	0.545345	100	0.421475	100	1	100	0.708875	100	0.423495	100	0.42157	100	0.25124	100	0	100	0.423495	0.502792	15_42167227	exonic
1280	SPTBN5	0.45989	100	0.74344	100	0.20651	100	0.720555	100	0.657365	100	NA	0	0.42204	100	0.253705	100	0.70702	100	0.70697	100	0.580695	100	0.423185	100	0.42142	100	0.42262	100	0.545345	100	0.421475	100	1	100	0.708875	100	0.423495	100	0.42157	100	0.25124	100	0	100	0.423495	0.502792	15_42185482	exonic
1281	KIDINS220	0.79315	100	0.278045	100	0.60689	100	0.341165	100	0.29614	100	NA	0	0.819145	100	0.174235	100	0.42425	100	0.42294	100	0.215485	100	0.74221	100	0.793995	100	0.844785	100	0.35192	100	0.79376	100	0.318545	100	0.42242	100	NA	0	0.793675	100	0.122715	100	0.47922	100	0.423595	0.504613	2_8890459	exonic
1282	KIDINS220	0.79315	100	0.278045	100	0.60689	100	0.341165	100	0.29614	100	NA	0	0.819145	100	0.174235	100	0.42425	100	0.42294	100	0.215485	100	0.74221	100	0.793995	100	0.844785	100	0.35192	100	0.79376	100	0.318545	100	0.42242	100	NA	0	0.793675	100	0.122715	100	0.47922	100	0.423595	0.504613	2_8891611	exonic
1283	KIDINS220	0.79315	100	0.278045	100	0.60689	100	0.341165	100	0.29614	100	NA	0	0.819145	100	0.174235	100	0.42425	100	0.42294	100	0.215485	100	0.74221	100	0.793995	100	0.844785	100	0.35192	100	0.79376	100	0.318545	100	0.42242	100	NA	0	0.793675	100	0.122715	100	0.47922	100	0.423595	0.504613	2_8930075	exonic
1284	KIDINS220	0.79315	100	0.278045	100	0.60689	100	0.341165	100	0.29614	100	NA	0	0.819145	100	0.174235	100	0.42425	100	0.42294	100	0.215485	100	0.74221	100	0.793995	100	0.844785	100	0.35192	100	0.79376	100	0.318545	100	0.42242	100	NA	0	0.793675	100	0.122715	100	0.47922	100	0.423595	0.504613	2_8946447	exonic
1285	DNAH10	0.74215	100	0.275845	100	0.607555	100	0.340375	100	0.29417	100	NA	0	0.79511	100	0.17402	100	0.42424	100	0.421465	100	0.188125	100	0.79282	100	0.79307	100	0.79367	100	0.37666	100	0.79415	100	0.34216	100	0.421745	100	0.79306	100	0.791565	100	0.121215	100	0.480165	100	0.42424	0.522285	12_124330376	exonic
1286	DNAH10	0.74215	100	0.275845	100	0.607555	100	0.340375	100	0.29417	100	NA	0	0.79511	100	0.17402	100	0.42424	100	0.421465	100	0.188125	100	0.79282	100	0.79307	100	0.79367	100	0.37666	100	0.79415	100	0.34216	100	0.421745	100	0.79306	100	0.791565	100	0.121215	100	0.480165	100	0.42424	0.522285	12_124333343	exonic
[truncated: 1,982 more rows]
[truncated: 23 more columns]

## Sheet: single_variant
order	chrom_pos	refGene.gene.sysmbol	p_twoside	es_twoside	p_less	es_less	p_greater	es_greater	refGene.region	refGene.gene.sysmbol	refGene.mutation.type	refGene.aa.change	AA.CHM	AB.CHM	BB.CHM	NN.CHM	AA.Control	AB.Control	BB.Control	NN.Control	B.CHM	B.Control	deleterious	comments
[truncated: 2,033 more rows]
