# Supplementary material for: Whole-exome sequencing reveals genetic variants in ERC1 and KCNG4 associated with complete hydatidiform mole in Chinese Han women
Source: Oncotarget. 2017 Sep 8;8(43):75264–71. doi: 10.18632/oncotarget.20769 (PMC5650418; doi:10.18632/oncotarget.20769)
Supplement: Supplementary file 4 [file oncotarget-08-75264-s004.xls]

WELL	TERM	SNP_ID		2nd-PCRP	1st-PCRP	AMP_LEN	UP_CONF	MP_CONF	Tm(NN)	PcGC	PWARN	UEP_DIR	UEP_MASS	UEP_SEQ	EXT1_CALL	EXT1_MASS	EXT1_SEQ	EXT2_CALL	EXT2_MASS	EXT2_SEQ	EXT3_CALL	EXT3_MASS	EXT3_SEQ	EXT4_CALL	EXT4_MASS	EXT4_SEQ
W1	iPLEX	11_198469		ACGTTGGATGAAGGAGCAGTGGGCCCTGTT	ACGTTGGATGCATTACCATGGGCAGCATGT	102	89.6	70.9	60.6	76.5	D	F	5052.3	TCCACCCTGCAGGCCCC	A	5323.5	TCCACCCTGCAGGCCCCA	G	5339.5	TCCACCCTGCAGGCCCCG
W1	iPLEX	18_67753862		ACGTTGGATGTTTAAAATCACCCACCTGCC	ACGTTGGATGAGGCGGCATTTATTCTTCAG	109	96.8	70.9	46	47.1		F	5123.4	CCACCTGCCAAGTATAA	C	5370.5	CCACCTGCCAAGTATAAC	T	5450.5	CCACCTGCCAAGTATAAT
W1	iPLEX	18_67863773		ACGTTGGATGTGGAGAAAAAACCTGGATCT	ACGTTGGATGCATTACAGTCGGTGTCCTGC	107	90.5	70.9	50.2	52.9	D	F	5210.4	ACCTGGATCTCGGTGAA	A	5481.6	ACCTGGATCTCGGTGAAA	G	5497.6	ACCTGGATCTCGGTGAAG
W1	iPLEX	2_149247210		ACGTTGGATGGGCTGATCTGAGTTGTACTG	ACGTTGGATGCAAAGCAGTTGTCGATGCAG	100	100	70.9	49.8	52.9	D	R	5281.4	GTTGACTGCAGTGGTGA	G	5528.6	GTTGACTGCAGTGGTGAC	A	5608.5	GTTGACTGCAGTGGTGAT
W1	iPLEX	1_176903324		ACGTTGGATGGCCACTCACCTTTACTGATG	ACGTTGGATGTCCTGTTCTATCTGGTACCC	102	100	70.9	55.1	70.6	D	F	5405.5	cCTCCAGCCAGAGTCGCC	A	5676.7	cCTCCAGCCAGAGTCGCCA	G	5692.7	cCTCCAGCCAGAGTCGCCG
W1	iPLEX	10_74899468		ACGTTGGATGTTCTCTTGCTATGAGCCCTG	ACGTTGGATGGCTGCTTCTTTCTTAAGGTC	107	98.4	70.9	50.3	50		R	5563.6	TATGAGCCCTGGTGAAGA	T	5834.8	TATGAGCCCTGGTGAAGAA	A	5890.7	TATGAGCCCTGGTGAAGAT
W1	iPLEX	2_171319954		ACGTTGGATGTGGAAGCAGGCAGAATAGAG	ACGTTGGATGAACCACCAACATGAAGAGGC	101	100	70.9	46.2	42.1	d	R	5749.8	ATCAAGAAGACTCCATACC	G	5997	ATCAAGAAGACTCCATACCC	A	6076.9	ATCAAGAAGACTCCATACCT
W1	iPLEX	15_31221574		ACGTTGGATGATGAGCAGGAAGGCAGAGTG	ACGTTGGATGAGGTGAACCATTACCTGAGC	102	98.5	70.9	51.8	58.8	D	F	5795.8	cgCCCTTGTCAGCTGGGAT	C	6042.9	cgCCCTTGTCAGCTGGGATC	T	6122.9	cgCCCTTGTCAGCTGGGATT
W1	iPLEX	2_31572927		ACGTTGGATGATTGCCGAGTGCTGGATGAG	ACGTTGGATGAGCACTCTGACTTGTGCTAC	113	97.9	70.9	46.6	47.1	D	R	5963.9	ggGCTGGATGAGTGAAGTT	T	6235.1	ggGCTGGATGAGTGAAGTTA	C	6251.1	ggGCTGGATGAGTGAAGTTG
W1	iPLEX	17_14140081		ACGTTGGATGTTGCTGCTTCAGGAATGGAG	ACGTTGGATGTTATTACAACGGGCGACAGG	115	98.8	70.9	51.9	52.6	d	R	6188	tAGGGAGTGAGAGCCTTTTC	G	6435.2	tAGGGAGTGAGAGCCTTTTCC	A	6515.1	tAGGGAGTGAGAGCCTTTTCT
W1	iPLEX	3_12224882		ACGTTGGATGTTAAGGATCCGGACTCAAGC	ACGTTGGATGGCAATGCCATTACAGTCGAG	108	99.7	70.9	53.7	52.4		F	6317.1	CACCCCCTCAAGGTTGTTTAC	A	6588.3	CACCCCCTCAAGGTTGTTTACA	G	6604.3	CACCCCCTCAAGGTTGTTTACG
W1	iPLEX	9_34622032		ACGTTGGATGTGGATGGGCCTCTTAATCTG	ACGTTGGATGCAGTACCCATACCAGTGTAG	113	99.3	70.9	50	52.6		R	6384.2	acCATGGCCCTAGAGATCAAC	T	6655.4	acCATGGCCCTAGAGATCAACA	C	6671.4	acCATGGCCCTAGAGATCAACG
W1	iPLEX	17_71468335		ACGTTGGATGGCACGATGCAACGGTAAAAG	ACGTTGGATGCTCGTCTGTCCCATAGATAC	92	99.7	70.9	56.5	57.9	Dh	F	6471.2	ctTAAAAGCCAGCGTGGGTGC	A	6742.4	ctTAAAAGCCAGCGTGGGTGCA	G	6758.4	ctTAAAAGCCAGCGTGGGTGCG
W1	iPLEX	19_43866412		ACGTTGGATGAAACCACTCCCCACCACAG	ACGTTGGATGTGCCTCTCAGCATGAGGGA	118	88.6	70.9	66.2	80	D	R	6547.2	ccGCCAGTGCCAGCCCCACCCC	G	6794.4	ccGCCAGTGCCAGCCCCACCCCC	A	6874.3	ccGCCAGTGCCAGCCCCACCCCT
W1	iPLEX	2_171260910		ACGTTGGATGCTCAATTGATGACACAAGCC	ACGTTGGATGGTTTCCCCAAGCAACTGACC	118	95.9	70.9	45.2	40	d	R	6709.4	agGTTTCTCAGAAGTTACCTAC	G	6956.6	agGTTTCTCAGAAGTTACCTACC	T	6980.6	agGTTTCTCAGAAGTTACCTACA
W1	iPLEX	4_72631182		ACGTTGGATGCTACGTGGAACCCACAAATG	ACGTTGGATGGAAGGCACTCACTGATTAGC	101	100	70.9	49.3	36.4	d	R	6831.5	ACAAATGATGAAATCTGTGAGG	G	7078.7	ACAAATGATGAAATCTGTGAGGC	A	7158.6	ACAAATGATGAAATCTGTGAGGT
W1	iPLEX	15_54007541		ACGTTGGATGTGCTTTGCTTTCCATGTACG	ACGTTGGATGCTCCACAACAAAGAAGCCAG	98	98.5	70.9	54.3	47.6		R	6925.5	tcTTACCACTGCTCATTCCGGAT	T	7196.7	tcTTACCACTGCTCATTCCGGATA	C	7212.7	tcTTACCACTGCTCATTCCGGATG
W1	iPLEX	2_171258164		ACGTTGGATGTGTTTTCGTCTGGCTGCAGG	ACGTTGGATGCATGTCCAAAGCCCTGTATG	100	98.6	70.9	48.9	45	DH	R	7039.6	cccCTGCAGGAGTGTATTAATGC	T	7310.8	cccCTGCAGGAGTGTATTAATGCA	C	7326.8	cccCTGCAGGAGTGTATTAATGCG
W1	iPLEX	17_19246768		ACGTTGGATGTTGGTCACCACGTTGAAGAG	ACGTTGGATGCTGATGCTGCCCTTCTGTC	99	96	70.9	54	55.6	d	F	7116.6	gggacAAGCCCTGAGAACGGACA	C	7363.8	gggacAAGCCCTGAGAACGGACAC	T	7443.7	gggacAAGCCCTGAGAACGGACAT
W1	iPLEX	17_71334848		ACGTTGGATGAGCAGGGCAGCCTCTTTCG	ACGTTGGATGAGAGGGTGCTCTGCTGACTT	107	86.9	70.9	58.5	63.2	D	R	7279.7	tttacCTTTCGGCCCAAGGCCAGT	G	7526.9	tttacCTTTCGGCCCAAGGCCAGTC	C	7566.9	tttacCTTTCGGCCCAAGGCCAGTG
W1	iPLEX	2_71220864		ACGTTGGATGACTCTATTACCTGGCAGAAC	ACGTTGGATGGAAAGATGCCACTTACCCAG	109	98.2	70.9	48.5	40.9		R	7403.8	ccGGCAGAACTGATAGAAGAATAC	T	7675.1	ccGGCAGAACTGATAGAAGAATACA	C	7691.1	ccGGCAGAACTGATAGAAGAATACG
W1	iPLEX	3_40457487		ACGTTGGATGACTGGAAGCTGTGTGTGTAG	ACGTTGGATGAGATGGATCTGAACACCAGC	101	100	70.9	57.1	50	D	R	7494.9	gtAAGCTGTGTGTGTAGAGCGTGT	T	7766.1	gtAAGCTGTGTGTGTAGAGCGTGTA	A	7822	gtAAGCTGTGTGTGTAGAGCGTGTT
W1	iPLEX	15_53908014		ACGTTGGATGATGCAGCCTAAGCCATCAAG	ACGTTGGATGCCCATGGCAAAAGGCAAGAC	105	98.5	70.9	48	35	D	R	7622	cccggTCACAATAGACACAGCAAAA	T	7893.2	cccggTCACAATAGACACAGCAAAAA	A	7949.1	cccggTCACAATAGACACAGCAAAAT
W1	iPLEX	3_12623708		ACGTTGGATGCCCCAACAATGAAGATGTCG	ACGTTGGATGGGGTTCTGATGATTCCACTC	99	100	70.9	59.2	58.3	D	F	7732	cGATGTCGACATGACAGAGCTCGGG	G	8019.2	cGATGTCGACATGACAGAGCTCGGGG	T	8059.1	cGATGTCGACATGACAGAGCTCGGGT
W1	iPLEX	13_114107733		ACGTTGGATGTTCTGTAGCCAAGAGCATCG	ACGTTGGATGCCTCCTGGGATGGAGAAATT	90	95.9	70.9	65.7	66.7	Ds	F	7862.1	ggTCGCCGACGCTCCCCAGCAACATC	A	8133.3	ggTCGCCGACGCTCCCCAGCAACATCA	G	8149.3	ggTCGCCGACGCTCCCCAGCAACATCG
W1	iPLEX	2_171191900		ACGTTGGATGGCCTTTAATGAAATTCTTC	ACGTTGGATGCACCATTTTTCTGGATGAAG	111	74.6	70.9	46	27.3	dh	F	7981.2	tgagTGCTGTTATTTTTTCAGAAATC	C	8228.4	tgagTGCTGTTATTTTTTCAGAAATCC	T	8308.3	tgagTGCTGTTATTTTTTCAGAAATCT
W1	iPLEX	11_34474721		ACGTTGGATGGGTTCATACCTGATGCAGAG	ACGTTGGATGTCCTCAGACACATCTGAAGG	102	100	70.9	56	50	d	R	7988.2	taATACCTGATGCAGAGACTCAGGAC	T	8259.4	taATACCTGATGCAGAGACTCAGGACA	C	8275.4	taATACCTGATGCAGAGACTCAGGACG
W1	iPLEX	7_20441504		ACGTTGGATGTCAGTGTGAGGACAACAGAG	ACGTTGGATGCATCACACTGGAAACACTTG	100	98.6	70.9	51.2	42.9		F	8095.3	ggaacACAGAGGACCTAAAGGAAAGT	A	8366.5	ggaacACAGAGGACCTAAAGGAAAGTA	G	8382.5	ggaacACAGAGGACCTAAAGGAAAGTG
W1	iPLEX	17_58285542		ACGTTGGATGAACCTGTGTACTTTTCATCC	ACGTTGGATGCTAGTGATTAAGTTAGATGG	96	82.8	70.9	51.8	40	ds	F	8185.3	ggTCCATATTCAGTCTTAGTCCATACC	A	8456.5	ggTCCATATTCAGTCTTAGTCCATACCA	G	8472.5	ggTCCATATTCAGTCTTAGTCCATACCG
W2	iPLEX	3_77657044		ACGTTGGATGAACAATGGATCCACTTGGGC	ACGTTGGATGACTGCATAGTGTTCCAGCTC	106	99.9	70.1	54.9	70.6	d	F	4938.2	TCCCTCTACCTCCCCCC	C	5185.4	TCCCTCTACCTCCCCCCC	G	5225.4	TCCCTCTACCTCCCCCCG
W2	iPLEX	5_156533787		ACGTTGGATGTCAGGGACACATCTCCTTTG	ACGTTGGATGGGACTGATGAAAGGGATGTG	101	100	70.1	46.5	47.1	D	F	5114.4	AATCCCCATTTAGCCAG	C	5361.5	AATCCCCATTTAGCCAGC	T	5441.4	AATCCCCATTTAGCCAGT
W2	iPLEX	1_176833481		ACGTTGGATGTGTCCCCATAGTCGTTGTAG	ACGTTGGATGAAACCCTACGGACTTGACTG	117	98.9	70.1	52.2	64.7	D	F	5122.3	GGGTCTGCTCCTCACAC	A	5393.5	GGGTCTGCTCCTCACACA	G	5409.5	GGGTCTGCTCCTCACACG
W2	iPLEX	15_22382828		ACGTTGGATGGACAGTTGAACAGTGCAGAG	ACGTTGGATGGGAGGGATTACTCCTTGTTG	96	99.9	70.1	47.7	52.9		R	5259.4	CGATGTAGCGGTCAAAG	C	5546.6	CGATGTAGCGGTCAAAGG	A	5586.5	CGATGTAGCGGTCAAAGT
W2	iPLEX	16_1400822		ACGTTGGATGAGCATAGCAGGAACAGCAGG	ACGTTGGATGTTCCTGCGTGGAAGCGTTTG	118	95.9	70.1	49	50		F	5492.6	TCACCTACGATGCAGAAG	A	5763.8	TCACCTACGATGCAGAAGA	G	5779.8	TCACCTACGATGCAGAAGG
W2	iPLEX	16_48221319		ACGTTGGATGGTTCAAAAGCCGGCCTATTG	ACGTTGGATGCTGCGTTGATTTTGTCCCTG	100	100	70.1	47.5	44.4		F	5636.7	GGGATGGTGTCAAAGAAA	C	5883.9	GGGATGGTGTCAAAGAAAC	T	5963.8	GGGATGGTGTCAAAGAAAT
W2	iPLEX	15_48512873		ACGTTGGATGCACCAGCTTGATCATCTTCC	ACGTTGGATGCCCAAGTTCAGCTGACAGAG	106	98.4	70.1	50.8	52.6	D	R	5683.7	TCTCCAGGTATCCCATCAC	G	5930.9	TCTCCAGGTATCCCATCACC	A	6010.8	TCTCCAGGTATCCCATCACT
W2	iPLEX	17_71452127		ACGTTGGATGAAGGTGAGAAGCACCAGAGC	ACGTTGGATGAACCAGGTCACCTGTGGCT	114	91.5	70.1	53.3	57.9	D	R	5837.8	CGGAGAAGCAGCTGTCATC	G	6085	CGGAGAAGCAGCTGTCATCC	A	6164.9	CGGAGAAGCAGCTGTCATCT
W2	iPLEX	10_120928705		ACGTTGGATGATGGACCTCACTGCTTTTGG	ACGTTGGATGAACACATGGAGAAGTCTGCC	103	100	70.1	50.6	58.8	D	F	5843.8	ttCCGTAGGAGAATCCGGT	A	6115	ttCCGTAGGAGAATCCGGTA	G	6131	ttCCGTAGGAGAATCCGGTG
W2	iPLEX	3_77614161		ACGTTGGATGTAGATTGTATTGGGCCGCAG	ACGTTGGATGAATCAGTGAGCAACAGCTGG	108	99.7	70.1	54.2	55		R	6052.9	GCCGCAGTCCTCTTACAGTA	G	6300.1	GCCGCAGTCCTCTTACAGTAC	A	6380	GCCGCAGTCCTCTTACAGTAT
W2	iPLEX	19_55570615		ACGTTGGATGTCACGATGACCGTCTTCCCA	ACGTTGGATGTCTCACCCTCAGGGACTATG	97	94.6	70.1	55.6	64.7	Ds	F	6222.1	aaaAGGGATGGTGGCCTTGC	C	6469.2	aaaAGGGATGGTGGCCTTGCC	T	6549.1	aaaAGGGATGGTGGCCTTGCT
W2	iPLEX	1_84864371		ACGTTGGATGGCAGCAACAATTTCATGCAG	ACGTTGGATGTGCAGCAGTCCTTCCATTTC	97	98.5	70.1	53	50	D	F	6264.1	AAGAAGGGAAAGCTGTGGAC	C	6511.3	AAGAAGGGAAAGCTGTGGACC	T	6591.2	AAGAAGGGAAAGCTGTGGACT
W2	iPLEX	12_13061553		ACGTTGGATGATGCTGTCAGTCTGACCAAG	ACGTTGGATGAGACCCAGAATCACCAACAG	87	99.3	70.1	49.8	58.8	dH	F	6423.2	gggcGTCTGACCAAGCTCGTC	C	6670.4	gggcGTCTGACCAAGCTCGTCC	T	6750.3	gggcGTCTGACCAAGCTCGTCT
W2	iPLEX	1_176853553		ACGTTGGATGTCTTGACGGAGGAGGTAATC	ACGTTGGATGACTCTTGTGGTCCTGGAGTG	97	98.5	70.1	53.9	45.5	d	F	6623.3	TAATCTACAATCTGCACCCCGA	C	6870.5	TAATCTACAATCTGCACCCCGAC	T	6950.4	TAATCTACAATCTGCACCCCGAT
W2	iPLEX	21_43809148		ACGTTGGATGGACATCTGTACTTCCCTGAG	ACGTTGGATGCACTCTGAAAGAGCTGTTGG	102	100	70.1	54.2	55	ds	F	6717.4	gtTGTACTTCCCTGAGCAGTCG	A	6988.6	gtTGTACTTCCCTGAGCAGTCGA	G	7004.6	gtTGTACTTCCCTGAGCAGTCGG
W2	iPLEX	2_220098028		ACGTTGGATGTTGGCCCGAACCGTATAGC	ACGTTGGATGTCTCCAGTACTGAGTCTGTG	101	96	70.1	53	40.9		R	6807.5	AACCGTATAGCGGTGAAAAGTT	C	7094.7	AACCGTATAGCGGTGAAAAGTTG	A	7134.6	AACCGTATAGCGGTGAAAAGTTT
W2	iPLEX	X_23018814	DDX53	ACGTTGGATGAACCTGCAAGTTGGTTTTGG	ACGTTGGATGGGTGATTAACTGGAGAAAGG	113	96.5	70.1	46.9	42.1	dg	R	6901.5	gggGTTGGTTTTGGAATGAGAC	T	7172.7	gggGTTGGTTTTGGAATGAGACA	C	7188.7	gggGTTGGTTTTGGAATGAGACG
W2	iPLEX	2_177191606		ACGTTGGATGGACTTGGTAACTGATCAAA	ACGTTGGATGGGGAAATCAAGTAGTATCAG	117	79.9	70.1	49.8	34.8		R	7037.6	CTTGGCTTTAACAAATTGGACTA	G	7284.8	CTTGGCTTTAACAAATTGGACTAC	A	7364.7	CTTGGCTTTAACAAATTGGACTAT
W2	iPLEX	2_130912789		ACGTTGGATGAACACCATGAGCGCGTGCTT	ACGTTGGATGAGAACCTGCTGATGTACACC	114	95.3	70.1	53.5	52.6	D	F	7251.7	cctccCGGTTCAGAAAGCCCACAA	C	7498.9	cctccCGGTTCAGAAAGCCCACAAC	A	7522.9	cctccCGGTTCAGAAAGCCCACAAA
W2	iPLEX	2_31569660		ACGTTGGATGTGAAAAGGCTGGAACCCTAC	ACGTTGGATGTGACTTGGATCAGCTCAGAC	100	100	70.1	46.3	42.1	D	R	7323.8	cccttGAACCCTACAAGAAGAAGA	G	7571	cccttGAACCCTACAAGAAGAAGAC	T	7595	cccttGAACCCTACAAGAAGAAGAA
W2	iPLEX	1_248737754		ACGTTGGATGTCAGGTGGAAGAACATCTGG	ACGTTGGATGCAGGTCACTGGAGATGATAC	84	99	70.1	56.9	52.2	DH	F	7426.8	gGGTGGAAGAACATCTGGATCCCA	C	7674	gGGTGGAAGAACATCTGGATCCCAC	T	7753.9	gGGTGGAAGAACATCTGGATCCCAT
W2	iPLEX	15_25971136		ACGTTGGATGACCGACTGCTGAAAACAGAG	ACGTTGGATGAGCTGGAGAGGCAGATGAAC	100	98.6	70.1	54.8	52.4	D	F	7434.9	tttGACATGCAAACAAGGAGCAGG	A	7706.1	tttGACATGCAAACAAGGAGCAGGA	G	7722.1	tttGACATGCAAACAAGGAGCAGGG
W2	iPLEX	9_35957662		ACGTTGGATGTGCAACCCCCTTAGGTACTC	ACGTTGGATGAAGCAGCACCACCAATAGCC	108	96.9	70.1	58.3	60	D	R	7636	aggatCAAGGCTGCCTACATGCCCA	G	7883.2	aggatCAAGGCTGCCTACATGCCCAC	A	7963.1	aggatCAAGGCTGCCTACATGCCCAT
W2	iPLEX	1_13414081		ACGTTGGATGGCTGCGTCTGATTCATATCC	ACGTTGGATGGAGTAGCAGCAACTTTCTCC	100	100	70.1	57.6	54.5	D	F	7643	gggCACCAATCTTGAGCCCCTTGGA	A	7914.2	gggCACCAATCTTGAGCCCCTTGGAA	G	7930.2	gggCACCAATCTTGAGCCCCTTGGAG
W2	iPLEX	2_31564244		ACGTTGGATGGCTGTCTACTCTAGAACCTC	ACGTTGGATGGTCCAATATCAATGGCAGGG	98	100	70.1	55.3	48	d	R	7844.1	cCTACTCTAGAACCTCCGCACAGATA	C	8131.3	cCTACTCTAGAACCTCCGCACAGATAG	A	8171.2	cCTACTCTAGAACCTCCGCACAGATAT
W2	iPLEX	10_75860784		ACGTTGGATGCTGAATGCCTTCCACTGTTG	ACGTTGGATGTCAGGAAAGCTTGGTGCTAC	98	100	70.1	47.7	34.8	dH	R	8000.2	ggaCACTGTTGATTTATTAGCAGTAC	G	8247.4	ggaCACTGTTGATTTATTAGCAGTACC	A	8327.3	ggaCACTGTTGATTTATTAGCAGTACT
W2	iPLEX	1_155491249		ACGTTGGATGAGGATTGGGTTCTGATTCCG	ACGTTGGATGCTCTTACTGACCAATGTGCC	98	100	70.1	52.2	37.5		R	8009.2	agCTGATTCCGAAGGTTTTTCAAGAA	T	8280.4	agCTGATTCCGAAGGTTTTTCAAGAAA	C	8296.4	agCTGATTCCGAAGGTTTTTCAAGAAG
W2	iPLEX	13_53624380		ACGTTGGATGTAACTCTGGCAATATTCCCG	ACGTTGGATGATCACCTATGGCCAAGGTAG	108	98.3	70.1	51.6	39.1	dS	R	8072.2	gggTGTACATGTTGACGTACATGTTG	C	8359.5	gggTGTACATGTTGACGTACATGTTGG	A	8399.3	gggTGTACATGTTGACGTACATGTTGT
W2	iPLEX	9_138557755		ACGTTGGATGACTCCAAGCATTACAGGAGC	ACGTTGGATGTGACGTTGGCCCCAAGCTCT	118	90.6	70.1	71.3	76	D	F	8207.3	gtAGGAGCCCGCCCAGGCCTCCCATGC	A	8478.5	gtAGGAGCCCGCCCAGGCCTCCCATGCA	G	8494.5	gtAGGAGCCCGCCCAGGCCTCCCATGCG
W3	iPLEX	2_31588927		ACGTTGGATGCAAAGCCTCCTCCCATTCTC	ACGTTGGATGCACTCACAGAGCTTTGTTGC	105	98.5	64.5	45.2	47.1	D	F	5007.3	TCCCATTCTCTTCACTC	A	5278.5	TCCCATTCTCTTCACTCA	G	5294.5	TCCCATTCTCTTCACTCG
W3	iPLEX	17_71357970		ACGTTGGATGGCCAGGTCCTTCACCTTCA	ACGTTGGATGAGTCCCCACTTGCTGTGCCT	117	86.1	64.5	51.9	58.8	D	F	5106.3	CTTCACGTCCACGGTCA	C	5353.5	CTTCACGTCCACGGTCAC	T	5433.4	CTTCACGTCCACGGTCAT
W3	iPLEX	22_19119502		ACGTTGGATGCCATGATGTACAGGATCACG	ACGTTGGATGTGCTGCAGAGCATCCCCTAC	92	94.1	64.5	51.3	58.8	D	R	5155.4	CCAGGCTCCAGATGTCA	G	5402.5	CCAGGCTCCAGATGTCAC	A	5482.5	CCAGGCTCCAGATGTCAT
W3	iPLEX	12_57602881		ACGTTGGATGTCACAGTGCTCTCTCTCTCC	ACGTTGGATGTGCCGATGACTGAAAGCTTG	110	98.2	64.5	57.6	64.7	d	F	5242.4	AGGCCTGGCCGTGGATT	A	5513.6	AGGCCTGGCCGTGGATTA	T	5569.5	AGGCCTGGCCGTGGATTT
W3	iPLEX	6_31593369		ACGTTGGATGTCATCATGGTCATGATCCCC	ACGTTGGATGACACCAAGACTCACGAAAGG	119	98.6	64.5	54	66.7	D	F	5620.7	gCCCAGTTCCCTCCCTACC	A	5891.9	gCCCAGTTCCCTCCCTACCA	G	5907.9	gCCCAGTTCCCTCCCTACCG
W3	iPLEX	19_6333498		ACGTTGGATGCTCACCGTGTTGTAGAACTC	ACGTTGGATGAGCATCTTCGCCTATCAGAG	112	99.4	64.5	57.5	70.6	d	F	5669.7	tcACTCGGCCACCAGCTCC	A	5940.9	tcACTCGGCCACCAGCTCCA	G	5956.9	tcACTCGGCCACCAGCTCCG
W3	iPLEX	1_203670013		ACGTTGGATGACAGCTGTTGGTGTCAACTC	ACGTTGGATGTTTTCTCCCCTTCGTCATCC	99	100	64.5	45.9	42.1	D	F	5704.7	ATCATCCTTACTCTCTTGG	G	5991.9	ATCATCCTTACTCTCTTGGG	T	6031.8	ATCATCCTTACTCTCTTGGT
W3	iPLEX	18_3075736		ACGTTGGATGAAAGCATACGATGAGGCCTA	ACGTTGGATGTGCAAGTGGCATTTGCTAGG	94	95.9	64.5	52.3	52.6	d	R	5852.8	CGATGAGGCCTATGCTGAA	G	6100	CGATGAGGCCTATGCTGAAC	A	6179.9	CGATGAGGCCTATGCTGAAT
W3	iPLEX	18_67817290		ACGTTGGATGTCTGTGTTGTTGAGCAGGTG	ACGTTGGATGGCTGTCATCATCAATCGTCC	99	100	64.5	45.8	42.1		R	6067	tCAAGGCCATTCTGTTATAC	G	6314.1	tCAAGGCCATTCTGTTATACC	C	6354.2	tCAAGGCCATTCTGTTATACG
W3	iPLEX	3_52939210		ACGTTGGATGTCTCAGTTGGCAAACTGCTC	ACGTTGGATGGGACTTAAAATTGGGCCCTG	107	99.8	64.5	49.3	40	D	F	6147	TCTCTATGTGATGGCAAAGT	C	6394.2	TCTCTATGTGATGGCAAAGTC	T	6474.1	TCTCTATGTGATGGCAAAGTT
W3	iPLEX	2_108627231		ACGTTGGATGTCAACATCAAGGAAGGCCTC	ACGTTGGATGGAACTTGCACTTGTGAAGCC	100	100	64.5	50.4	40	d	R	6236.1	ATTGGTGAAAGTTGAGCTGA	T	6507.3	ATTGGTGAAAGTTGAGCTGAA	C	6523.3	ATTGGTGAAAGTTGAGCTGAG
W3	iPLEX	17_72740478		ACGTTGGATGTTGCCTAGCAGCATGATCAC	ACGTTGGATGAGAGAATGCCAGTCTCGCAC	116	97.6	64.5	52.8	57.9	D	R	6277.1	ttCATGATCACCACGTCCCTC	C	6564.3	ttCATGATCACCACGTCCCTCG	A	6604.2	ttCATGATCACCACGTCCCTCT
W3	iPLEX	16_4952487		ACGTTGGATGTTGACCTGTGGATCCACTTC	ACGTTGGATGTGAAGGAGCGTGTGACCAAC	102	98.5	64.5	53.1	47.6	D	F	6434.2	GCCTGTAGATCTGCTTGTGTT	G	6721.4	GCCTGTAGATCTGCTTGTGTTG	T	6761.3	GCCTGTAGATCTGCTTGTGTTT
W3	iPLEX	17_71394211		ACGTTGGATGAGCCACAGGCTGGTCTCACT	ACGTTGGATGTAGAAAGATCCAGACCCTGC	107	91.8	64.5	52.7	61.1	DsH	F	6654.3	ccccCTGGTCTCACTGGCTGTG	C	6901.5	ccccCTGGTCTCACTGGCTGTGC	T	6981.4	ccccCTGGTCTCACTGGCTGTGT
W3	iPLEX	15_86822926		ACGTTGGATGCATTATCGCCAGAGTACAGC	ACGTTGGATGTGGGAAGGTGACAGCAAAGG	101	98.4	64.5	56.8	54.5	dh	F	6815.4	GGAGCATCTGGGAAGTGCTACT	A	7086.6	GGAGCATCTGGGAAGTGCTACTA	G	7102.6	GGAGCATCTGGGAAGTGCTACTG
W3	iPLEX	3_9793529		ACGTTGGATGTCTGTTCCTCCAACAACAAC	ACGTTGGATGAGGTGACATCATCAAGCTGG	119	97.1	64.5	58.2	54.5	D	F	6866.5	aTCCTCCAACAACAACATCGCCC	A	7137.7	aTCCTCCAACAACAACATCGCCCA	G	7153.7	aTCCTCCAACAACAACATCGCCCG
W3	iPLEX	11_118827665		ACGTTGGATGTCTCAAGCCTCTCTGGTCTG	ACGTTGGATGATCAGTGTGGCATTGCCTCC	117	96	64.5	64.3	71.4	d	F	6943.5	acGCCTGCTGGTTGCCTTGCCCC	C	7190.7	acGCCTGCTGGTTGCCTTGCCCCC	A	7214.7	acGCCTGCTGGTTGCCTTGCCCCA
W3	iPLEX	17_71344769		ACGTTGGATGATACAACGACCTCATCCCTG	ACGTTGGATGACCTGAGAGTCGGAGATTTC	92	99.7	64.5	63.6	65.2	d	R	7043.6	CCCTGCAGAGAGCAGCAGCCTGA	G	7290.8	CCCTGCAGAGAGCAGCAGCCTGAC	A	7370.7	CCCTGCAGAGAGCAGCAGCCTGAT
W3	iPLEX	16_81077016		ACGTTGGATGCACCGAGATATCCTCAGAAG	ACGTTGGATGGACAGAAAACTGCATCACGG	100	100	64.5	51.4	50	D	F	7051.6	tttgtCCCAAAGTGGCTTTGGTT	A	7322.8	tttgtCCCAAAGTGGCTTTGGTTA	G	7338.8	tttgtCCCAAAGTGGCTTTGGTTG
W3	iPLEX	4_151357970		ACGTTGGATGTGGAACTTGATCATCTTCCC	ACGTTGGATGAGCCAATAGGAGCTCTGAAC	100	98.6	64.5	48.5	34.8		F	7246.7	cGATCATCTTCCCATGATTCATAA	C	7493.9	cGATCATCTTCCCATGATTCATAAC	T	7573.8	cGATCATCTTCCCATGATTCATAAT
W3	iPLEX	18_3071878		ACGTTGGATGCAAAATGCCTATGCTTGCAG	ACGTTGGATGTTCATGCTTACCTTCCCCTC	107	98.4	64.5	58.5	59.1	d	R	7255.7	ctCCTATGCTTGCAGATCGTGCCC	T	7526.9	ctCCTATGCTTGCAGATCGTGCCCA	C	7542.9	ctCCTATGCTTGCAGATCGTGCCCG
W3	iPLEX	5_140021612		ACGTTGGATGCAGCCACTTCTTACCTCCTC	ACGTTGGATGACAAGATAGGAAGGGACAGG	99	98.6	64.5	54.2	52.2		F	7407.8	atCCACTTCTTACCTCCTCACCTAC	C	7655	atCCACTTCTTACCTCCTCACCTACC	A	7679	atCCACTTCTTACCTCCTCACCTACA
W3	iPLEX	4_151837566		ACGTTGGATGGGAAAAGGCTTTCAACACTG	ACGTTGGATGGACTCAAGAAGATCATGTACC	88	92.6	64.5	46.4	30		R	7446.9	ggagACACTGTGTGAAATTTGATT	T	7718.1	ggagACACTGTGTGAAATTTGATTA	A	7774	ggagACACTGTGTGAAATTTGATTT
W3	iPLEX	10_50315938		ACGTTGGATGAGGAGTGTGCAAAGAACCAG	ACGTTGGATGAGAATGCCACTCTCCTCTGC	104	98.5	64.5	66.7	68	ds	F	7603.9	GCGCACGGCCAGCAAGCTGTCCTTC	C	7851.1	GCGCACGGCCAGCAAGCTGTCCTTCC	T	7931	GCGCACGGCCAGCAAGCTGTCCTTCT
W3	iPLEX	5_34850389		ACGTTGGATGCATCACTGGAAATGTGCACG	ACGTTGGATGAGCTGGGAAAACCAAGTACC	100	100	64.5	61.6	60.9		F	7611.9	acGTGCACGAGCTCTGGCCAACCTA	A	7883.2	acGTGCACGAGCTCTGGCCAACCTAA	G	7899.2	acGTGCACGAGCTCTGGCCAACCTAG
W3	iPLEX	2_27462245		ACGTTGGATGGGAGCATGAGTGGACAATTC	ACGTTGGATGTCTGCCCTTCAAAAGGTGTC	91	99.7	64.5	60.3	54.2	D	F	7811.1	agCAATTCCCAGCCACATGCCCTTCT	C	8058.3	agCAATTCCCAGCCACATGCCCTTCTC	T	8138.2	agCAATTCCCAGCCACATGCCCTTCTT
W3	iPLEX	16_84256269		ACGTTGGATGTCACCGTGCGCCGTTGCACA	ACGTTGGATGTAGACCAAAGGGGAGAAGAG	105	81.7	64.5	64.8	64	dg	R	7963.2	aCGTGCGCCGTTGCACACGTGAGTTC	T	8234.4	aCGTGCGCCGTTGCACACGTGAGTTCA	C	8250.4	aCGTGCGCCGTTGCACACGTGAGTTCG
W3	iPLEX	3_112732840		ACGTTGGATGCTTCTTCTTTCAGGTTGAGC	ACGTTGGATGCTCAAACAGGTCTTGAATTG	99	93	64.5	50.4	29.2	D	R	8017.3	tcAAGCGTTTGAAAAACATGAATTTG	T	8288.5	tcAAGCGTTTGAAAAACATGAATTTGA	C	8304.5	tcAAGCGTTTGAAAAACATGAATTTGG
W3	iPLEX	2_108627103		ACGTTGGATGTGTCTTGCAACAACAGCATC	ACGTTGGATGGCATCTCCTATCTAGCCAAG	105	98.5	64.5	46.2	27.3	d	R	8170.4	ttcctAACAGCATCAAATACATCTAAT	C	8457.6	ttcctAACAGCATCAAATACATCTAATG	A	8497.5	ttcctAACAGCATCAAATACATCTAATT
W4	iPLEX	11_2320865		ACGTTGGATGTCAATGATGCCACCTGCAGC	ACGTTGGATGTGGGTGATCCACAGGTTCAT	108	90.4	61.4	53.4	64.7	Dh	R	5033.3	CCCTTGTTCCACCTGCC	TG	5280.5	CCCTTGTTCCACCTGCCC	T	5304.5	CCCTTGTTCCACCTGCCA
W4	iPLEX	12_13061700		ACGTTGGATGGTCTTTTCTGAGCTTTCCGC	ACGTTGGATGCCATCAAGAAGAGGACGTAG	96	99.9	61.4	54.1	58.8	D	F	5088.3	AGCTTTCCGCTCCTCGT	C	5335.5	AGCTTTCCGCTCCTCGTC	T	5415.4	AGCTTTCCGCTCCTCGTT
W4	iPLEX	1_145560094		ACGTTGGATGTGGCTCAGGAGCAGTTCAG	ACGTTGGATGTTGTCTCAACCCACAGATCG	99	96	61.4	50.9	58.8	D	R	5097.3	GGCACTGCCTTTCTCAC	T	5368.5	GGCACTGCCTTTCTCACA	C	5384.5	GGCACTGCCTTTCTCACG
W4	iPLEX	7_100843714		ACGTTGGATGTTTGTCCTCCTCTTCACGTC	ACGTTGGATGTCACCTTGGTTGGGTGTGTC	109	98.2	61.4	47	47.1		R	5207.4	TACTTGGTGTGGCTCTA	T	5478.6	TACTTGGTGTGGCTCTAA	A	5534.5	TACTTGGTGTGGCTCTAT
W4	iPLEX	13_53616164		ACGTTGGATGCTCTCCTTCAGCTGTATGAC	ACGTTGGATGCTTACACTGAACTGGACTTC	99	98.6	61.4	47.4	42.1	D	R	5615.7	TCTCCTTCACTTCTACCTT	G	5862.8	TCTCCTTCACTTCTACCTTC	C	5902.9	TCTCCTTCACTTCTACCTTG
W4	iPLEX	10_25160934		ACGTTGGATGTGCGGTCTGAGCACAGTTAC	ACGTTGGATGGGTGAGATGCAGATAATCGG	101	98.6	61.4	47.9	36.8	D	F	5724.8	ACATGAACAAACCTTTCCA	C	5972	ACATGAACAAACCTTTCCAC	G	6012	ACATGAACAAACCTTTCCAG
W4	iPLEX	10_25144247		ACGTTGGATGTCCAGAAGTGACGGCTTTAG	ACGTTGGATGAATGAAACACCATAAGCAC	109	87.6	61.4	52	52.6	D	R	5803.8	TGACGGCTTTAGACCTGAC	G	6051	TGACGGCTTTAGACCTGACC	A	6130.9	TGACGGCTTTAGACCTGACT
W4	iPLEX	19_50086931		ACGTTGGATGAACGGGAGTGTCTGGAAGAG	ACGTTGGATGCTCACCGTGAGAGTGTTGTC	96	97.1	61.4	50.8	47.4	D	F	5938.9	TGTCTGGAAGAGAGGTGTT	C	6186.1	TGTCTGGAAGAGAGGTGTTC	G	6226.1	TGTCTGGAAGAGAGGTGTTG
W4	iPLEX	1_160846462		ACGTTGGATGCATGTTGGTTACAGCAGCAG	ACGTTGGATGTTCCCTCCCACAAAACTCTC	101	100	61.4	48.6	50	d	R	6090	gtGCAGCTGTGCTTCTATTC	G	6337.1	gtGCAGCTGTGCTTCTATTCC	A	6417.1	gtGCAGCTGTGCTTCTATTCT
W4	iPLEX	13_23898507		ACGTTGGATGTGGCCCTTCCTTAACTCTTC	ACGTTGGATGGGGTAAGCACACAGTTTCAG	96	99.9	61.4	51.5	50		F	6261.1	aTCTCATCTTCTCCCAACCAG	C	6508.3	aTCTCATCTTCTCCCAACCAGC	T	6588.2	aTCTCATCTTCTCCCAACCAGT
W4	iPLEX	8_37720486		ACGTTGGATGTTTTTGCCAACCTGAGTCGG	ACGTTGGATGCGAGCTGGAAGACTACATTG	110	99.6	61.4	46.3	47.1		F	6268.1	cccaTTTCTTCCATGACCCTG	A	6539.3	cccaTTTCTTCCATGACCCTGA	G	6555.3	cccaTTTCTTCCATGACCCTGG
W4	iPLEX	4_120057709		ACGTTGGATGATGATGGCTGTTGCTTGCTG	ACGTTGGATGGCCTCAATAATGTCCCTTTG	120	97	61.4	53.3	47.6	D	R	6376.1	GCTGTTGCTTGCTGTTTTCTC	C	6663.3	GCTGTTGCTTGCTGTTTTCTCG	A	6703.2	GCTGTTGCTTGCTGTTTTCTCT
W4	iPLEX	3_47318830		ACGTTGGATGTAGCTAGAATGGGTACTAGG	ACGTTGGATGATGAGCAAAGTCATCGGTGG	91	98.2	61.4	45.1	41.2	d	R	6452.2	ggagAGTTCATGCATTTGTCC	C	6739.4	ggagAGTTCATGCATTTGTCCG	A	6779.3	ggagAGTTCATGCATTTGTCCT
W4	iPLEX	8_134060158		ACGTTGGATGCTCTCTGATCATGAAGGAGC	ACGTTGGATGTTCCCAGCTGGCTGTTTGAG	115	97.7	61.4	59.6	63.6	D	F	6629.3	CAGCTCCTCGGCCTTGTCTCTG	C	6876.5	CAGCTCCTCGGCCTTGTCTCTGC	T	6956.4	CAGCTCCTCGGCCTTGTCTCTGT
W4	iPLEX	8_133634908		ACGTTGGATGGTTCTCATCCACCACCAATC	ACGTTGGATGTAGGGCTTTCCCATCTTCAG	106	99.9	61.4	45.8	36.8	dh	R	6819.5	ggcAAGAAGAAAGTGAAACCAC	G	7066.7	ggcAAGAAGAAAGTGAAACCACC	T	7090.7	ggcAAGAAGAAAGTGAAACCACA
W4	iPLEX	9_131830567		ACGTTGGATGTGGACTTCATCCTCATGGAC	ACGTTGGATGCTTGAAGCTGTCTGACAGCC	118	97.3	61.4	60.4	77.8	D	F	6912.5	ctcaaCCTCCGGCCTCGGTGCTC	A	7183.7	ctcaaCCTCCGGCCTCGGTGCTCA	G	7199.7	ctcaaCCTCCGGCCTCGGTGCTCG
W4	iPLEX	10_25226265		ACGTTGGATGCCTTTAAGCACACACAGGAC	ACGTTGGATGTTTCAGAATTGAGCGGCTGG	101	100	61.4	45.6	33.3	d	F	7028.6	agTGATGTCACTATATCCTATGT	C	7275.8	agTGATGTCACTATATCCTATGTC	G	7315.8	agTGATGTCACTATATCCTATGTG
W4	iPLEX	1_204419139		ACGTTGGATGTGACTTCCTGTCCTCCATAG	ACGTTGGATGTAGAGAGTGGCACACAGCAG	103	98.5	61.4	54.1	52.2	D	R	7230.7	cCTTCCTGTCCTCCATAGGATCTG	G	7477.9	cCTTCCTGTCCTCCATAGGATCTGC	C	7517.9	cCTTCCTGTCCTCCATAGGATCTGG
W4	iPLEX	6_89858991		ACGTTGGATGCCCTGACATGAGTATTTCC	ACGTTGGATGTTGCCACCACCATCTTCTTC	89	97.4	61.4	48	39.1	D	F	7404.8	gGAGTATTTCCTTCTAGGTAGTTG	C	7652	gGAGTATTTCCTTCTAGGTAGTTGC	T	7731.9	gGAGTATTTCCTTCTAGGTAGTTGT
W4	iPLEX	18_3164344		ACGTTGGATGCGCTGACATTTTCCCATCTC	ACGTTGGATGATATTCTCCCATCCGTACAC	91	98.2	61.4	47.5	36.4	D	R	7411.9	gaCATCTCAACAAAGAAGATGAAG	T	7683.1	gaCATCTCAACAAAGAAGATGAAGA	C	7699.1	gaCATCTCAACAAAGAAGATGAAGG
W4	iPLEX	16_4934119		ACGTTGGATGGCTCTTGAGCCTCTGGATCT	ACGTTGGATGAGGTCAAGGAGAAGGTGGTG	103	94.6	61.4	58.4	52	dh	F	7565.9	CTCTTGAGCCTCTGGATCTCTTGCT	C	7813.1	CTCTTGAGCCTCTGGATCTCTTGCTC	T	7893	CTCTTGAGCCTCTGGATCTCTTGCTT
W4	iPLEX	14_94546058		ACGTTGGATGTGTCTGAAATTTGCCACAGC	ACGTTGGATGGTATCTCCTTTTCAGCAACC	100	97.1	61.4	56.7	43.5	DH	F	7607	ttAAATTTGCCACAGCTTGACTGCT	C	7854.1	ttAAATTTGCCACAGCTTGACTGCTC	T	7934.1	ttAAATTTGCCACAGCTTGACTGCTT
W4	iPLEX	1_33361173		ACGTTGGATGCACTTTTGGGAGCTCTGAAC	ACGTTGGATGTACTCCAGGCCTAGGTACTC	109	98.2	61.4	63.6	66.7	D	R	7779	caGCCCTCGCACCTGACTGTCCCTTC	T	8050.2	caGCCCTCGCACCTGACTGTCCCTTCA	C	8066.2	caGCCCTCGCACCTGACTGTCCCTTCG
W4	iPLEX	13_23853609		ACGTTGGATGGTACTCCATGGAATGTTGTG	ACGTTGGATGGGAAGTTGTGGTTGGTACAG	100	98.6	61.4	45.6	33.3	dH	R	7969.2	gagctAGTTAGTACATACCAGTTACT	G	8216.4	gagctAGTTAGTACATACCAGTTACTC	A	8296.3	gagctAGTTAGTACATACCAGTTACTT
W4	iPLEX	1_12089845		ACGTTGGATGAGAGCTGTGGCTTCTCATGG	ACGTTGGATGATCCACAGGCACCGGGAACA	99	90.6	61.4	58.1	54.2	Dgh	F	8018.2	ggGGCGTGTACTGTTACCGTGTCAAC	C	8265.4	ggGGCGTGTACTGTTACCGTGTCAACC	T	8345.3	ggGGCGTGTACTGTTACCGTGTCAACT
W4	iPLEX	16_72110589		ACGTTGGATGAGTTGTCACTTTGTCCCCAG	ACGTTGGATGCCATCTGCCTACCTTCAAAG	98	100	61.4	65.6	59.3	ds	R	8143.3	TGTCCCCAGCCAGACACGTAACCCACA	G	8390.5	TGTCCCCAGCCAGACACGTAACCCACAC	A	8470.4	TGTCCCCAGCCAGACACGTAACCCACAT
W4	iPLEX	4_72635115		ACGTTGGATGTGGGAGAATTCCTTGCAGAC	ACGTTGGATGCATCAAAAGGGGACACATAC	108	94	61.4	45.5	30.4	g	F	8151.3	ggccGACTTTATTCTTTTCATAATCCC	A	8422.5	ggccGACTTTATTCTTTTCATAATCCCA	G	8438.5	ggccGACTTTATTCTTTTCATAATCCCG
W5	iPLEX	7_6189487		ACGTTGGATGCTTTGGAGAACCCTACCAAG	ACGTTGGATGTAGATGCGTTCGAGGTAGAC	98	100	61.8	54	58.8		F	5075.3	ACCCTACCAAGCCCGTT	C	5322.5	ACCCTACCAAGCCCGTTC	A	5346.5	ACCCTACCAAGCCCGTTA
W5	iPLEX	10_30315269		ACGTTGGATGATTCCTGAAGCTCAGGACTC	ACGTTGGATGCCGCCTGATGAGAATGAAAG	84	99	61.8	48.7	58.8	DH	F	5106.3	GCTCAGGACTCTCATCC	A	5377.5	GCTCAGGACTCTCATCCA	G	5393.5	GCTCAGGACTCTCATCCG
W5	iPLEX	2_108627223		ACGTTGGATGGAACTTGCACTTGTGAAGCC	ACGTTGGATGTCAACATCAAGGAAGGCCTC	100	100	61.8	51.3	52.9	d	F	5228.4	TGTGAAGCCACGACAGA	G	5515.6	TGTGAAGCCACGACAGAG	T	5555.5	TGTGAAGCCACGACAGAT
W5	iPLEX	2_27455023		ACGTTGGATGTAGAACAACACCGTGGACAG	ACGTTGGATGGGGCAATCTGTTTGTCTGAG	104	99.9	61.8	56.2	61.1	D	F	5475.6	ACCGTGGACAGCCTTTGC	C	5722.7	ACCGTGGACAGCCTTTGCC	T	5802.7	ACCGTGGACAGCCTTTGCT
W5	iPLEX	19_43864537		ACGTTGGATGTTGGACCACATCGAATACCG	ACGTTGGATGCACGTACCTACATCTAGGAG	101	100	61.8	51.4	58.8	D	F	5604.6	cGCAGGTGTGTCAGGAGA	C	5851.8	cGCAGGTGTGTCAGGAGAC	T	5931.7	cGCAGGTGTGTCAGGAGAT
W5	iPLEX	13_53616185		ACGTTGGATGCTTCGAGCTGATCAAGGTAG	ACGTTGGATGCTGAGCTTCCACCAAAACTC	100	100	61.8	45.2	44.4	D	F	5676.7	GGTAGAAGTGAAGGAGAT	G	5963.9	GGTAGAAGTGAAGGAGATG	T	6003.8	GGTAGAAGTGAAGGAGATT
W5	iPLEX	21_45877078		ACGTTGGATGATGGCCACGTCTGTGGTCCT	ACGTTGGATGAGTGCAGGAGGAGTTTGTGG	116	89.7	61.8	53.1	55.6	s	R	5766.8	cTCCAGAGCCTGAACCAGA	T	6038	cTCCAGAGCCTGAACCAGAA	C	6054	cTCCAGAGCCTGAACCAGAG
W5	iPLEX	9_101589211		ACGTTGGATGTCACTGTGAGTGCCACGAAG	ACGTTGGATGAGGTAACATGCTGTCTCTCC	106	98.4	61.8	55.9	70.6	dH	F	5894.8	ccCGAAGGGTGGCTGGAGC	C	6142	ccCGAAGGGTGGCTGGAGCC	T	6221.9	ccCGAAGGGTGGCTGGAGCT
W5	iPLEX	12_13061355		ACGTTGGATGGGAAGAGAAACTGAGTAGGC	ACGTTGGATGTGGCCTTCATGCTCACTCTC	107	98.4	61.8	51.8	45	ds	R	6105	CATTTTTCGCCTGTTGGAGT	G	6352.2	CATTTTTCGCCTGTTGGAGTC	T	6376.2	CATTTTTCGCCTGTTGGAGTA
W5	iPLEX	7_12610578		ACGTTGGATGTTCTACGTCGGGGATGCCTA	ACGTTGGATGAGAAGTGCAGGTGGTAGGTG	96	90.5	61.8	55.6	64.7	dg	F	6186	gggACACGGCCAAGACGAGC	C	6433.2	gggACACGGCCAAGACGAGCC	T	6513.1	gggACACGGCCAAGACGAGCT
W5	iPLEX	11_61727485		ACGTTGGATGTGTACTGGAATAAGCCCGAG	ACGTTGGATGACCTGATGTTGAAGGTGGAG	116	99	61.8	59.5	68.4		F	6319.1	ccTCCGCCCAGTTCCGTCGAG	C	6566.3	ccTCCGCCCAGTTCCGTCGAGC	T	6646.2	ccTCCGCCCAGTTCCGTCGAGT
W5	iPLEX	10_120863708		ACGTTGGATGTCAGCTGATGCTTGGAGTCG	ACGTTGGATGTGGAGCAGAGGCAGAACCAG	105	92.9	61.8	51.6	58.8	d	F	6468.2	cattCTTGGAGTCGGGCTGAT	C	6715.4	cattCTTGGAGTCGGGCTGATC	G	6755.4	cattCTTGGAGTCGGGCTGATG
W5	iPLEX	13_23808789		ACGTTGGATGCTGGAGTGTATTTCTTTGGC	ACGTTGGATGATGGGCCACTTGTGTGTAAC	112	98	61.8	49.4	52.9	d	R	6605.3	cattaTGATTCCCCTTCCAAGC	T	6876.5	cattaTGATTCCCCTTCCAAGCA	C	6892.5	cattaTGATTCCCCTTCCAAGCG
W5	iPLEX	2_99681473		ACGTTGGATGAATCTGTTACCCTCTGCCTC	ACGTTGGATGTAAAGCCCGTCAATCAGAGG	98	100	61.8	49.4	50		F	6680.3	cccgCTGCCTCAGCAGTGATAA	C	6927.5	cccgCTGCCTCAGCAGTGATAAC	G	6967.6	cccgCTGCCTCAGCAGTGATAAG
W5	iPLEX	15_48559762		ACGTTGGATGAGCAGGGTTCTAACCAATAT	ACGTTGGATGTTTTCGCCATGCCACTGTTC	106	91.8	61.8	49.9	50	dH	F	6824.4	gggaATTGTGTCACACAGGGAC	C	7071.6	gggaATTGTGTCACACAGGGACC	T	7151.5	gggaATTGTGTCACACAGGGACT
W5	iPLEX	7_33573737		ACGTTGGATGTGGCATGACCATGGTCTGTG	ACGTTGGATGATCACCTTGCTCTGCGATAG	107	98.4	61.8	49	55.6	D	R	6833.5	gaagCGGTACTTAGGCAGAGAC	T	7104.7	gaagCGGTACTTAGGCAGAGACA	C	7120.7	gaagCGGTACTTAGGCAGAGACG
W5	iPLEX	2_112614384		ACGTTGGATGAATGTGCCTACATTACCTCC	ACGTTGGATGACCCAGCTCATCTTTGGTTC	96	98.5	61.8	49	50	DH	F	6999.6	tgacgACATTACCTCCACTGGTG	C	7246.7	tgacgACATTACCTCCACTGGTGC	G	7286.8	tgacgACATTACCTCCACTGGTGG
W5	iPLEX	13_109535415		ACGTTGGATGAACACAGCTTCCCTGAGGAG	ACGTTGGATGTCACTGAGGTTTTCCCCTTG	99	98.6	61.8	47.5	47.4	Dh	R	7186.7	gggaCTGAGGAGCTGAAATACAG	G	7433.9	gggaCTGAGGAGCTGAAATACAGC	C	7473.9	gggaCTGAGGAGCTGAAATACAGG
W5	iPLEX	16_4944505		ACGTTGGATGGGAACAAGCTGATTGCTCCG	ACGTTGGATGTTGTACCTGTCAGCCAGAGC	102	97.1	61.8	58.8	56.5	dH	R	7317.7	cCTCCGGCCGTGTGTTTTGTGATC	G	7564.9	cCTCCGGCCGTGTGTTTTGTGATCC	T	7588.9	cCTCCGGCCGTGTGTTTTGTGATCA
W5	iPLEX	12_56031058		ACGTTGGATGTTCATTGTCCTGGGCATCTC	ACGTTGGATGAAGAGGGTGGAATAGCGTAG	118	98.7	61.8	51.9	45	D	F	7383.8	gaggTGACCGATATGTTGCCATCT	G	7671	gaggTGACCGATATGTTGCCATCTG	T	7710.9	gaggTGACCGATATGTTGCCATCTT
W5	iPLEX	10_75867074		ACGTTGGATGTCGGAGTTGTTCAAGGTCTG	ACGTTGGATGTGTGGCCAAGGTCAGAGAAG	99	98.6	61.8	64.3	70	D	R	7529.9	cttaTGGTGGAGGCGGCGGGAAGT	G	7777.1	cttaTGGTGGAGGCGGCGGGAAGTC	C	7817.1	cttaTGGTGGAGGCGGCGGGAAGTG
W5	iPLEX	4_151827481		ACGTTGGATGCAAGGCTATATCCTATTACC	ACGTTGGATGCTTGCTGGCCTTTATCATGG	118	93.1	61.8	52.2	40	dh	F	7634	AGGCTATATCCTATTACCAAGAAGC	C	7881.2	AGGCTATATCCTATTACCAAGAAGCC	T	7961.1	AGGCTATATCCTATTACCAAGAAGCT
W5	iPLEX	1_13414103		ACGTTGGATGCCTTTAAGACGAGGGTCTTG	ACGTTGGATGTGTGGACCACCAATCTTGAG	98	100	61.8	52.2	50	D	R	7746	acttcAGACGAGGGTCTTGAGAGTA	T	8017.3	acttcAGACGAGGGTCTTGAGAGTAA	C	8033.3	acttcAGACGAGGGTCTTGAGAGTAG
W5	iPLEX	15_53901720		ACGTTGGATGACAGCAGCAAGGAACTCTTC	ACGTTGGATGTGAAGCTAATTTCCTGTTGG	110	94	61.8	47.3	38.1	Ds	F	7914.2	gtgacTTATATCATACCTGCACAGAC	C	8161.4	gtgacTTATATCATACCTGCACAGACC	T	8241.3	gtgacTTATATCATACCTGCACAGACT
W5	iPLEX	2_220098506		ACGTTGGATGGCCTCCAAAGAACAAAGACC	ACGTTGGATGTGGAGGAGGCTGGTACAATA	85	96.6	61.8	67.6	73.9	Dg	R	8081.2	ggcAGACCGGCCAGAGCGGGGAGCAC	T	8352.4	ggcAGACCGGCCAGAGCGGGGAGCACA	C	8368.4	ggcAGACCGGCCAGAGCGGGGAGCACG
W5	iPLEX	19_13869786		ACGTTGGATGACTGCGACTACGTGATCGTG	ACGTTGGATGGTCAGCACCTGCTCATTGTC	99	97.1	61.8	67.5	77.3	dgH	F	8112.2	gtggGGCGCCCAGCGCAAGGAGGAGC	G	8399.5	gtggGGCGCCCAGCGCAAGGAGGAGCG	T	8439.3	gtggGGCGCCCAGCGCAAGGAGGAGCT
W5	iPLEX	1_171621616		ACGTTGGATGAGCTGGATTCATTGGGACTG	ACGTTGGATGTCAGCTCAGGAAGGCCAATG	97	98.5	61.8	53.3	47.8	d	F	8204.3	ccctCACACTGAAGGTATACTGGCATC	A	8475.5	ccctCACACTGAAGGTATACTGGCATCA	G	8491.6	ccctCACACTGAAGGTATACTGGCATCG
W6	iPLEX	10_30336710		ACGTTGGATGGTACAGTGTAGAAGACCTCC	ACGTTGGATGGTTATCCTCGCGTGATGCTG	96	98.5	72.6	46.5	52.9	d	R	5081.3	AGACCTCCTGATCTCTC	T	5352.5	AGACCTCCTGATCTCTCA	A	5408.4	AGACCTCCTGATCTCTCT
W6	iPLEX	4_151792589		ACGTTGGATGGTGTAATTGCAGGAGGAAAG	ACGTTGGATGGTCTGAAGCATGAGCCTTTC	101	98.6	72.6	47	52.9	d	R	5317.5	GGAGGAAAGCAGAAGTC	G	5564.7	GGAGGAAAGCAGAAGTCC	T	5588.7	GGAGGAAAGCAGAAGTCA
W6	iPLEX	3_9870862		ACGTTGGATGACGAAGTCAGCGCCATAGAG	ACGTTGGATGGTGATCCACGCACTTCAGAC	100	97.1	72.6	53.2	55.6	ds	R	5459.6	AGCTCAAAGCTGGCCTTC	G	5706.7	AGCTCAAAGCTGGCCTTCC	A	5786.7	AGCTCAAAGCTGGCCTTCT
W6	iPLEX	13_23898636		ACGTTGGATGCAGATGTGGTTGTGCTCCTG	ACGTTGGATGGCCTCTACGAAATCTGTGTG	111	98.1	72.6	56.8	66.7	DH	R	5500.6	GGCACGTGGTGCTCACAC	G	5747.8	GGCACGTGGTGCTCACACC	A	5827.7	GGCACGTGGTGCTCACACT
W6	iPLEX	4_151821300		ACGTTGGATGTTCAGCGTGTGCATGATGAG	ACGTTGGATGCGGAATTCATTGGTACAGTC	99	98.6	72.6	50.6	55.6	d	F	5659.7	cGCACTGTTCCAACTCTCC	A	5930.9	cGCACTGTTCCAACTCTCCA	G	5946.9	cGCACTGTTCCAACTCTCCG
W6	iPLEX	3_77651394		ACGTTGGATGCCCTATGTTCACCACAGATG	ACGTTGGATGTGGCTCCATCTGAGAGCATC	100	98.6	72.6	54.5	57.9	Dg	F	5877.8	GTTCCAGGCCAAGGGGATA	A	6149	GTTCCAGGCCAAGGGGATAA	T	6204.9	GTTCCAGGCCAAGGGGATAT
W6	iPLEX	14_94756458		ACGTTGGATGTCCCTCTTTAAGGGACTCAG	ACGTTGGATGTGGATGAAGGCAAAACTCCC	100	100	72.6	58	65	ds	R	5982.9	CCTCTCCCGCAACCTGGAAC	T	6254.1	CCTCTCCCGCAACCTGGAACA	A	6310	CCTCTCCCGCAACCTGGAACT
W6	iPLEX	21_45681109	DNMT3L	ACGTTGGATGCACCAAAATCACGTCCATGC	ACGTTGGATGTGTGTCCTGACACAGCATCC	102	98.5	72.6	57.6	55	D	F	6093	AATCACGTCCATGCTGGGCT	C	6340.2	AATCACGTCCATGCTGGGCTC	T	6420.1	AATCACGTCCATGCTGGGCTT
W6	iPLEX	1_155330150		ACGTTGGATGTACCGGATTGGACTCTATGC	ACGTTGGATGCCACATTGAAGGAATGAAAG	105	94.3	72.6	48.1	38.1	D	R	6380.2	TCTATGCTCTTAAAGACATGC	G	6627.4	TCTATGCTCTTAAAGACATGCC	A	6707.3	TCTATGCTCTTAAAGACATGCT
W6	iPLEX	6_57472366		ACGTTGGATGTTTTGCTTCAGCAGCTCTGG	ACGTTGGATGTAACCTTGTTTGTGTGCTGG	101	98.6	72.6	53.6	50	D	R	6470.2	aTCTGGATCACTGTGACGGAA	T	6741.4	aTCTGGATCACTGTGACGGAAA	A	6797.3	aTCTGGATCACTGTGACGGAAT
W6	iPLEX	8_134050911		ACGTTGGATGCGAGTCCCTTTTCAGCTATG	ACGTTGGATGCGATCAAAGGAGGTGTTGTC	104	99.9	72.6	53.9	52.4	ds	R	6588.3	cCCCTTTTCAGCTATGGCCTTC	T	6859.5	cCCCTTTTCAGCTATGGCCTTCA	C	6875.5	cCCCTTTTCAGCTATGGCCTTCG
W6	iPLEX	2_220100228		ACGTTGGATGTTTTGCACCTAGGGACTCTC	ACGTTGGATGCCTTCGGAACTCATTACGTG	99	100	72.6	47.6	50	D	F	6661.3	tccaGGCCACCTTATACTGTTG	C	6908.5	tccaGGCCACCTTATACTGTTGC	T	6988.4	tccaGGCCACCTTATACTGTTGT
W6	iPLEX	18_3187557		ACGTTGGATGTGCCAAGCTGAATGAAGACC	ACGTTGGATGATTCTCCTTCTCCCAAACCG	105	99.9	72.6	48.3	34.8	D	R	6948.5	CTCCTGAGTTTATCATTAAACCT	G	7195.7	CTCCTGAGTTTATCATTAAACCTC	C	7235.8	CTCCTGAGTTTATCATTAAACCTG
W6	iPLEX	12_1137117		ACGTTGGATGAACGTGGAAGCCTGGGTGAA	ACGTTGGATGAACCATGTATGGAAGTGCCC	103	96	72.6	67.9	69.6	Dh	R	7090.6	AGCCTGGGTGAACGCCCAGGGCT	G	7337.8	AGCCTGGGTGAACGCCCAGGGCTC	C	7377.8	AGCCTGGGTGAACGCCCAGGGCTG
W6	iPLEX	2_99787009		ACGTTGGATGTCACGGAGTGCTGTTGGAAG	ACGTTGGATGACATTATTGTAGACTAACC	95	78.2	72.6	45.7	40	d	R	7158.7	cctcCTCTTCTTCAATACATGACC	T	7429.9	cctcCTCTTCTTCAATACATGACCA	C	7445.9	cctcCTCTTCTTCAATACATGACCG
W6	iPLEX	10_117075031		ACGTTGGATGACATCCAGGCTGTTCCAAAC	ACGTTGGATGTTGTCAATGTTCCTGTCACG	99	98.6	72.6	45.5	30		R	7294.8	aagtTTCTCAATCCAGAACAATTT	T	7566	aagtTTCTCAATCCAGAACAATTTA	A	7621.9	aagtTTCTCAATCCAGAACAATTTT
W6	iPLEX	1_157666043		ACGTTGGATGAATGTGACAGTCCCTGAACC	ACGTTGGATGTGTGAATCTAGAGATCCGGC	119	98.6	72.6	49.2	42.1	g	F	7481.9	ggggtTGGGCTACTGAGCAAATAA	A	7753.1	ggggtTGGGCTACTGAGCAAATAAA	G	7769.1	ggggtTGGGCTACTGAGCAAATAAG
W6	iPLEX	1_197070906		ACGTTGGATGAAGGGCTGCAGTTCTCATTC	ACGTTGGATGGAAGCATGTTTCCAAGTCTG	98	98.5	72.6	48.9	40	D	R	7533.9	tcctgTCTCATTCAGGCTACTTTCA	T	7805.1	tcctgTCTCATTCAGGCTACTTTCAA	C	7821.1	tcctgTCTCATTCAGGCTACTTTCAG
W6	iPLEX	9_125437830		ACGTTGGATGATGTCACTGTTATGAACCGC	ACGTTGGATGGGAGAGAGTGGAAATAGGAG	100	98.6	72.6	57.9	48	h	F	7657	CACTGTTATGAACCGCAGATGCTGT	G	7944.2	CACTGTTATGAACCGCAGATGCTGTG	GTT	7984.1	CACTGTTATGAACCGCAGATGCTGTT
W6	iPLEX	12_133202740		ACGTTGGATGGTGCTTCCTGAGGTCATCTG	ACGTTGGATGACCTCTGAGAAGGAAGAGTC	100	98.6	72.6	62.1	57.7	D	R	7858.1	CATCTGCCGCAGCTGTAACTTCTGCC	T	8129.3	CATCTGCCGCAGCTGTAACTTCTGCCA	C	8145.3	CATCTGCCGCAGCTGTAACTTCTGCCG
W6	iPLEX	1_13414080		ACGTTGGATGGAGTAGCAGCAACTTTCTCC	ACGTTGGATGGCTGCGTCTGATTCATATCC	100	100	72.6	57.7	48	D	R	7899.2	tTAGCAGCAACTTTCTCCAGCAGAAC	C	8186.4	tTAGCAGCAACTTTCTCCAGCAGAACG	A	8226.3	tTAGCAGCAACTTTCTCCAGCAGAACT
W6	iPLEX	19_12501855		ACGTTGGATGTTCCAGTTCTCTTCGAAGGC	ACGTTGGATGGGAATAGAAATCAATAAAGGC	111	77.1	72.6	46.5	33.3	D	R	8021.3	gtggcGAGAAACCCTATAAATGCAAA	G	8268.4	gtggcGAGAAACCCTATAAATGCAAAC	A	8348.3	gtggcGAGAAACCCTATAAATGCAAAT
W6	iPLEX	15_48566800		ACGTTGGATGAACGCTGACTGCTTTGCTTC	ACGTTGGATGAGATGTCAAATCCTTGGCTG	111	98.1	72.6	51.1	38.1		F	8053.2	cttgtATTTTGAGATTGGCGTGGTTA	C	8300.4	cttgtATTTTGAGATTGGCGTGGTTAC	T	8380.3	cttgtATTTTGAGATTGGCGTGGTTAT
