# Supplementary material for: Whole-exome sequencing reveals genetic variants in ERC1 and KCNG4 associated with complete hydatidiform mole in Chinese Han women
Source: Oncotarget. 2017 Sep 8;8(43):75264–71. doi: 10.18632/oncotarget.20769 (PMC5650418; doi:10.18632/oncotarget.20769)
Supplement: Supplementary file 5 [file oncotarget-08-75264-s005.xls]

## Sheet: Dominant_model_clean_fisher
CHR	SNP	A1	A2	TEST	AFF	UNAFF	P	OR	L95	U95
12	12_1137117	C	G	DOM	15//183	12//387	0.01943	2.64344	1.21273	5.76201
9	9_34622032	T	C	DOM	0//197	9//388	0.03342	0	0	NA
16	16_84256269	T	C	DOM	10//187	7//388	0.03419	2.96409	1.11076	7.90981
15	15_25971136	G	A	DOM	0//199	10//389	0.03546	0	0	NA
17	17_72740478	C	A	DOM	3//196	0//397	0.03685	Inf	NA	Inf
17	17_71452127	A	G	DOM	1//198	13//386	0.0425	0.149961	0.019476	1.15467
19	19_12501855	G	A	DOM	12//186	44//349	0.05248	0.51173	0.263789	0.992718
11	11_2320865	I	T	DOM	12//184	45//355	0.05344	0.514493	0.265594	0.996644
7	7_33573737	T	C	DOM	6//187	28//366	0.05968	0.419404	0.170659	1.03071
15	15_54007541	T	C	DOM	1//196	12//386	0.07012	0.164116	0.0211853	1.27135
15	15_53901720	C	T	DOM	17//177	21//375	0.1116	1.71509	0.882935	3.33155
1	1_12089845	T	C	DOM	19//178	24//374	0.1296	1.66339	0.887875	3.11628
10	10_117075031	T	A	DOM	6//194	5//394	0.1936	2.43711	0.734614	8.08523
10	10_74899468	A	T	DOM	3//194	14//384	0.2006	0.424153	0.120449	1.49362
18	18_67863773	G	A	DOM	21//176	30//368	0.2147	1.46364	0.814685	2.62952
2	2_71220864	C	T	DOM	16//179	22//376	0.2157	1.52768	0.78319	2.97987
2	2_171258164	T	C	DOM	6//184	6//388	0.2183	2.1087	0.670953	6.62728
3	3_112732840	T	C	DOM	13//186	16//381	0.225	1.66431	0.784158	3.53238
9	9_35957662	G	A	DOM	6//192	6//393	0.2256	2.04688	0.651566	6.4302
16	16_81077016	G	A	DOM	14//184	41//351	0.23	0.651379	0.34609	1.22597
8	8_133634908	T	G	DOM	17//181	24//376	0.2348	1.47145	0.771145	2.80775
11	11_61727485	T	C	DOM	4//191	17//379	0.2371	0.466893	0.154948	1.40685
6	6_31593369	A	G	DOM	7//190	24//370	0.2415	0.567982	0.240367	1.34213
2	2_177191606	G	A	DOM	10//189	12//387	0.2503	1.70635	0.724191	4.02053
15	15_31221574	T	C	DOM	5//192	5//393	0.3115	2.04688	0.58552	7.15551
16	16_1400822	A	G	DOM	8//191	10//389	0.3176	1.62932	0.63284	4.19487
15	15_48512873	A	G	DOM	1//198	0//399	0.3328	Inf	NA	Inf
6	6_89858991	C	T	DOM	1//198	0//396	0.3345	Inf	NA	Inf
10	10_30315269	A	G	DOM	3//194	2//393	0.3393	3.03866	0.503558	18.3364
19	19_43864537	T	C	DOM	2//195	9//385	0.3516	0.438746	0.0938844	2.05038
12	12_13061553	T	C	DOM	14//183	21//377	0.3618	1.37341	0.682737	2.76277
2	2_149247210	G	A	DOM	6//188	7//391	0.3707	1.78267	0.590896	5.37816
10	10_30336710	A	T	DOM	10//190	14//385	0.3838	1.44737	0.631178	3.31899
9	9_125437830	I	G	DOM	33//167	55//344	0.3929	1.23593	0.772844	1.97649
7	7_6189487	A	C	DOM	3//194	3//393	0.4044	2.02577	0.40511	10.13
1	1_84864371	C	T	DOM	3//196	3//396	0.4051	2.02041	0.404072	10.1023
17	17_19246768	T	C	DOM	3//197	3//396	0.4064	2.01015	0.402033	10.0507
1	1_145560094	C	T	DOM	11//188	16//384	0.4078	1.40426	0.639064	3.08566
22	22_19119502	G	A	DOM	12//184	18//377	0.4298	1.36594	0.644313	2.89579
7	7_100843714	T	A	DOM	4//195	4//396	0.4503	2.03077	0.502539	8.20637
1	1_204419139	C	G	DOM	4//196	5//394	0.4907	1.60816	0.42706	6.05579
3	3_9870862	A	G	DOM	9//185	14//384	0.5037	1.33436	0.567154	3.1394
12	12_133202740	T	C	DOM	2//197	8//390	0.5086	0.494924	0.10411	2.3528
9	9_138557755	A	G	DOM	2//197	8//391	0.5087	0.496193	0.104378	2.35882
4	4_151827481	T	C	DOM	1//194	1//395	0.5514	2.03608	0.126672	32.7272
17	17_71468335	A	G	DOM	0//197	3//395	0.5544	0	0	NA
2	2_99787009	T	C	DOM	6//194	8//391	0.567	1.5116	0.517236	4.41758
5	5_140021612	A	C	DOM	6//193	8//388	0.5672	1.50777	0.515883	4.40676
21	21_45877078	T	C	DOM	9//183	24//370	0.57	0.758197	0.345375	1.66446
3	3_40457487	A	T	DOM	13//184	21//376	0.5743	1.26501	0.619565	2.58286
19	19_55570615	C	T	DOM	10//189	25//374	0.5855	0.791534	0.372425	1.68229
7	7_12610578	T	C	DOM	14//181	23//373	0.5884	1.25438	0.630609	2.49517
2	2_130912789	C	A	DOM	43//156	78//321	0.5895	1.13437	0.746415	1.72396
2	2_31569660	G	T	DOM	14//185	23//376	0.59	1.23713	0.622182	2.45989
17	17_71344769	A	G	DOM	2//197	2//395	0.6043	2.00508	0.280338	14.341
12	12_57602881	T	A	DOM	5//191	15//383	0.6291	0.668412	0.239363	1.86651
21	21_43809148	G	A	DOM	8//191	12//385	0.6301	1.3438	0.540224	3.34271
5	5_156533787	C	T	DOM	8//191	13//386	0.642	1.24366	0.506823	3.05172
16	16_72110589	A	G	DOM	9//190	15//385	0.6619	1.21579	0.522522	2.82886
2	2_171260910	T	G	DOM	2//195	3//395	0.668	1.35043	0.223798	8.14865
4	4_72635115	A	G	DOM	1//199	4//394	0.6688	0.494975	0.0549564	4.45808
13	13_53624380	C	A	DOM	1//198	4//393	0.6691	0.496212	0.0550923	4.46935
2	2_27455023	T	C	DOM	3//193	4//392	0.6901	1.52332	0.337573	6.87405
1	1_13414103	T	C	DOM	3//191	4//386	0.6906	1.51571	0.335846	6.84053
3	3_47318830	A	C	DOM	2//197	7//393	0.7248	0.569978	0.117309	2.76939
10	10_50315938	T	C	DOM	2//197	6//391	0.7248	0.661591	0.132314	3.30806
19	19_13869786	T	G	DOM	2//192	7//389	0.7249	0.578869	0.119116	2.81313
14	14_94756458	T	A	DOM	17//182	30//369	0.7473	1.1489	0.617473	2.1377
1	1_197070906	T	C	DOM	3//196	8//388	0.7589	0.742347	0.19477	2.82938
10	10_25144247	G	A	DOM	3//197	8//392	0.7593	0.746193	0.195794	2.84383
19	19_50086931	G	C	DOM	3//197	8//392	0.7593	0.746193	0.195794	2.84383
23	X_23018814	T	C	DOM	5//194	8//389	0.7682	1.25322	0.4046	3.88177
3	3_77614161	G	A	DOM	5//193	9//390	0.7826	1.12263	0.371172	3.39543
1	1_13414080	C	A	DOM	6//189	10//380	0.7895	1.20635	0.431941	3.36916
13	13_109535415	C	G	DOM	6//187	11//384	0.7984	1.12008	0.407964	3.07521
11	11_34474721	T	C	DOM	8//189	19//379	0.8351	0.844333	0.362942	1.96422
2	2_220098506	T	C	DOM	11//182	25//369	0.8558	0.892088	0.429458	1.85308
9	9_131830567	A	G	DOM	13//185	25//375	0.8604	1.05405	0.52713	2.10769
19	19_43866412	A	G	DOM	15//183	33//366	0.8734	0.909091	0.481463	1.71653
5	5_34850389	A	G	DOM	20//178	43//354	0.8878	0.925007	0.528253	1.61975
1	1_33361173	T	C	DOM	1//199	2//398	1	1	0.0901281	11.0953
1	1_157666043	A	G	DOM	3//196	7//390	1	0.85277	0.218136	3.33378
1	1_160846462	G	A	DOM	6//194	12//388	1	1	0.369709	2.70483
1	1_171621616	A	G	DOM	3//190	8//386	1	0.761842	0.199835	2.90441
1	1_176833481	A	G	DOM	1//198	3//396	1	0.666667	0.0689	6.45057
1	1_176903324	A	G	DOM	2//195	4//394	1	1.01026	0.183442	5.56372
1	1_203670013	T	G	DOM	4//195	9//388	1	0.88433	0.268948	2.90778
2	2_31572927	T	C	DOM	4//193	9//389	1	0.895797	0.272415	2.9457
2	2_99681473	C	G	DOM	0//195	2//394	1	0	0	NA
2	2_108627103	C	A	DOM	2//197	3//394	1	1.33333	0.220976	8.04511
3	3_9793529	A	G	DOM	1//198	3//393	1	0.661616	0.0683769	6.40181
3	3_12224882	G	A	DOM	0//196	1//397	1	0	0	NA
3	3_77657044	G	C	DOM	0//199	2//397	1	0	0	NA
4	4_120057709	C	A	DOM	13//186	26//373	1	1.00269	0.503613	1.99634
4	4_151792589	G	T	DOM	6//194	11//388	1	1.09091	0.397506	2.99388
7	7_20441504	A	G	DOM	8//187	17//378	1	0.951243	0.403167	2.24439
8	8_37720486	G	A	DOM	13//181	27//370	1	0.984244	0.496086	1.95276
9	9_101589211	T	C	DOM	6//192	12//385	1	1.0026	0.370619	2.71226
10	10_75867074	C	G	DOM	5//192	11//385	1	0.911458	0.312252	2.66053
10	10_120863708	G	C	DOM	11//183	22//374	1	1.02186	0.485081	2.15262
10	10_120928705	A	G	DOM	8//191	16//383	1	1.00262	0.421613	2.38428
11	11_198469	A	G	DOM	7//190	16//383	1	0.881908	0.356744	2.18017
11	11_118827665	A	C	DOM	7//191	14//380	1	0.994764	0.394926	2.50568
12	12_56031058	T	G	DOM	0//195	2//394	1	0	0	NA
13	13_23808789	T	C	DOM	4//191	10//387	1	0.810471	0.250932	2.61769
13	13_23898636	A	G	DOM	0//200	1//398	1	0	0	NA
13	13_114107733	A	G	DOM	4//191	9//389	1	0.905177	0.275243	2.97681
15	15_48566800	C	T	DOM	1//198	1//395	1	1.99495	0.124122	32.0638
16	16_4952487	G	T	DOM	6//193	12//385	1	0.997409	0.368718	2.69807
16	16_48221319	T	C	DOM	8//189	17//382	1	0.951136	0.403198	2.24371
18	18_3075736	G	A	DOM	0//199	1//397	1	0	0	NA
19	19_6333498	A	G	DOM	3//196	5//393	1	1.20306	0.284581	5.08592
21	21_45681109	T	C	DOM	1//198	3//390	1	0.656566	0.0678539	6.35304

## Sheet: Allelic_model_clean_chisquare
CHR	SNP	A1	A2	TEST	AFF	UNAFF	CHISQ	DF	P	OR	L95	U95
16	16_84256269	T	C	ALLELIC	11//383	7//783	6.378	1	0.01156	3.21261	1.23564	8.35265
12	12_1137117	C	G	ALLELIC	15//381	12//786	6.247	1	0.01244	2.57874	1.1953	5.56336
17	17_72740478	C	A	ALLELIC	3//395	0//794	6	1	0.01431	Inf	NA	Inf
15	15_25971136	G	A	ALLELIC	0//398	10//788	5.03	1	0.02492	0	0	NA
17	17_71452127	A	G	ALLELIC	1//397	14//784	4.845	1	0.02773	0.141058	0.0184818	1.07659
10	10_30315269	A	G	ALLELIC	6//388	3//787	4.554	1	0.03285	4.0567	1.00916	16.3075
9	9_34622032	T	C	ALLELIC	0//394	9//785	4.5	1	0.03389	0	0	NA
19	19_12501855	G	A	ALLELIC	12//384	44//742	3.847	1	0.04985	0.526989	0.275086	1.00956
15	15_54007541	T	C	ALLELIC	1//393	12//784	3.834	1	0.05022	0.166243	0.0215381	1.28315
11	11_2320865	I	T	ALLELIC	12//380	45//755	3.798	1	0.05132	0.529825	0.276976	1.01349
7	7_33573737	T	C	ALLELIC	6//380	28//760	3.681	1	0.05503	0.428571	0.175943	1.04394
2	2_171258164	T	C	ALLELIC	9//371	8//780	3.273	1	0.07043	2.36523	0.905288	6.17959
17	17_19246768	T	C	ALLELIC	6//394	4//794	3.211	1	0.07315	3.02284	0.848123	10.7739
15	15_53901720	C	T	ALLELIC	18//370	22//770	2.755	1	0.09694	1.7027	0.90219	3.21351
1	1_12089845	T	C	ALLELIC	19//375	24//772	2.472	1	0.1159	1.62978	0.881661	3.01269
10	10_117075031	T	A	ALLELIC	6//394	5//793	2.234	1	0.135	2.41523	0.732584	7.96268
16	16_81077016	G	A	ALLELIC	14//382	43//741	2.175	1	0.1403	0.63156	0.341237	1.16889
15	15_48512873	A	G	ALLELIC	1//397	0//798	2.007	1	0.1566	Inf	NA	Inf
6	6_89858991	C	T	ALLELIC	1//397	0//792	1.992	1	0.1582	Inf	NA	Inf
11	11_61727485	T	C	ALLELIC	4//386	17//775	1.881	1	0.1702	0.472417	0.157879	1.4136
10	10_74899468	A	T	ALLELIC	3//391	14//782	1.862	1	0.1724	0.428571	0.122436	1.50015
3	3_112732840	T	C	ALLELIC	13//385	16//778	1.749	1	0.1861	1.64188	0.781821	3.44808
6	6_31593369	A	G	ALLELIC	7//387	24//764	1.656	1	0.1981	0.575797	0.245913	1.34821
9	9_35957662	G	A	ALLELIC	6//390	6//792	1.55	1	0.2132	2.03077	0.650725	6.33759
2	2_177191606	G	A	ALLELIC	10//388	12//786	1.497	1	0.2212	1.68814	0.722992	3.94172
17	17_71468335	A	G	ALLELIC	0//394	3//793	1.489	1	0.2224	0	0	NA
8	8_133634908	T	G	ALLELIC	17//379	24//776	1.338	1	0.2475	1.45031	0.76984	2.73225
15	15_31221574	T	C	ALLELIC	5//389	5//791	1.299	1	0.2544	2.03342	0.585188	7.06575
19	19_43864537	T	C	ALLELIC	2//392	9//779	1.147	1	0.2842	0.44161	0.0949571	2.05376
2	2_149247210	G	A	ALLELIC	6//382	7//789	1.069	1	0.3012	1.77038	0.590922	5.304
18	18_67863773	G	A	ALLELIC	21//373	32//764	1.063	1	0.3026	1.34417	0.764591	2.36308
16	16_1400822	A	G	ALLELIC	8//390	10//788	1.026	1	0.311	1.61641	0.632935	4.12804
7	7_100843714	T	A	ALLELIC	4//394	4//796	1.022	1	0.3121	2.0203	0.502616	8.12078
3	3_77657044	G	C	ALLELIC	0//398	2//796	0.9992	1	0.3175	0	0	NA
2	2_99681473	C	G	ALLELIC	0//390	2//790	0.9865	1	0.3206	0	0	NA
12	12_56031058	T	G	ALLELIC	0//390	2//790	0.9865	1	0.3206	0	0	NA
12	12_133202740	T	C	ALLELIC	2//396	8//788	0.8068	1	0.3691	0.497475	0.105144	2.35373
9	9_138557755	A	G	ALLELIC	2//396	8//790	0.8007	1	0.3709	0.498737	0.105411	2.3597
2	2_99787009	T	C	ALLELIC	7//393	9//789	0.7827	1	0.3763	1.56149	0.577244	4.22397
7	7_6189487	A	C	ALLELIC	3//391	3//789	0.7653	1	0.3817	2.0179	0.405409	10.044
1	1_84864371	C	T	ALLELIC	3//395	3//795	0.7595	1	0.3835	2.01266	0.404372	10.0175
2	2_71220864	C	T	ALLELIC	16//374	25//771	0.7256	1	0.3943	1.31936	0.696004	2.501
9	9_125437830	I	G	ALLELIC	33//367	55//743	0.7217	1	0.3956	1.21471	0.775055	1.90377
2	2_31569660	G	T	ALLELIC	15//383	23//775	0.6786	1	0.4101	1.31967	0.680776	2.55817
22	22_19119502	G	A	ALLELIC	12//380	18//772	0.6489	1	0.4205	1.35439	0.645742	2.8407
12	12_57602881	T	A	ALLELIC	5//387	15//781	0.5884	1	0.443	0.672696	0.242705	1.86449
5	5_156533787	C	T	ALLELIC	9//389	13//785	0.5879	1	0.4432	1.39707	0.592042	3.29675
21	21_43809148	G	A	ALLELIC	9//389	13//781	0.5699	1	0.4503	1.38995	0.589016	3.28
5	5_140021612	A	C	ALLELIC	6//392	8//784	0.5638	1	0.4527	1.5	0.516863	4.35318
12	12_13061553	T	C	ALLELIC	14//380	22//774	0.5599	1	0.4543	1.29617	0.655848	2.56167
10	10_30336710	A	T	ALLELIC	10//390	15//783	0.5017	1	0.4787	1.33846	0.595821	3.00674
13	13_23898636	A	G	ALLELIC	0//400	1//797	0.5017	1	0.4788	0	0	NA
18	18_3075736	G	A	ALLELIC	0//398	1//795	0.5004	1	0.4793	0	0	NA
1	1_204419139	C	G	ALLELIC	4//396	5//793	0.4983	1	0.4802	1.60202	0.427816	5.999
17	17_71344769	A	G	ALLELIC	2//396	2//792	0.4979	1	0.4804	2	0.280674	14.2514
3	3_47318830	A	C	ALLELIC	2//396	7//793	0.4946	1	0.4819	0.57215	0.118307	2.767
3	3_12224882	G	A	ALLELIC	0//392	1//795	0.4929	1	0.4826	0	0	NA
1	1_145560094	C	T	ALLELIC	11//387	17//783	0.4752	1	0.4906	1.30917	0.607287	2.82225
19	19_13869786	T	G	ALLELIC	2//386	7//785	0.4669	1	0.4944	0.581051	0.120136	2.81031
21	21_45877078	T	C	ALLELIC	9//375	24//764	0.4649	1	0.4954	0.764	0.351624	1.66
3	3_9870862	A	G	ALLELIC	9//379	14//782	0.4307	1	0.5117	1.32642	0.569011	3.09203
4	4_72635115	A	G	ALLELIC	1//399	4//792	0.4077	1	0.5231	0.496241	0.0552801	4.45467
3	3_40457487	A	T	ALLELIC	13//381	21//773	0.406	1	0.524	1.25597	0.622144	2.53552
7	7_12610578	T	C	ALLELIC	14//376	23//769	0.4052	1	0.5244	1.24491	0.633379	2.44688
13	13_53624380	C	A	ALLELIC	1//397	4//790	0.4047	1	0.5247	0.497481	0.0554175	4.46587
19	19_50086931	G	C	ALLELIC	3//397	9//791	0.3788	1	0.5383	0.664148	0.178804	2.46691
19	19_55570615	C	T	ALLELIC	10//388	25//773	0.3596	1	0.5487	0.796907	0.378912	1.67601
2	2_130912789	C	A	ALLELIC	43//355	78//720	0.3096	1	0.5779	1.11809	0.754458	1.65699
2	2_27455023	T	C	ALLELIC	3//389	4//788	0.3022	1	0.5825	1.51928	0.338356	6.82185
1	1_13414103	T	C	ALLELIC	3//385	4//776	0.2949	1	0.5871	1.51169	0.336645	6.78816
4	4_151827481	T	C	ALLELIC	1//389	1//791	0.262	1	0.6087	2.03342	0.126844	32.5974
10	10_50315938	T	C	ALLELIC	2//396	6//788	0.2549	1	0.6137	0.6633	0.133266	3.30142
15	15_48566800	C	T	ALLELIC	1//397	1//791	0.2467	1	0.6194	1.99244	0.124293	31.9394
16	16_72110589	A	G	ALLELIC	9//389	15//785	0.202	1	0.6531	1.2108	0.525178	2.79149
5	5_34850389	A	G	ALLELIC	20//376	45//749	0.1948	1	0.659	0.885343	0.515362	1.52093
1	1_197070906	T	C	ALLELIC	3//395	8//784	0.19	1	0.6629	0.744304	0.196374	2.82108
14	14_94756458	T	A	ALLELIC	17//381	30//768	0.1844	1	0.6677	1.14226	0.62217	2.0971
10	10_25144247	G	A	ALLELIC	3//397	8//792	0.1835	1	0.6684	0.748111	0.197386	2.83541
1	1_171621616	A	G	ALLELIC	3//383	8//780	0.1581	1	0.6909	0.763708	0.201469	2.89498
23	X_23018814	T	C	ALLELIC	5//393	8//786	0.152	1	0.6966	1.25	0.406257	3.84609
21	21_45681109	T	C	ALLELIC	1//397	3//783	0.1335	1	0.7148	0.657431	0.0681633	6.34087
3	3_9793529	A	G	ALLELIC	1//397	3//789	0.1286	1	0.7199	0.662469	0.0686862	6.38941
1	1_13414080	C	A	ALLELIC	6//384	10//770	0.1267	1	0.7218	1.20312	0.434049	3.3349
1	1_176833481	A	G	ALLELIC	1//397	3//795	0.1239	1	0.7249	0.667506	0.0692091	6.43795
2	2_171260910	T	G	ALLELIC	2//392	3//793	0.1077	1	0.7428	1.34864	0.224424	8.10443
2	2_108627103	C	A	ALLELIC	2//396	3//791	0.09866	1	0.7534	1.33165	0.221602	8.00214
2	2_220098506	T	C	ALLELIC	11//375	25//763	0.09085	1	0.7631	0.895253	0.435833	1.83896
19	19_43866412	A	G	ALLELIC	15//381	33//765	0.08281	1	0.7735	0.91267	0.489694	1.70099
19	19_6333498	A	G	ALLELIC	3//395	5//791	0.06292	1	0.8019	1.20152	0.285681	5.05336
1	1_157666043	A	G	ALLELIC	3//395	7//787	0.05209	1	0.8195	0.853888	0.219616	3.31999
13	13_109535415	C	G	ALLELIC	6//380	11//779	0.04777	1	0.827	1.11818	0.410424	3.04644
13	13_23808789	T	C	ALLELIC	6//384	11//783	0.0433	1	0.8352	1.11222	0.40826	3.02999
3	3_77614161	G	A	ALLELIC	5//391	9//789	0.04151	1	0.8386	1.12106	0.373192	3.36763
1	1_203670013	T	G	ALLELIC	4//394	9//785	0.04057	1	0.8404	0.885505	0.271007	2.89335
2	2_31572927	T	C	ALLELIC	4//390	9//787	0.0325	1	0.8569	0.896866	0.274474	2.93058
7	7_20441504	A	G	ALLELIC	9//381	17//773	0.02941	1	0.8638	1.07411	0.474381	2.43203
10	10_75867074	C	G	ALLELIC	5//389	11//781	0.0284	1	0.8662	0.912596	0.314874	2.64497
4	4_151792589	G	T	ALLELIC	6//394	11//787	0.02814	1	0.8668	1.08952	0.399987	2.96776
13	13_114107733	A	G	ALLELIC	4//386	9//787	0.02663	1	0.8704	0.90616	0.277306	2.96108
11	11_198469	A	G	ALLELIC	8//386	17//781	0.01281	1	0.9099	0.952149	0.407311	2.22579
16	16_48221319	T	C	ALLELIC	8//386	17//781	0.01281	1	0.9099	0.952149	0.407311	2.22579
11	11_34474721	T	C	ALLELIC	9//385	19//777	0.01209	1	0.9124	0.955981	0.428491	2.13283
9	9_131830567	A	G	ALLELIC	13//383	27//773	0.006961	1	0.9335	0.971763	0.495821	1.90456
10	10_120863708	G	C	ALLELIC	11//377	23//769	0.004429	1	0.9469	0.975551	0.470595	2.02233
8	8_37720486	G	A	ALLELIC	13//375	27//767	0.001992	1	0.9644	0.98479	0.502374	1.93046
1	1_176903324	A	G	ALLELIC	2//392	4//792	0.0001367	1	0.9907	1.0102	0.184231	5.53932
11	11_118827665	A	C	ALLELIC	7//389	14//774	0.0001218	1	0.9912	0.994859	0.39828	2.48504
4	4_120057709	C	A	ALLELIC	13//385	26//772	5.64e-05	1	0.994	1.0026	0.509502	1.97291
10	10_120928705	A	G	ALLELIC	8//390	16//782	3.43e-05	1	0.9953	1.00256	0.425369	2.36297
9	9_101589211	T	C	ALLELIC	6//390	12//782	2.58e-05	1	0.9959	1.00256	0.373461	2.69141
16	16_4952487	G	T	ALLELIC	6//392	12//782	2.57e-05	1	0.996	0.997449	0.371565	2.67761
1	1_33361173	T	C	ALLELIC	1//399	2//798	0	1	1	1	0.0904004	11.0619
1	1_160846462	G	A	ALLELIC	6//394	12//788	0	1	1	1	0.372531	2.68434

## Sheet: Allelic_model_clean_fisher
CHR	SNP	A1	A2	TEST	AFF	UNAFF	P	OR	L95	U95
16	16_84256269	T	C	ALLELIC	11//383	7//783	0.02016	3.21261	1.23564	8.35265
12	12_1137117	C	G	ALLELIC	15//381	12//786	0.02086	2.57874	1.1953	5.56336
17	17_71452127	A	G	ALLELIC	1//397	14//784	0.02709	0.141058	0.0184818	1.07659
9	9_34622032	T	C	ALLELIC	0//394	9//785	0.03403	0	0	NA
15	15_25971136	G	A	ALLELIC	0//398	10//788	0.03621	0	0	NA
17	17_72740478	C	A	ALLELIC	3//395	0//794	0.03704	Inf	NA	Inf
19	19_12501855	G	A	ALLELIC	12//384	44//742	0.05868	0.526989	0.275086	1.00956
11	11_2320865	I	T	ALLELIC	12//380	45//755	0.05977	0.529825	0.276976	1.01349
7	7_33573737	T	C	ALLELIC	6//380	28//760	0.06357	0.428571	0.175943	1.04394
10	10_30315269	A	G	ALLELIC	6//388	3//787	0.06729	4.0567	1.00916	16.3075
15	15_54007541	T	C	ALLELIC	1//393	12//784	0.07165	0.166243	0.0215381	1.28315
17	17_19246768	T	C	ALLELIC	6//394	4//794	0.09315	3.02284	0.848123	10.7739
2	2_171258164	T	C	ALLELIC	9//371	8//780	0.1137	2.36523	0.905288	6.17959
15	15_53901720	C	T	ALLELIC	18//370	22//770	0.1221	1.7027	0.90219	3.21351
1	1_12089845	T	C	ALLELIC	19//375	24//772	0.1369	1.62978	0.881661	3.01269
16	16_81077016	G	A	ALLELIC	14//382	43//741	0.1526	0.63156	0.341237	1.16889
10	10_117075031	T	A	ALLELIC	6//394	5//793	0.1956	2.41523	0.732584	7.96268
10	10_74899468	A	T	ALLELIC	3//391	14//782	0.2039	0.428571	0.122436	1.50015
9	9_35957662	G	A	ALLELIC	6//390	6//792	0.2276	2.03077	0.650725	6.33759
3	3_112732840	T	C	ALLELIC	13//385	16//778	0.2308	1.64188	0.781821	3.44808
11	11_61727485	T	C	ALLELIC	4//386	17//775	0.2414	0.472417	0.157879	1.4136
8	8_133634908	T	G	ALLELIC	17//379	24//776	0.2427	1.45031	0.76984	2.73225
6	6_31593369	A	G	ALLELIC	7//387	24//764	0.248	0.575797	0.245913	1.34821
2	2_177191606	G	A	ALLELIC	10//388	12//786	0.2546	1.68814	0.722992	3.94172
18	18_67863773	G	A	ALLELIC	21//373	32//764	0.2998	1.34417	0.764591	2.36308
15	15_31221574	T	C	ALLELIC	5//389	5//791	0.3134	2.03342	0.585188	7.06575
16	16_1400822	A	G	ALLELIC	8//390	10//788	0.3209	1.61641	0.632935	4.12804
15	15_48512873	A	G	ALLELIC	1//397	0//798	0.3328	Inf	NA	Inf
6	6_89858991	C	T	ALLELIC	1//397	0//792	0.3345	Inf	NA	Inf
19	19_43864537	T	C	ALLELIC	2//392	9//779	0.3539	0.44161	0.0949571	2.05376
2	2_149247210	G	A	ALLELIC	6//382	7//789	0.3733	1.77038	0.590922	5.304
2	2_71220864	C	T	ALLELIC	16//374	25//771	0.4009	1.31936	0.696004	2.501
7	7_6189487	A	C	ALLELIC	3//391	3//789	0.4052	2.0179	0.405409	10.044
1	1_84864371	C	T	ALLELIC	3//395	3//795	0.4059	2.01266	0.404372	10.0175
9	9_125437830	I	G	ALLELIC	33//367	55//743	0.412	1.21471	0.775055	1.90377
2	2_99787009	T	C	ALLELIC	7//393	9//789	0.426	1.56149	0.577244	4.22397
22	22_19119502	G	A	ALLELIC	12//380	18//772	0.4355	1.35439	0.645742	2.8407
7	7_100843714	T	A	ALLELIC	4//394	4//796	0.4518	2.0203	0.502616	8.12078
12	12_13061553	T	C	ALLELIC	14//380	22//774	0.4743	1.29617	0.655848	2.56167
2	2_31569660	G	T	ALLELIC	15//383	23//775	0.4841	1.31967	0.680776	2.55817
1	1_204419139	C	G	ALLELIC	4//396	5//793	0.492	1.60202	0.427816	5.999
5	5_156533787	C	T	ALLELIC	9//389	13//785	0.4949	1.39707	0.592042	3.29675
21	21_43809148	G	A	ALLELIC	9//389	13//781	0.4957	1.38995	0.589016	3.28
3	3_9870862	A	G	ALLELIC	9//379	14//782	0.5076	1.32642	0.569011	3.09203
12	12_133202740	T	C	ALLELIC	2//396	8//788	0.5104	0.497475	0.105144	2.35373
9	9_138557755	A	G	ALLELIC	2//396	8//790	0.5106	0.498737	0.105411	2.3597
10	10_30336710	A	T	ALLELIC	10//390	15//783	0.5221	1.33846	0.595821	3.00674
1	1_145560094	C	T	ALLELIC	11//387	17//783	0.5435	1.30917	0.607287	2.82225
4	4_151827481	T	C	ALLELIC	1//389	1//791	0.5512	2.03342	0.126844	32.5974
17	17_71468335	A	G	ALLELIC	0//394	3//793	0.555	0	0	NA
5	5_140021612	A	C	ALLELIC	6//392	8//784	0.5695	1.5	0.516863	4.35318
21	21_45877078	T	C	ALLELIC	9//375	24//764	0.5757	0.764	0.351624	1.66
3	3_40457487	A	T	ALLELIC	13//381	21//773	0.58	1.25597	0.622144	2.53552
19	19_55570615	C	T	ALLELIC	10//388	25//773	0.5912	0.796907	0.378912	1.67601
7	7_12610578	T	C	ALLELIC	14//376	23//769	0.5944	1.24491	0.633379	2.44688
17	17_71344769	A	G	ALLELIC	2//396	2//792	0.6048	2	0.280674	14.2514
2	2_130912789	C	A	ALLELIC	43//355	78//720	0.6112	1.11809	0.754458	1.65699
12	12_57602881	T	A	ALLELIC	5//387	15//781	0.6321	0.672696	0.242705	1.86449
14	14_94756458	T	A	ALLELIC	17//381	30//768	0.64	1.14226	0.62217	2.0971
16	16_72110589	A	G	ALLELIC	9//389	15//785	0.665	1.2108	0.525178	2.79149
2	2_171260910	T	G	ALLELIC	2//392	3//793	0.6683	1.34864	0.224424	8.10443
4	4_72635115	A	G	ALLELIC	1//399	4//792	0.6695	0.496241	0.0552801	4.45467
13	13_53624380	C	A	ALLELIC	1//397	4//790	0.6698	0.497481	0.0554175	4.46587
2	2_27455023	T	C	ALLELIC	3//389	4//788	0.6909	1.51928	0.338356	6.82185
1	1_13414103	T	C	ALLELIC	3//385	4//776	0.6914	1.51169	0.336645	6.78816
10	10_50315938	T	C	ALLELIC	2//396	6//788	0.7257	0.6633	0.133266	3.30142
3	3_47318830	A	C	ALLELIC	2//396	7//793	0.7258	0.57215	0.118307	2.767
19	19_13869786	T	G	ALLELIC	2//386	7//785	0.7259	0.581051	0.120136	2.81031
1	1_197070906	T	C	ALLELIC	3//395	8//784	0.76	0.744304	0.196374	2.82108
19	19_50086931	G	C	ALLELIC	3//397	9//791	0.7604	0.664148	0.178804	2.46691
10	10_25144247	G	A	ALLELIC	3//397	8//792	0.7605	0.748111	0.197386	2.83541
23	X_23018814	T	C	ALLELIC	5//393	8//786	0.7694	1.25	0.406257	3.84609
3	3_77614161	G	A	ALLELIC	5//391	9//789	0.7836	1.12106	0.373192	3.36763
5	5_34850389	A	G	ALLELIC	20//376	45//749	0.7867	0.885343	0.515362	1.52093
1	1_13414080	C	A	ALLELIC	6//384	10//770	0.7908	1.20312	0.434049	3.3349
13	13_109535415	C	G	ALLELIC	6//380	11//779	0.7996	1.11818	0.410424	3.04644
13	13_23808789	T	C	ALLELIC	6//384	11//783	0.8003	1.11222	0.40826	3.02999
7	7_20441504	A	G	ALLELIC	9//381	17//773	0.8359	1.07411	0.474381	2.43203
2	2_220098506	T	C	ALLELIC	11//375	25//763	0.8581	0.895253	0.435833	1.83896
19	19_43866412	A	G	ALLELIC	15//381	33//765	0.8761	0.91267	0.489694	1.70099
1	1_33361173	T	C	ALLELIC	1//399	2//798	1	1	0.0904004	11.0619
1	1_157666043	A	G	ALLELIC	3//395	7//787	1	0.853888	0.219616	3.31999
1	1_160846462	G	A	ALLELIC	6//394	12//788	1	1	0.372531	2.68434
1	1_171621616	A	G	ALLELIC	3//383	8//780	1	0.763708	0.201469	2.89498
1	1_176833481	A	G	ALLELIC	1//397	3//795	1	0.667506	0.0692091	6.43795
1	1_176903324	A	G	ALLELIC	2//392	4//792	1	1.0102	0.184231	5.53932
1	1_203670013	T	G	ALLELIC	4//394	9//785	1	0.885505	0.271007	2.89335
2	2_31572927	T	C	ALLELIC	4//390	9//787	1	0.896866	0.274474	2.93058
2	2_99681473	C	G	ALLELIC	0//390	2//790	1	0	0	NA
2	2_108627103	C	A	ALLELIC	2//396	3//791	1	1.33165	0.221602	8.00214
3	3_9793529	A	G	ALLELIC	1//397	3//789	1	0.662469	0.0686862	6.38941
3	3_12224882	G	A	ALLELIC	0//392	1//795	1	0	0	NA
3	3_77657044	G	C	ALLELIC	0//398	2//796	1	0	0	NA
4	4_120057709	C	A	ALLELIC	13//385	26//772	1	1.0026	0.509502	1.97291
4	4_151792589	G	T	ALLELIC	6//394	11//787	1	1.08952	0.399987	2.96776
8	8_37720486	G	A	ALLELIC	13//375	27//767	1	0.98479	0.502374	1.93046
9	9_101589211	T	C	ALLELIC	6//390	12//782	1	1.00256	0.373461	2.69141
9	9_131830567	A	G	ALLELIC	13//383	27//773	1	0.971763	0.495821	1.90456
10	10_75867074	C	G	ALLELIC	5//389	11//781	1	0.912596	0.314874	2.64497
10	10_120863708	G	C	ALLELIC	11//377	23//769	1	0.975551	0.470595	2.02233
10	10_120928705	A	G	ALLELIC	8//390	16//782	1	1.00256	0.425369	2.36297
11	11_198469	A	G	ALLELIC	8//386	17//781	1	0.952149	0.407311	2.22579
11	11_34474721	T	C	ALLELIC	9//385	19//777	1	0.955981	0.428491	2.13283
11	11_118827665	A	C	ALLELIC	7//389	14//774	1	0.994859	0.39828	2.48504
12	12_56031058	T	G	ALLELIC	0//390	2//790	1	0	0	NA
13	13_23898636	A	G	ALLELIC	0//400	1//797	1	0	0	NA
13	13_114107733	A	G	ALLELIC	4//386	9//787	1	0.90616	0.277306	2.96108
15	15_48566800	C	T	ALLELIC	1//397	1//791	1	1.99244	0.124293	31.9394
16	16_4952487	G	T	ALLELIC	6//392	12//782	1	0.997449	0.371565	2.67761
16	16_48221319	T	C	ALLELIC	8//386	17//781	1	0.952149	0.407311	2.22579
18	18_3075736	G	A	ALLELIC	0//398	1//795	1	0	0	NA
19	19_6333498	A	G	ALLELIC	3//395	5//791	1	1.20152	0.285681	5.05336
21	21_45681109	T	C	ALLELIC	1//397	3//783	1	0.657431	0.0681633	6.34087

## Sheet: Additive_model_clean_adjusted.a
CHR	SNP	BP	A1	TEST	NMISS	OR	SE	L95	U95	STAT	P
16	16_84256269	84256269	T	ADD	591	3.426	0.4854	1.323	8.872	2.537	0.01119
12	12_1137117	1137117	C	ADD	596	2.748	0.4051	1.242	6.08	2.496	0.01258
19	19_12501855	12501855	G	ADD	590	0.4843	0.3431	0.2472	0.9489	-2.113	0.03463
11	11_2320865	2320865	I	ADD	595	0.4951	0.3416	0.2535	0.9672	-2.058	0.03962
7	7_33573737	33573737	T	ADD	586	0.3956	0.4675	0.1582	0.9891	-1.983	0.04731
15	15_54007541	54007541	T	ADD	594	0.1321	1.067	0.01632	1.07	-1.897	0.05785
10	10_117075031	117075031	T	ADD	598	3.165	0.6197	0.9394	10.66	1.859	0.06302
17	17_71452127	71452127	A	ADD	597	0.1498	1.03	0.01988	1.128	-1.843	0.06534
15	15_53901720	53901720	C	ADD	589	1.737	0.3203	0.9273	3.254	1.724	0.08465
2	2_171258164	171258164	T	ADD	583	1.837	0.3955	0.8464	3.988	1.538	0.124
3	3_112732840	112732840	T	ADD	595	1.755	0.3981	0.8042	3.829	1.413	0.1578
11	11_61727485	61727485	T	ADD	590	0.4473	0.5741	0.1452	1.378	-1.401	0.1611
17	17_19246768	19246768	T	ADD	598	1.981	0.4891	0.7594	5.166	1.397	0.1623
9	9_35957662	35957662	G	ADD	596	2.297	0.5983	0.7109	7.42	1.39	0.1646
2	2_171319954	171319954	A	ADD	598	1.871	0.4595	0.7601	4.604	1.363	0.1729
16	16_81077016	81077016	G	ADD	589	0.65	0.3203	0.347	1.218	-1.345	0.1786
10	10_30315269	30315269	A	ADD	591	2.015	0.5256	0.7192	5.644	1.333	0.1826
2	2_149247210	149247210	G	ADD	591	2.114	0.568	0.6944	6.435	1.318	0.1876
1	1_12089845	12089845	T	ADD	594	1.527	0.3275	0.8034	2.901	1.292	0.1965
2	2_177191606	177191606	G	ADD	597	1.747	0.4451	0.7301	4.18	1.253	0.2102
2	2_99787009	99787009	T	ADD	598	1.727	0.4652	0.6937	4.297	1.174	0.2405
10	10_74899468	74899468	A	ADD	594	0.4725	0.6505	0.1321	1.691	-1.152	0.2491
16	16_1400822	1400822	A	ADD	597	1.738	0.4961	0.6572	4.595	1.114	0.2653
7	7_100843714	100843714	T	ADD	598	2.188	0.7229	0.5305	9.022	1.083	0.2788
19	19_43864537	43864537	T	ADD	590	0.4448	0.7915	0.09429	2.098	-1.024	0.3061
12	12_133202740	133202740	T	ADD	596	0.4442	0.8136	0.09016	2.188	-0.9975	0.3185
5	5_140021612	140021612	A	ADD	594	1.713	0.5537	0.5787	5.072	0.9722	0.3309
6	6_31593369	31593369	A	ADD	590	0.6548	0.4423	0.2752	1.558	-0.9575	0.3383
2	2_71220864	71220864	C	ADD	592	1.347	0.3158	0.7254	2.501	0.9432	0.3456
1	1_13414103	13414103	T	ADD	583	2.143	0.8255	0.4249	10.8	0.923	0.356
9	9_125437830	125437830	I	ADD	598	1.238	0.2443	0.7672	1.999	0.8751	0.3815
3	3_9870862	9870862	A	ADD	591	1.475	0.4523	0.6076	3.578	0.8585	0.3906
3	3_47318830	47318830	A	ADD	598	0.4841	0.8478	0.09188	2.55	-0.8557	0.3922
18	18_67863773	67863773	G	ADD	594	1.272	0.2881	0.7233	2.238	0.8359	0.4032
22	22_19119502	19119502	G	ADD	590	1.387	0.3956	0.6385	3.011	0.8262	0.4087
12	12_13061553	13061553	T	ADD	594	1.33	0.3495	0.6705	2.639	0.8164	0.4142
21	21_43809148	43809148	G	ADD	595	1.376	0.4101	0.6159	3.073	0.778	0.4365
15	15_31221574	31221574	T	ADD	594	1.673	0.6746	0.446	6.277	0.763	0.4455
2	2_130912789	130912789	C	ADD	597	1.177	0.2184	0.7673	1.807	0.7474	0.4548
21	21_45877078	45877078	T	ADD	585	0.7341	0.4166	0.3244	1.661	-0.7421	0.458
3	3_40457487	40457487	A	ADD	593	1.315	0.3728	0.6332	2.73	0.7341	0.4629
2	2_108627103	108627103	C	ADD	595	1.934	0.9242	0.3161	11.83	0.7136	0.4755
4	4_72635115	72635115	A	ADD	597	0.4439	1.145	0.04709	4.184	-0.7096	0.4779
8	8_133634908	133634908	T	ADD	597	1.277	0.3441	0.6504	2.506	0.7097	0.4779
19	19_13869786	13869786	T	ADD	589	0.566	0.8102	0.1156	2.77	-0.7025	0.4824
1	1_145560094	145560094	C	ADD	598	1.306	0.3866	0.612	2.785	0.6898	0.4903
1	1_204419139	204419139	C	ADD	598	1.604	0.69	0.4148	6.202	0.6847	0.4935
7	7_6189487	6189487	A	ADD	592	1.794	0.8577	0.3341	9.637	0.6816	0.4955
12	12_57602881	57602881	T	ADD	593	0.6967	0.5384	0.2425	2.001	-0.6712	0.5021
9	9_138557755	138557755	A	ADD	597	0.59	0.7975	0.1236	2.816	-0.6617	0.5081
10	10_30336710	30336710	A	ADD	598	1.293	0.405	0.5844	2.859	0.6337	0.5263
19	19_50086931	50086931	G	ADD	599	0.6701	0.6342	0.1933	2.323	-0.6312	0.5279
2	2_31569660	31569660	G	ADD	597	1.243	0.3465	0.6304	2.452	0.6284	0.5297
1	1_13414080	13414080	C	ADD	584	1.404	0.55	0.4779	4.127	0.6175	0.5369
3	3_9793529	9793529	A	ADD	594	0.4635	1.247	0.04021	5.343	-0.6165	0.5376
5	5_156533787	156533787	C	ADD	597	1.312	0.4437	0.55	3.131	0.6124	0.5403
7	7_12610578	12610578	T	ADD	590	1.232	0.3619	0.6061	2.504	0.5764	0.5643
15	15_48566800	48566800	C	ADD	594	2.27	1.424	0.1391	37.03	0.5754	0.565
14	14_94756458	94756458	T	ADD	597	1.187	0.3245	0.6284	2.242	0.5281	0.5975
2	2_220098506	220098506	T	ADD	586	0.8281	0.3846	0.3897	1.76	-0.4903	0.6239
13	13_53624380	53624380	C	ADD	595	0.6095	1.131	0.06642	5.594	-0.4377	0.6616
4	4_151792589	151792589	G	ADD	598	1.206	0.5179	0.4369	3.327	0.361	0.7181
2	2_31572927	31572927	T	ADD	594	0.7988	0.6244	0.2349	2.716	-0.3599	0.7189
17	17_71344769	71344769	A	ADD	595	1.46	1.058	0.1835	11.61	0.3576	0.7207
16	16_72110589	72110589	A	ADD	598	1.169	0.4406	0.4927	2.772	0.3537	0.7236
8	8_37720486	37720486	G	ADD	590	0.8809	0.3614	0.4338	1.789	-0.351	0.7256
19	19_55570615	55570615	C	ADD	597	0.8756	0.3932	0.4052	1.892	-0.338	0.7354
1	1_84864371	84864371	C	ADD	597	1.332	0.8585	0.2475	7.163	0.3335	0.7387
7	7_20441504	20441504	A	ADD	589	1.147	0.4113	0.512	2.568	0.3324	0.7396
13	13_23808789	23808789	T	ADD	591	1.138	0.4415	0.4789	2.704	0.2927	0.7698
1	1_176833481	176833481	A	ADD	597	0.7118	1.164	0.07263	6.975	-0.292	0.7703
2	2_171260910	171260910	T	ADD	594	1.29	0.9328	0.2073	8.028	0.273	0.7848
13	13_109535415	109535415	C	ADD	587	1.149	0.5185	0.4159	3.175	0.268	0.7887
10	10_120863708	120863708	G	ADD	589	1.102	0.3688	0.5347	2.27	0.2625	0.7929
1	1_197070906	197070906	T	ADD	594	0.8349	0.6908	0.2156	3.233	-0.2611	0.794
23	X_23018814	23018814	T	ADD	595	1.164	0.5942	0.3633	3.731	0.256	0.798
19	19_43866412	43866412	A	ADD	596	0.9198	0.3298	0.4819	1.756	-0.2534	0.7999
21	21_45681109	45681109	T	ADD	591	0.7565	1.166	0.07691	7.442	-0.2392	0.8109
11	11_34474721	34474721	T	ADD	594	0.9076	0.4073	0.4085	2.016	-0.238	0.8119
5	5_34850389	34850389	A	ADD	594	0.936	0.2814	0.5391	1.625	-0.2352	0.8141
1	1_157666043	157666043	A	ADD	595	0.8554	0.7001	0.2169	3.374	-0.2231	0.8234
16	16_4952487	4952487	G	ADD	595	0.8985	0.5127	0.3289	2.455	-0.2087	0.8347
1	1_176903324	176903324	A	ADD	594	1.157	0.8767	0.2074	6.448	0.1659	0.8682
1	1_171621616	171621616	A	ADD	586	0.8987	0.6883	0.2332	3.464	-0.1552	0.8767
10	10_50315938	50315938	T	ADD	595	0.8769	0.8468	0.1668	4.611	-0.1552	0.8767
10	10_25144247	25144247	G	ADD	599	0.9012	0.702	0.2276	3.567	-0.1483	0.8821
4	4_120057709	120057709	C	ADD	597	1.054	0.3566	0.524	2.12	0.1474	0.8828
4	4_151827481	151827481	T	ADD	590	1.244	1.518	0.06343	24.38	0.1436	0.8858
2	2_27455023	27455023	T	ADD	591	1.115	0.8133	0.2264	5.489	0.1335	0.8938
13	13_114107733	114107733	A	ADD	592	0.9248	0.6106	0.2794	3.06	-0.1281	0.8981
9	9_101589211	101589211	T	ADD	594	0.9456	0.5193	0.3417	2.617	-0.1077	0.9142
9	9_131830567	131830567	A	ADD	597	0.9656	0.3441	0.4919	1.895	-0.1017	0.919
1	1_33361173	33361173	T	ADD	599	0.9017	1.235	0.08006	10.15	-0.08379	0.9332
10	10_120928705	120928705	A	ADD	597	1.026	0.456	0.4199	2.508	0.05685	0.9547
11	11_198469	198469	A	ADD	595	0.9775	0.4126	0.4354	2.195	-0.05512	0.956
11	11_118827665	118827665	A	ADD	591	1.027	0.4785	0.4019	2.622	0.05484	0.9563
1	1_203670013	203670013	T	ADD	595	1.034	0.6146	0.31	3.449	0.05438	0.9566
1	1_160846462	160846462	G	ADD	599	1.024	0.5142	0.3738	2.806	0.04628	0.9631
16	16_48221319	48221319	T	ADD	595	1.018	0.4482	0.4228	2.45	0.03926	0.9687
19	19_6333498	6333498	A	ADD	596	1.028	0.769	0.2277	4.64	0.03585	0.9714
3	3_77614161	77614161	G	ADD	596	1.018	0.5839	0.3241	3.197	0.03042	0.9757
10	10_75867074	75867074	C	ADD	592	0.9983	0.5624	0.3315	3.006	-0.002955	0.9976
2	2_99681473	99681473	C	ADD	590	NA	NA	NA	NA	NA	NA
3	3_12224882	12224882	G	ADD	593	NA	NA	NA	NA	NA	NA
3	3_77657044	77657044	G	ADD	597	NA	NA	NA	NA	NA	NA
6	6_89858991	89858991	C	ADD	594	NA	NA	NA	NA	NA	NA
9	9_34622032	34622032	T	ADD	593	NA	NA	NA	NA	NA	NA
12	12_56031058	56031058	T	ADD	590	NA	NA	NA	NA	NA	NA
13	13_23898636	23898636	A	ADD	598	NA	NA	NA	NA	NA	NA
15	15_25971136	25971136	G	ADD	597	NA	NA	NA	NA	NA	NA
15	15_48512873	48512873	A	ADD	597	NA	NA	NA	NA	NA	NA
17	17_71468335	71468335	A	ADD	594	NA	NA	NA	NA	NA	NA
17	17_72740478	72740478	C	ADD	595	NA	NA	NA	NA	NA	NA
18	18_3075736	3075736	G	ADD	596	NA	NA	NA	NA	NA	NA

## Sheet: Additive_model_clean_unadjusted
CHR	SNP	BP	A1	TEST	NMISS	OR	SE	L95	U95	STAT	P
12	12_1137117	1137117	C	ADD	597	2.643	0.3976	1.213	5.762	2.445	0.01448
16	16_84256269	84256269	T	ADD	592	2.949	0.4785	1.154	7.532	2.26	0.02382
11	11_2320865	2320865	I	ADD	596	0.5019	0.3366	0.2595	0.9709	-2.048	0.04058
19	19_12501855	12501855	G	ADD	591	0.5117	0.3381	0.2638	0.9927	-1.982	0.04752
7	7_33573737	33573737	T	ADD	587	0.4194	0.4587	0.1707	1.031	-1.894	0.05821
17	17_71452127	71452127	A	ADD	598	0.158	1.029	0.02104	1.186	-1.794	0.07285
15	15_54007541	54007541	T	ADD	595	0.1641	1.044	0.02119	1.271	-1.73	0.08359
1	1_12089845	12089845	T	ADD	595	1.663	0.3203	0.8879	3.116	1.589	0.1121
15	15_53901720	53901720	C	ADD	590	1.647	0.3149	0.8883	3.053	1.584	0.1132
10	10_117075031	117075031	T	ADD	599	2.437	0.6118	0.7346	8.085	1.456	0.1454
16	16_81077016	81077016	G	ADD	590	0.637	0.312	0.3456	1.174	-1.445	0.1483
10	10_30315269	30315269	A	ADD	592	2.107	0.5224	0.757	5.867	1.427	0.1536
2	2_171258164	171258164	T	ADD	584	1.725	0.3937	0.7974	3.732	1.385	0.1661
11	11_61727485	61727485	T	ADD	591	0.4669	0.5628	0.155	1.407	-1.353	0.1759
3	3_112732840	112732840	T	ADD	596	1.664	0.384	0.7842	3.532	1.327	0.1846
8	8_133634908	133634908	T	ADD	598	1.54	0.3324	0.8025	2.953	1.298	0.1943
6	6_31593369	31593369	A	ADD	591	0.568	0.4387	0.2404	1.342	-1.289	0.1973
17	17_19246768	19246768	T	ADD	599	1.854	0.4888	0.7115	4.834	1.264	0.2064
9	9_35957662	35957662	G	ADD	597	2.047	0.584	0.6516	6.43	1.227	0.22
2	2_177191606	177191606	G	ADD	598	1.706	0.4373	0.7242	4.02	1.222	0.2217
10	10_74899468	74899468	A	ADD	595	0.458	0.6465	0.129	1.626	-1.208	0.2271
2	2_171319954	171319954	A	ADD	599	1.739	0.4585	0.7078	4.271	1.206	0.2277
15	15_31221574	31221574	T	ADD	595	2.047	0.6386	0.5855	7.155	1.122	0.262
19	19_43864537	43864537	T	ADD	591	0.4387	0.7866	0.09389	2.05	-1.047	0.295
2	2_149247210	149247210	G	ADD	592	1.783	0.5634	0.5909	5.378	1.026	0.3048
16	16_1400822	1400822	A	ADD	598	1.629	0.4825	0.6329	4.195	1.012	0.3117
7	7_100843714	100843714	T	ADD	599	2.031	0.7125	0.5026	8.206	0.9943	0.3201
2	2_31569660	31569660	G	ADD	598	1.371	0.3369	0.7084	2.654	0.9369	0.3488
18	18_67863773	67863773	G	ADD	595	1.292	0.2822	0.743	2.246	0.9073	0.3643
9	9_125437830	125437830	I	ADD	599	1.236	0.2395	0.7729	1.976	0.8843	0.3765
12	12_133202740	133202740	T	ADD	597	0.4949	0.7954	0.1041	2.353	-0.8843	0.3765
9	9_138557755	138557755	A	ADD	598	0.4962	0.7954	0.1044	2.359	-0.8811	0.3783
1	1_13414103	13414103	T	ADD	584	2.026	0.8213	0.4051	10.13	0.8598	0.3899
7	7_6189487	6189487	A	ADD	593	2.026	0.8212	0.4051	10.13	0.8597	0.39
1	1_84864371	84864371	C	ADD	598	2.02	0.8212	0.4041	10.1	0.8565	0.3917
22	22_19119502	19119502	G	ADD	591	1.366	0.3834	0.6443	2.896	0.8134	0.416
2	2_71220864	71220864	C	ADD	593	1.281	0.3087	0.6997	2.347	0.8032	0.4218
2	2_99787009	99787009	T	ADD	599	1.431	0.4565	0.585	3.502	0.7857	0.4321
12	12_57602881	57602881	T	ADD	594	0.6684	0.5239	0.2394	1.866	-0.7689	0.442
5	5_140021612	140021612	A	ADD	595	1.508	0.5472	0.5159	4.407	0.7504	0.453
12	12_13061553	13061553	T	ADD	595	1.288	0.3432	0.6571	2.523	0.7365	0.4614
5	5_156533787	156533787	C	ADD	598	1.365	0.4228	0.596	3.126	0.7358	0.4619
1	1_204419139	204419139	C	ADD	599	1.608	0.6765	0.4271	6.056	0.7023	0.4825
3	3_47318830	47318830	A	ADD	599	0.57	0.8065	0.1173	2.769	-0.697	0.4858
21	21_43809148	43809148	G	ADD	596	1.325	0.4054	0.5988	2.933	0.6948	0.4872
17	17_71344769	71344769	A	ADD	596	2.005	1.004	0.2803	14.34	0.6931	0.4883
21	21_45877078	45877078	T	ADD	586	0.7582	0.4012	0.3454	1.664	-0.69	0.4902
19	19_13869786	13869786	T	ADD	590	0.5789	0.8066	0.1191	2.813	-0.6777	0.4979
1	1_145560094	145560094	C	ADD	599	1.293	0.3826	0.6106	2.736	0.6706	0.5024
2	2_130912789	130912789	C	ADD	598	1.153	0.2139	0.7579	1.753	0.6642	0.5065
3	3_9870862	9870862	A	ADD	592	1.334	0.4365	0.5672	3.139	0.6608	0.5087
7	7_12610578	12610578	T	ADD	591	1.254	0.3509	0.6306	2.495	0.6459	0.5183
3	3_40457487	40457487	A	ADD	594	1.265	0.3642	0.6196	2.583	0.6455	0.5186
4	4_72635115	72635115	A	ADD	598	0.495	1.121	0.05496	4.458	-0.6271	0.5306
13	13_53624380	53624380	C	ADD	596	0.4962	1.121	0.0551	4.469	-0.6249	0.532
19	19_50086931	50086931	G	ADD	600	0.6997	0.6296	0.2037	2.403	-0.5671	0.5706
1	1_13414080	13414080	C	ADD	585	1.344	0.5345	0.4714	3.831	0.553	0.5803
2	2_27455023	27455023	T	ADD	592	1.523	0.7688	0.3376	6.874	0.5475	0.5841
10	10_30336710	30336710	A	ADD	599	1.238	0.3967	0.5689	2.694	0.5382	0.5905
4	4_151827481	151827481	T	ADD	591	2.036	1.417	0.1267	32.73	0.5018	0.6158
19	19_55570615	55570615	C	ADD	598	0.8267	0.3868	0.3873	1.764	-0.4919	0.6228
15	15_48566800	48566800	C	ADD	595	1.995	1.417	0.1241	32.06	0.4874	0.626
16	16_72110589	72110589	A	ADD	599	1.216	0.4309	0.5225	2.829	0.4535	0.6502
5	5_34850389	34850389	A	ADD	595	0.8861	0.2752	0.5167	1.52	-0.4395	0.6603
14	14_94756458	94756458	T	ADD	598	1.149	0.3168	0.6175	2.138	0.4382	0.6613
1	1_197070906	197070906	T	ADD	595	0.7423	0.6827	0.1948	2.829	-0.4364	0.6625
1	1_171621616	171621616	A	ADD	587	0.7618	0.6828	0.1998	2.904	-0.3984	0.6903
23	X_23018814	23018814	T	ADD	596	1.253	0.5768	0.4046	3.882	0.3913	0.6956
21	21_45681109	45681109	T	ADD	592	0.6566	1.158	0.06786	6.353	-0.3633	0.7164
3	3_9793529	9793529	A	ADD	595	0.6616	1.158	0.06838	6.402	-0.3567	0.7213
1	1_176833481	176833481	A	ADD	598	0.6667	1.158	0.0689	6.45	-0.3502	0.7262
2	2_171260910	171260910	T	ADD	595	1.35	0.9171	0.2238	8.148	0.3276	0.7432
2	2_108627103	108627103	C	ADD	596	1.333	0.917	0.221	8.045	0.3137	0.7537
2	2_220098506	220098506	T	ADD	587	0.8921	0.373	0.4295	1.853	-0.3062	0.7595
19	19_43866412	43866412	A	ADD	597	0.9091	0.3243	0.4815	1.717	-0.2939	0.7688
10	10_50315938	50315938	T	ADD	596	0.7959	0.8412	0.1531	4.139	-0.2713	0.7861
19	19_6333498	6333498	A	ADD	597	1.203	0.7355	0.2846	5.086	0.2513	0.8015
1	1_157666043	157666043	A	ADD	596	0.8528	0.6956	0.2181	3.334	-0.229	0.8189
10	10_25144247	25144247	G	ADD	600	0.855	0.6956	0.2187	3.342	-0.2253	0.8218
13	13_109535415	109535415	C	ADD	588	1.12	0.5153	0.408	3.075	0.2201	0.8258
3	3_77614161	77614161	G	ADD	597	1.123	0.5647	0.3712	3.395	0.2048	0.8377
1	1_203670013	203670013	T	ADD	596	0.8843	0.6073	0.269	2.908	-0.2024	0.8396
2	2_31572927	31572927	T	ADD	595	0.8958	0.6073	0.2724	2.946	-0.1812	0.8562
13	13_23808789	23808789	T	ADD	592	1.082	0.4404	0.4565	2.566	0.1794	0.8576
16	16_4952487	4952487	G	ADD	596	0.9183	0.5014	0.3437	2.453	-0.17	0.865
4	4_151792589	151792589	G	ADD	599	1.091	0.5151	0.3975	2.994	0.1689	0.8659
7	7_20441504	20441504	A	ADD	590	1.07	0.4056	0.4833	2.369	0.1668	0.8675
13	13_114107733	114107733	A	ADD	593	0.9052	0.6074	0.2752	2.977	-0.164	0.8697
4	4_120057709	120057709	C	ADD	598	1.046	0.3535	0.5229	2.091	0.1261	0.8996
16	16_48221319	48221319	T	ADD	596	0.9511	0.4379	0.4032	2.244	-0.1144	0.9089
11	11_34474721	34474721	T	ADD	595	0.958	0.3999	0.4375	2.098	-0.1074	0.9145
11	11_198469	198469	A	ADD	596	0.9579	0.4057	0.4325	2.122	-0.1059	0.9157
9	9_131830567	131830567	A	ADD	598	0.9736	0.3322	0.5077	1.867	-0.0807	0.9357
10	10_120863708	120863708	G	ADD	590	0.9763	0.3664	0.4761	2.002	-0.06555	0.9477
8	8_37720486	37720486	G	ADD	591	0.9842	0.3496	0.4961	1.953	-0.04543	0.9638
1	1_176903324	176903324	A	ADD	595	1.01	0.8704	0.1834	5.564	0.01172	0.9906
11	11_118827665	118827665	A	ADD	592	0.9948	0.4713	0.3949	2.506	-0.01114	0.9911
10	10_75867074	75867074	C	ADD	593	1.005	0.5548	0.3389	2.982	0.009364	0.9925
10	10_120928705	120928705	A	ADD	598	1.003	0.442	0.4216	2.384	0.005914	0.9953
9	9_101589211	101589211	T	ADD	595	1.003	0.5077	0.3706	2.712	0.005123	0.9959
1	1_33361173	33361173	T	ADD	600	1	1.228	0.09013	11.09	-1.85e-07	1
1	1_160846462	160846462	G	ADD	600	1	0.5077	0.3697	2.705	-2.95e-07	1
2	2_99681473	99681473	C	ADD	591	NA	NA	NA	NA	NA	NA
3	3_12224882	12224882	G	ADD	594	NA	NA	NA	NA	NA	NA
3	3_77657044	77657044	G	ADD	598	NA	NA	NA	NA	NA	NA
6	6_89858991	89858991	C	ADD	595	NA	NA	NA	NA	NA	NA
9	9_34622032	34622032	T	ADD	594	NA	NA	NA	NA	NA	NA
12	12_56031058	56031058	T	ADD	591	NA	NA	NA	NA	NA	NA
13	13_23898636	23898636	A	ADD	599	NA	NA	NA	NA	NA	NA
15	15_25971136	25971136	G	ADD	598	NA	NA	NA	NA	NA	NA
15	15_48512873	48512873	A	ADD	598	NA	NA	NA	NA	NA	NA
17	17_71468335	71468335	A	ADD	595	NA	NA	NA	NA	NA	NA
17	17_72740478	72740478	C	ADD	596	NA	NA	NA	NA	NA	NA
18	18_3075736	3075736	G	ADD	597	NA	NA	NA	NA	NA	NA
